# Supplementary material for: Detailed analysis and comparison of different activity metrics
Source: PLoS One. 2021 Dec 21;16(12):e0261718. doi: 10.1371/journal.pone.0261718 (PMC8691611; doi:10.1371/journal.pone.0261718)
Supplement: S1 Table — Our analyses are based on 148×148 time- and frequency-domain correlation matrices. A correlation matrix covers all the possible use cases of every activity metric listed in the article. With these activity metrics and different preprocessing methods, we were able to calculate 148 different activity signals from multiple datasets of a single measurement. Each cell of a correlation matrix contains the mean and standard deviation of the calculated Pearson’s correlation coefficients between two types of activity signals based on 42 different subjects’ 10-days-long motion. The small correlation matrices presented both in the article and in the appendixes are derived from these 148 × 148 correlation matrices. This published Excel workbook contains multiple sheets labelled according to their content. The mean and standard deviation values for both time- and frequency-domain correlations can be found on their own separate sheet. Moreover, we reproduced the correlation matrix with an alternatively parametrized digital filter, which doubled the number of sheets to 8. In the Excel workbook, we used the same notation for both the datasets and activity metrics as presented in this article with an extension to the PIM metric: PIMs denotes the PIM metric where we used Simpson’s 3/8 rule integration method, PIMr indicates the PIM metric where we calculated the integral by simple numerical integration (Riemann sum). (XLSX) [file pone.0261718.s001.xlsx]

## Sheet: 3rd, time, mean
	HFEN	ENMO(UFM)	AI(UFXYZ)	AI(FXYZ)	PIMs(|FMpost|)	PIMs(UFM)(uncorrected)	PIMs(UFM)(corrected)	PIMs(UFNM)	PIMs(FMpre)	|PIMs(FX)|	|PIMs(FY)|	|PIMs(FZ)|	|PIMs(FX)|+|PIMs(FY)|+|PIMs(FZ)|	sqrt(|PIMs(FX)|+|PIMs(FY)|+|PIMs(FZ)|)	PIMs(FX)^2	PIMs(FY)^2	PIMs(FZ)^2	(PIMs(FX)^2)+(PIMs(FY)^2)+(PIMs(FZ)^2)	sqrt((PIMs(FX)^2)+(PIMs(FY)^2)+(PIMs(FZ)^2))	PIMs(FX^2)	PIMs(FY^2)	PIMs(FZ^2)	PIMs(FX^2)+PIMs(FY^2)+PIMs(FZ^2)	sqrt(PIMs(FX^2)+PIMs(FY^2)+PIMs(FZ^2))	PIMs(UFX)	PIMs(UFY)	PIMs(UFZ)	PIMs(UFX)^2	PIMs(UFY)^2	PIMs(UFZ)^2	(PIMs(UFX)^2)+(PIMs(UFY)^2)+(PIMs(UFZ)^2)	sqrt((PIMs(UFX)^2)+(PIMs(UFY)^2)+(PIMs(UFZ)^2))	PIMs(UFX^2)	PIMs(UFY^2)	PIMs(UFZ^2)	PIMs(UFX^2)+PIMs(UFY^2)+PIMs(UFZ^2)	sqrt(PIMs(UFX^2)+PIMs(UFY^2)+PIMs(UFZ^2))	PIMs(|FX|)	PIMs(|FY|)	PIMs(|FZ|)	PIMs(|FX|)+PIMs(|FY|)+PIMs(|FZ|)	sqrt(PIMs(|FX|)+PIMs(|FY|)+PIMs(|FZ|))	PIMr(|FMpost|)	PIMr(UFM)(uncorrected)	PIMr(UFM)(corrected)	PIMr(UFNM)	PIMr(FMpre)	|PIMr(FX)|	|PIMr(FY)|
HFEN	1	0.90354	0.83452	0.97158	0.91601	0.77303	0.74915	0.92389	0.99648	0.50442	0.53083	0.51966	0.63122	0.69829	0.31069	0.33527	0.34174	0.46045	0.63372	0.87219	0.87089	0.88221	0.92556	0.97475	-0.09135	-0.03455	-0.05699	-0.03505	-0.06396	-0.38762	-0.67309	-0.65327	0.19976	0.27156	-0.16873	0.75226	0.79955	0.97989	0.96827	0.96812	0.99633	0.96792	0.916	0.77304	0.74915	0.92388	0.99648	0.50077	0.52716
ENMO(UFM)	0.90354	1	0.6511	0.83736	0.95807	0.9302	0.91825	0.98608	0.89271	0.39861	0.44038	0.39403	0.50029	0.54467	0.25382	0.2922	0.2612	0.37694	0.50196	0.85704	0.89475	0.78953	0.90035	0.84403	-0.06157	-0.03306	-0.06259	-0.02944	0.02833	-0.29918	-0.42906	-0.42298	0.17664	0.31991	-0.12805	0.91304	0.94219	0.88064	0.91094	0.8185	0.89244	0.81554	0.95809	0.93022	0.91828	0.98608	0.89274	0.39314	0.4349
AI(UFXYZ)	0.83452	0.6511	1	0.90292	0.67641	0.53726	0.4977	0.67565	0.83269	0.47671	0.47432	0.48626	0.58296	0.67808	0.27497	0.27752	0.2965	0.39404	0.58529	0.69119	0.653	0.71184	0.72219	0.89633	-0.09363	-0.02462	-0.04816	-0.08365	-0.14794	-0.44053	-0.91294	-0.8871	0.18085	0.21198	-0.1822	0.52181	0.56273	0.82916	0.77974	0.83058	0.83255	0.90042	0.67642	0.53728	0.49772	0.67566	0.83272	0.47637	0.47379
AI(FXYZ)	0.97158	0.83736	0.90292	1	0.85978	0.71278	0.68159	0.85851	0.9736	0.52352	0.53866	0.53554	0.64837	0.7275	0.31836	0.33321	0.34532	0.46394	0.65096	0.85254	0.83475	0.86878	0.89975	0.99961	-0.09635	-0.03382	-0.04707	-0.04619	-0.08932	-0.40584	-0.74378	-0.71827	0.19854	0.25359	-0.17328	0.69884	0.74688	0.96078	0.93469	0.95488	0.97346	0.98301	0.85978	0.71279	0.68159	0.8585	0.97361	0.52081	0.536
PIMs(|FMpost|)	0.91601	0.95807	0.67641	0.85978	1	0.8045	0.79149	0.98589	0.91655	0.41455	0.45952	0.41252	0.52206	0.57641	0.25615	0.29802	0.26776	0.38378	0.52392	0.81386	0.86673	0.77194	0.86609	0.86536	-0.07584	-0.03991	-0.07075	-0.02661	0.01886	-0.3314	-0.48184	-0.4699	0.16711	0.31252	-0.16368	0.80226	0.84889	0.89886	0.9378	0.84357	0.91615	0.85675	1	0.80451	0.7915	0.98588	0.91656	0.40857	0.45391
PIMs(UFM)(uncorrected)	0.77303	0.9302	0.53726	0.71278	0.8045	1	0.98331	0.85755	0.75538	0.32989	0.36635	0.31851	0.41166	0.43262	0.22386	0.25737	0.22115	0.32807	0.41285	0.81854	0.84333	0.72758	0.84874	0.72094	-0.01536	-0.01858	-0.03784	-0.05046	0.04736	-0.21574	-0.31342	-0.3163	0.14412	0.30607	-0.06178	0.96598	0.97447	0.74972	0.77514	0.68415	0.75546	0.65974	0.80453	0.99998	0.98329	0.85753	0.7554	0.32519	0.36146
PIMs(UFM)(corrected)	0.74915	0.91825	0.4977	0.68159	0.79149	0.98331	1	0.8477	0.73102	0.3108	0.34956	0.29918	0.38928	0.40335	0.21523	0.25024	0.21124	0.31622	0.39037	0.80859	0.83662	0.71365	0.83819	0.69067	-0.03006	-0.02768	-0.0541	-0.0498	0.05935	-0.20356	-0.28132	-0.28586	0.13743	0.30809	-0.058	0.96059	0.96467	0.72485	0.75484	0.65803	0.73114	0.62519	0.79152	0.98329	0.99998	0.84769	0.73104	0.306	0.34461
PIMs(UFNM)	0.92389	0.98608	0.67565	0.85851	0.98589	0.85755	0.8477	1	0.91686	0.41338	0.45595	0.41228	0.52006	0.57318	0.25686	0.29616	0.26881	0.38373	0.52188	0.83593	0.87797	0.78412	0.88369	0.86421	-0.07838	-0.03844	-0.07039	-0.02004	0.01815	-0.32445	-0.46532	-0.45523	0.18191	0.31237	-0.15261	0.84757	0.88556	0.90212	0.93327	0.84527	0.91646	0.85204	0.98591	0.85756	0.84772	1	0.91688	0.40777	0.45044
PIMs(FMpre)	0.99648	0.89271	0.83269	0.9736	0.91655	0.75538	0.73102	0.91686	1	0.5067	0.53427	0.52293	0.63491	0.70152	0.31239	0.3379	0.34445	0.46381	0.6375	0.86768	0.87055	0.88281	0.92353	0.97687	-0.0908	-0.03532	-0.05886	-0.03617	-0.06259	-0.39167	-0.6785	-0.65857	0.19442	0.27295	-0.17459	0.73297	0.78208	0.98145	0.97268	0.97236	0.99979	0.97146	0.91654	0.75538	0.73101	0.91684	1	0.50298	0.53059
|PIMs(FX)|	0.50442	0.39861	0.47671	0.52352	0.41455	0.32989	0.3108	0.41338	0.5067	1	0.52504	0.52289	0.81839	0.78984	0.86273	0.35216	0.36789	0.70645	0.8041	0.43869	0.39873	0.43363	0.44612	0.522	-0.05285	-0.01636	-0.01426	-0.0382	-0.04781	-0.20751	-0.40112	-0.38431	0.08892	0.1262	-0.09205	0.31497	0.34126	0.51382	0.4718	0.49974	0.50676	0.52485	0.4145	0.32988	0.31078	0.41336	0.50662	0.98086	0.52471
|PIMs(FY)|	0.53083	0.44038	0.47432	0.53866	0.45952	0.36635	0.34956	0.45595	0.53427	0.52504	1	0.49158	0.8211	0.77149	0.36659	0.86972	0.34214	0.75462	0.81539	0.4353	0.46516	0.45449	0.47616	0.53885	-0.05867	-0.01861	-0.03323	-0.00935	-0.05294	-0.22722	-0.39903	-0.38277	0.10561	0.14294	-0.11406	0.34746	0.37739	0.51495	0.53099	0.52002	0.53469	0.53874	0.45949	0.36635	0.34954	0.45594	0.53421	0.52261	0.98488
|PIMs(FZ)|	0.51966	0.39403	0.48626	0.53554	0.41252	0.31851	0.29918	0.41228	0.52293	0.52289	0.49158	1	0.82444	0.7984	0.34843	0.30824	0.8812	0.71649	0.8234	0.4111	0.39301	0.48901	0.45272	0.53421	-0.06645	-0.01551	-0.04207	0.02181	-0.07281	-0.25146	-0.41656	-0.39686	0.13682	0.10007	-0.12044	0.30266	0.33041	0.50226	0.47803	0.55164	0.52267	0.5412	0.4125	0.31852	0.29918	0.41227	0.52287	0.52108	0.4903
|PIMs(FX)|+|PIMs(FY)|+|PIMs(FZ)|	0.63122	0.50029	0.58296	0.64837	0.52206	0.41166	0.38928	0.52006	0.63491	0.81839	0.8211	0.82444	1	0.9572	0.62702	0.62401	0.65369	0.88564	0.99218	0.52062	0.51012	0.55991	0.5582	0.64732	-0.07258	-0.02084	-0.03688	-0.00924	-0.07075	-0.27919	-0.49349	-0.47206	0.13532	0.1496	-0.13293	0.39137	0.42553	0.62075	0.60117	0.63855	0.63498	0.65124	0.52201	0.41166	0.38927	0.52004	0.63483	0.80937	0.81414
sqrt(|PIMs(FX)|+|PIMs(FY)|+|PIMs(FZ)|)	0.69829	0.54467	0.67808	0.7275	0.57641	0.43262	0.40335	0.57318	0.70152	0.78984	0.77149	0.7984	0.9572	1	0.53078	0.51631	0.56152	0.7463	0.9537	0.5491	0.53463	0.59104	0.58736	0.72342	-0.09237	-0.02317	-0.0355	-0.00325	-0.07025	-0.33269	-0.56026	-0.53246	0.15731	0.17305	-0.17125	0.4094	0.44796	0.68936	0.65923	0.70632	0.70129	0.74517	0.57638	0.43263	0.40335	0.57317	0.70146	0.78337	0.76641
PIMs(FX)^2	0.31069	0.25382	0.27497	0.31836	0.25615	0.22386	0.21523	0.25686	0.31239	0.86273	0.36659	0.34843	0.62702	0.53078	1	0.285	0.27921	0.68723	0.62321	0.30843	0.26749	0.28374	0.30234	0.31922	-0.0261	-0.00891	-0.01076	-0.02697	-0.03629	-0.11274	-0.2386	-0.2317	0.05731	0.07103	-0.0423	0.21782	0.23231	0.32137	0.29144	0.30345	0.31257	0.30676	0.25609	0.22384	0.21521	0.25683	0.3123	0.84432	0.36601
PIMs(FY)^2	0.33527	0.2922	0.27752	0.33321	0.29802	0.25737	0.25024	0.29616	0.3379	0.35216	0.86972	0.30824	0.62401	0.51631	0.285	1	0.23494	0.73729	0.63457	0.29313	0.33162	0.29761	0.32471	0.3351	-0.03086	-0.01253	-0.02474	-0.01248	-0.02607	-0.13327	-0.23712	-0.22973	0.05869	0.10203	-0.06595	0.2464	0.26412	0.32219	0.34623	0.32168	0.33816	0.32334	0.29797	0.25736	0.25023	0.29615	0.33783	0.34909	0.85566
PIMs(FZ)^2	0.34174	0.2612	0.2965	0.34532	0.26776	0.22115	0.21124	0.26881	0.34445	0.36789	0.34214	0.8812	0.65369	0.56152	0.27921	0.23494	1	0.70761	0.66404	0.28448	0.26995	0.35894	0.31962	0.34629	-0.03622	-0.00994	-0.02946	0.01153	-0.05737	-0.14645	-0.26276	-0.25223	0.08509	0.05163	-0.05551	0.21248	0.22958	0.32569	0.31174	0.37169	0.34429	0.33929	0.26772	0.22116	0.21124	0.26879	0.34437	0.36518	0.33988
(PIMs(FX)^2)+(PIMs(FY)^2)+(PIMs(FZ)^2)	0.46045	0.37694	0.39404	0.46394	0.38378	0.32807	0.31622	0.38373	0.46381	0.70645	0.75462	0.71649	0.88564	0.7463	0.68723	0.73729	0.70761	1	0.8957	0.41052	0.40669	0.43895	0.44161	0.46574	-0.04375	-0.01475	-0.03079	-0.01191	-0.05505	-0.18328	-0.3424	-0.33088	0.09365	0.10551	-0.07665	0.31569	0.33883	0.45013	0.44373	0.46488	0.46388	0.4511	0.38371	0.32806	0.3162	0.3837	0.4637	0.69603	0.74608
sqrt((PIMs(FX)^2)+(PIMs(FY)^2)+(PIMs(FZ)^2))	0.63372	0.50196	0.58529	0.65096	0.52392	0.41285	0.39037	0.52188	0.6375	0.8041	0.81539	0.8234	0.99218	0.9537	0.62321	0.63457	0.66404	0.8957	1	0.52166	0.51184	0.56251	0.56015	0.64989	-0.07293	-0.02094	-0.03747	-0.00868	-0.07056	-0.28121	-0.4954	-0.47385	0.13624	0.15042	-0.13429	0.39235	0.42673	0.62267	0.60315	0.64159	0.63738	0.65382	0.52387	0.41284	0.39036	0.52186	0.63742	0.79648	0.8093
PIMs(FX^2)	0.87219	0.85704	0.69119	0.85254	0.81386	0.81854	0.80859	0.83593	0.86768	0.43869	0.4353	0.4111	0.52062	0.5491	0.30843	0.29313	0.28448	0.41052	0.52166	1	0.85691	0.84166	0.95517	0.85988	-0.06287	-0.0226	-0.03592	-0.05548	-0.06991	-0.27344	-0.54481	-0.54015	0.19733	0.22784	-0.07796	0.8449	0.85819	0.90107	0.82937	0.81112	0.86813	0.79015	0.81386	0.81854	0.80858	0.8359	0.86768	0.43449	0.43202
PIMs(FY^2)	0.87089	0.89475	0.653	0.83475	0.86673	0.84333	0.83662	0.87797	0.87055	0.39873	0.46516	0.39301	0.51012	0.53463	0.26749	0.33162	0.26995	0.40669	0.51184	0.85691	1	0.80158	0.94278	0.84318	-0.06009	-0.02503	-0.05509	-0.05102	-0.01582	-0.2863	-0.49286	-0.4881	0.15722	0.30467	-0.11189	0.85567	0.87607	0.83367	0.92094	0.79185	0.87087	0.77965	0.86673	0.84332	0.83661	0.87794	0.87055	0.39455	0.46037
PIMs(FZ^2)	0.88221	0.78953	0.71184	0.86878	0.77194	0.72758	0.71365	0.78412	0.88281	0.43363	0.45449	0.48901	0.55991	0.59104	0.28374	0.29761	0.35894	0.43895	0.56251	0.84166	0.80158	1	0.92785	0.87556	-0.0716	-0.02174	-0.06526	-0.00906	-0.10794	-0.31834	-0.59615	-0.58387	0.20506	0.18228	-0.08437	0.7458	0.77274	0.84527	0.82001	0.92257	0.88346	0.8191	0.77195	0.72758	0.71364	0.78411	0.88282	0.43118	0.45239
PIMs(FX^2)+PIMs(FY^2)+PIMs(FZ^2)	0.92556	0.90035	0.72219	0.89975	0.86609	0.84874	0.83819	0.88369	0.92353	0.44612	0.47616	0.45272	0.5582	0.58736	0.30234	0.32471	0.31962	0.44161	0.56015	0.95517	0.94278	0.92785	1	0.90779	-0.06877	-0.02443	-0.05441	-0.04034	-0.06588	-0.30734	-0.56994	-0.56266	0.19876	0.25418	-0.09578	0.86985	0.88974	0.9093	0.90746	0.88627	0.92388	0.8397	0.8661	0.84873	0.83818	0.88367	0.92354	0.44221	0.4724
sqrt(PIMs(FX^2)+PIMs(FY^2)+PIMs(FZ^2))	0.97475	0.84403	0.89633	0.99961	0.86536	0.72094	0.69067	0.86421	0.97687	0.522	0.53885	0.53421	0.64732	0.72342	0.31922	0.3351	0.34629	0.46574	0.64989	0.85988	0.84318	0.87556	0.90779	1	-0.09456	-0.03385	-0.04819	-0.04671	-0.08935	-0.40238	-0.73971	-0.7151	0.19797	0.25432	-0.17008	0.70741	0.75546	0.96341	0.9393	0.95726	0.97677	0.9809	0.86536	0.72094	0.69067	0.8642	0.97688	0.5191	0.53604
PIMs(UFX)	-0.09135	-0.06157	-0.09363	-0.09635	-0.07584	-0.01536	-0.03006	-0.07838	-0.0908	-0.05285	-0.05867	-0.06645	-0.07258	-0.09237	-0.0261	-0.03086	-0.03622	-0.04375	-0.07293	-0.06287	-0.06009	-0.0716	-0.06877	-0.09456	1	-0.00432	0.01348	-0.13873	0.07102	0.11128	0.06929	0.06042	-0.15225	0.04086	0.09457	-0.03105	-0.03172	-0.08622	-0.08165	-0.09738	-0.09056	-0.10594	-0.07584	-0.01536	-0.03005	-0.07837	-0.09079	-0.05233	-0.05855
PIMs(UFY)	-0.03455	-0.03306	-0.02462	-0.03382	-0.03991	-0.01858	-0.02768	-0.03844	-0.03532	-0.01636	-0.01861	-0.01551	-0.02084	-0.02317	-0.00891	-0.01253	-0.00994	-0.01475	-0.02094	-0.0226	-0.02503	-0.02174	-0.02443	-0.03385	-0.00432	1	0.0021	0.01792	-0.02796	0.01895	0.01487	0.01398	0.01127	-0.04075	0.01354	-0.01541	-0.02124	-0.03412	-0.03728	-0.03166	-0.03534	-0.03555	-0.03991	-0.01858	-0.02768	-0.03843	-0.03532	-0.01603	-0.01835
PIMs(UFZ)	-0.05699	-0.06259	-0.04816	-0.04707	-0.07075	-0.03784	-0.0541	-0.07039	-0.05886	-0.01426	-0.03323	-0.04207	-0.03688	-0.0355	-0.01076	-0.02474	-0.02946	-0.03079	-0.03747	-0.03592	-0.05509	-0.06526	-0.05441	-0.04819	0.01348	0.0021	1	-0.1908	-0.0296	0.24113	0.05681	0.05861	-0.19847	-0.05286	0.2315	-0.04272	-0.04555	-0.03948	-0.0605	-0.07203	-0.05857	-0.04762	-0.07075	-0.03785	-0.05411	-0.07039	-0.05886	-0.01408	-0.03278
PIMs(UFX)^2	-0.03505	-0.02944	-0.08365	-0.04619	-0.02661	-0.05046	-0.0498	-0.02004	-0.03617	-0.0382	-0.00935	0.02181	-0.00924	-0.00325	-0.02697	-0.01248	0.01153	-0.01191	-0.00868	-0.05548	-0.05102	-0.00906	-0.04034	-0.04671	-0.13873	0.01792	-0.1908	1	-0.41694	-0.45413	0.12194	0.13267	0.93979	-0.44391	-0.49949	-0.03625	-0.04216	-0.06365	-0.04561	0.00205	-0.03645	-0.03323	-0.02661	-0.05046	-0.04982	-0.02005	-0.03618	-0.03923	-0.00912
PIMs(UFY)^2	-0.06396	0.02833	-0.14794	-0.08932	0.01886	0.04736	0.05935	0.01815	-0.06259	-0.04781	-0.05294	-0.07281	-0.07075	-0.07025	-0.03629	-0.02607	-0.05737	-0.05505	-0.07056	-0.06991	-0.01582	-0.10794	-0.06588	-0.08935	0.07102	-0.02796	-0.0296	-0.41694	1	-0.33315	0.2279	0.22611	-0.44899	0.89864	-0.42609	0.03245	0.03172	-0.06099	-0.03326	-0.09584	-0.06394	-0.07695	0.01885	0.04736	0.05935	0.01815	-0.0626	-0.04901	-0.0555
PIMs(UFZ)^2	-0.38762	-0.29918	-0.44053	-0.40584	-0.3314	-0.21574	-0.20356	-0.32445	-0.39167	-0.20751	-0.22722	-0.25146	-0.27919	-0.33269	-0.11274	-0.13327	-0.14645	-0.18328	-0.28121	-0.27344	-0.2863	-0.31834	-0.30734	-0.40238	0.11128	0.01895	0.24113	-0.45413	-0.33315	1	0.39803	0.38464	-0.54509	-0.47443	0.94135	-0.20668	-0.22971	-0.36488	-0.36673	-0.41231	-0.39047	-0.42694	-0.33141	-0.21575	-0.20357	-0.32445	-0.39168	-0.20672	-0.22679
(PIMs(UFX)^2)+(PIMs(UFY)^2)+(PIMs(UFZ)^2)	-0.67309	-0.42906	-0.91294	-0.74378	-0.48184	-0.31342	-0.28132	-0.46532	-0.6785	-0.40112	-0.39903	-0.41656	-0.49349	-0.56026	-0.2386	-0.23712	-0.26276	-0.3424	-0.4954	-0.54481	-0.49286	-0.59615	-0.56994	-0.73971	0.06929	0.01487	0.05681	0.12194	0.2279	0.39803	1	0.99265	-0.12121	-0.12513	0.14405	-0.30092	-0.34168	-0.67341	-0.62003	-0.69894	-0.6789	-0.74103	-0.48185	-0.31345	-0.28135	-0.46534	-0.67854	-0.40284	-0.40119
sqrt((PIMs(UFX)^2)+(PIMs(UFY)^2)+(PIMs(UFZ)^2))	-0.65327	-0.42298	-0.8871	-0.71827	-0.4699	-0.3163	-0.28586	-0.45523	-0.65857	-0.38431	-0.38277	-0.39686	-0.47206	-0.53246	-0.2317	-0.22973	-0.25223	-0.33088	-0.47385	-0.54015	-0.4881	-0.58387	-0.56266	-0.7151	0.06042	0.01398	0.05861	0.13267	0.22611	0.38464	0.99265	1	-0.11226	-0.12609	0.13227	-0.30327	-0.34204	-0.65484	-0.60384	-0.6752	-0.659	-0.71195	-0.46991	-0.31633	-0.28589	-0.45525	-0.6586	-0.38598	-0.38486
PIMs(UFX^2)	0.19976	0.17664	0.18085	0.19854	0.16711	0.14412	0.13743	0.18191	0.19442	0.08892	0.10561	0.13682	0.13532	0.15731	0.05731	0.05869	0.08509	0.09365	0.13624	0.19733	0.15722	0.20506	0.19876	0.19797	-0.15225	0.01127	-0.19847	0.93979	-0.44899	-0.54509	-0.12121	-0.11226	1	-0.38401	-0.5234	0.1644	0.1618	0.1803	0.16667	0.22084	0.19409	0.1965	0.16711	0.14412	0.13742	0.1819	0.19442	0.08755	0.10537
PIMs(UFY^2)	0.27156	0.31991	0.21198	0.25359	0.31252	0.30607	0.30809	0.31237	0.27295	0.1262	0.14294	0.10007	0.1496	0.17305	0.07103	0.10203	0.05163	0.10551	0.15042	0.22784	0.30467	0.18228	0.25418	0.25432	0.04086	-0.04075	-0.05286	-0.44391	0.89864	-0.47443	-0.12513	-0.12609	-0.38401	1	-0.48689	0.28732	0.30048	0.26568	0.30592	0.22193	0.27195	0.25679	0.31253	0.30608	0.3081	0.31237	0.27295	0.12464	0.14006
PIMs(UFZ^2)	-0.16873	-0.12805	-0.1822	-0.17328	-0.16368	-0.06178	-0.058	-0.15261	-0.17459	-0.09205	-0.11406	-0.12044	-0.13293	-0.17125	-0.0423	-0.06595	-0.05551	-0.07665	-0.13429	-0.07796	-0.11189	-0.08437	-0.09578	-0.17008	0.09457	0.01354	0.2315	-0.49949	-0.42609	0.94135	0.14405	0.13227	-0.5234	-0.48689	1	-0.04982	-0.06595	-0.15392	-0.17321	-0.17983	-0.17323	-0.2045	-0.16368	-0.06179	-0.05801	-0.15261	-0.17458	-0.09122	-0.1136
PIMs(UFX^2)+PIMs(UFY^2)+PIMs(UFZ^2)	0.75226	0.91304	0.52181	0.69884	0.80226	0.96598	0.96059	0.84757	0.73297	0.31497	0.34746	0.30266	0.39137	0.4094	0.21782	0.2464	0.21248	0.31569	0.39235	0.8449	0.85567	0.7458	0.86985	0.70741	-0.03105	-0.01541	-0.04272	-0.03625	0.03245	-0.20668	-0.30092	-0.30327	0.1644	0.28732	-0.04982	1	0.99028	0.72946	0.75073	0.66313	0.73308	0.63264	0.80229	0.96598	0.96058	0.84755	0.73299	0.31022	0.34271
sqrt(PIMs(UFX^2)+PIMs(UFY^2)+PIMs(UFZ^2))	0.79955	0.94219	0.56273	0.74688	0.84889	0.97447	0.96467	0.88556	0.78208	0.34126	0.37739	0.33041	0.42553	0.44796	0.23231	0.26412	0.22958	0.33883	0.42673	0.85819	0.87607	0.77274	0.88974	0.75546	-0.03172	-0.02124	-0.04555	-0.04216	0.03172	-0.22971	-0.34168	-0.34204	0.1618	0.30048	-0.06595	0.99028	1	0.7756	0.79963	0.71222	0.78223	0.68523	0.84892	0.97447	0.96467	0.88554	0.78211	0.33637	0.37251
PIMs(|FX|)	0.97989	0.88064	0.82916	0.96078	0.89886	0.74972	0.72485	0.90212	0.98145	0.51382	0.51495	0.50226	0.62075	0.68936	0.32137	0.32219	0.32569	0.45013	0.62267	0.90107	0.83367	0.84527	0.9093	0.96341	-0.08622	-0.03412	-0.03948	-0.06365	-0.06099	-0.36488	-0.67341	-0.65484	0.1803	0.26568	-0.15392	0.72946	0.7756	1	0.93635	0.9382	0.98163	0.958	0.89885	0.74972	0.72485	0.9021	0.98145	0.50989	0.51147
PIMs(|FY|)	0.96827	0.91094	0.77974	0.93469	0.9378	0.77514	0.75484	0.93327	0.97268	0.4718	0.53099	0.47803	0.60117	0.65923	0.29144	0.34623	0.31174	0.44373	0.60315	0.82937	0.92094	0.82001	0.90746	0.9393	-0.08165	-0.03728	-0.0605	-0.04561	-0.03326	-0.36673	-0.62003	-0.60384	0.16667	0.30592	-0.17321	0.75073	0.79963	0.93635	1	0.91046	0.97311	0.92979	0.93779	0.77513	0.75484	0.93326	0.97267	0.46763	0.52632
PIMs(|FZ|)	0.96812	0.8185	0.83058	0.95488	0.84357	0.68415	0.65803	0.84527	0.97236	0.49974	0.52002	0.55164	0.63855	0.70632	0.30345	0.32168	0.37169	0.46488	0.64159	0.81112	0.79185	0.92257	0.88627	0.95726	-0.09738	-0.03166	-0.07203	0.00205	-0.09584	-0.41231	-0.69894	-0.6752	0.22084	0.22193	-0.17983	0.66313	0.71222	0.9382	0.91046	1	0.9725	0.95666	0.84356	0.68415	0.65803	0.84526	0.97236	0.49703	0.51762
PIMs(|FX|)+PIMs(|FY|)+PIMs(|FZ|)	0.99633	0.89244	0.83255	0.97346	0.91615	0.75546	0.73114	0.91646	0.99979	0.50676	0.53469	0.52267	0.63498	0.70129	0.31257	0.33816	0.34429	0.46388	0.63738	0.86813	0.87087	0.88346	0.92388	0.97677	-0.09056	-0.03534	-0.05857	-0.03645	-0.06394	-0.39047	-0.6789	-0.659	0.19409	0.27195	-0.17323	0.73308	0.78223	0.98163	0.97311	0.9725	1	0.9713	0.91614	0.75547	0.73114	0.91644	0.99979	0.50304	0.53103
sqrt(PIMs(|FX|)+PIMs(|FY|)+PIMs(|FZ|))	0.96792	0.81554	0.90042	0.98301	0.85675	0.65974	0.62519	0.85204	0.97146	0.52485	0.53874	0.5412	0.65124	0.74517	0.30676	0.32334	0.33929	0.4511	0.65382	0.79015	0.77965	0.8191	0.8397	0.9809	-0.10594	-0.03555	-0.04762	-0.03323	-0.07695	-0.42694	-0.74103	-0.71195	0.1965	0.25679	-0.2045	0.63264	0.68523	0.958	0.92979	0.95666	0.9713	1	0.85674	0.65975	0.62519	0.85203	0.97146	0.522	0.53597
PIMr(|FMpost|)	0.916	0.95809	0.67642	0.85978	1	0.80453	0.79152	0.98591	0.91654	0.4145	0.45949	0.4125	0.52201	0.57638	0.25609	0.29797	0.26772	0.38371	0.52387	0.81386	0.86673	0.77195	0.8661	0.86536	-0.07584	-0.03991	-0.07075	-0.02661	0.01885	-0.33141	-0.48185	-0.46991	0.16711	0.31253	-0.16368	0.80229	0.84892	0.89885	0.93779	0.84356	0.91614	0.85674	1	0.80454	0.79153	0.9859	0.91655	0.4086	0.45393
PIMr(UFM)(uncorrected)	0.77304	0.93022	0.53728	0.71279	0.80451	0.99998	0.98329	0.85756	0.75538	0.32988	0.36635	0.31852	0.41166	0.43263	0.22384	0.25736	0.22116	0.32806	0.41284	0.81854	0.84332	0.72758	0.84873	0.72094	-0.01536	-0.01858	-0.03785	-0.05046	0.04736	-0.21575	-0.31345	-0.31633	0.14412	0.30608	-0.06179	0.96598	0.97447	0.74972	0.77513	0.68415	0.75547	0.65975	0.80454	1	0.98331	0.85756	0.7554	0.32524	0.3615
PIMr(UFM)(corrected)	0.74915	0.91828	0.49772	0.68159	0.7915	0.98329	0.99998	0.84772	0.73101	0.31078	0.34954	0.29918	0.38927	0.40335	0.21521	0.25023	0.21124	0.3162	0.39036	0.80858	0.83661	0.71364	0.83818	0.69067	-0.03005	-0.02768	-0.05411	-0.04982	0.05935	-0.20357	-0.28135	-0.28589	0.13742	0.3081	-0.05801	0.96058	0.96467	0.72485	0.75484	0.65803	0.73114	0.62519	0.79153	0.98331	1	0.84771	0.73104	0.30606	0.34464
PIMr(UFNM)	0.92388	0.98608	0.67566	0.8585	0.98588	0.85753	0.84769	1	0.91684	0.41336	0.45594	0.41227	0.52004	0.57317	0.25683	0.29615	0.26879	0.3837	0.52186	0.8359	0.87794	0.78411	0.88367	0.8642	-0.07837	-0.03843	-0.07039	-0.02005	0.01815	-0.32445	-0.46534	-0.45525	0.1819	0.31237	-0.15261	0.84755	0.88554	0.9021	0.93326	0.84526	0.91644	0.85203	0.9859	0.85756	0.84771	1	0.91687	0.4078	0.45048
PIMr(FMpre)	0.99648	0.89274	0.83272	0.97361	0.91656	0.7554	0.73104	0.91688	1	0.50662	0.53421	0.52287	0.63483	0.70146	0.3123	0.33783	0.34437	0.4637	0.63742	0.86768	0.87055	0.88282	0.92354	0.97688	-0.09079	-0.03532	-0.05886	-0.03618	-0.0626	-0.39168	-0.67854	-0.6586	0.19442	0.27295	-0.17458	0.73299	0.78211	0.98145	0.97267	0.97236	0.99979	0.97146	0.91655	0.7554	0.73104	0.91687	1	0.50299	0.5306
|PIMr(FX)|	0.50077	0.39314	0.47637	0.52081	0.40857	0.32519	0.306	0.40777	0.50298	0.98086	0.52261	0.52108	0.80937	0.78337	0.84432	0.34909	0.36518	0.69603	0.79648	0.43449	0.39455	0.43118	0.44221	0.5191	-0.05233	-0.01603	-0.01408	-0.03923	-0.04901	-0.20672	-0.40284	-0.38598	0.08755	0.12464	-0.09122	0.31022	0.33637	0.50989	0.46763	0.49703	0.50304	0.522	0.4086	0.32524	0.30606	0.4078	0.50299	1	0.52569
|PIMr(FY)|	0.52716	0.4349	0.47379	0.536	0.45391	0.36146	0.34461	0.45044	0.53059	0.52471	0.98488	0.4903	0.81414	0.76641	0.36601	0.85566	0.33988	0.74608	0.8093	0.43202	0.46037	0.45239	0.4724	0.53604	-0.05855	-0.01835	-0.03278	-0.00912	-0.0555	-0.22679	-0.40119	-0.38486	0.10537	0.14006	-0.1136	0.34271	0.37251	0.51147	0.52632	0.51762	0.53103	0.53597	0.45393	0.3615	0.34464	0.45048	0.5306	0.52569	1
|PIMr(FZ)|	0.5182	0.39164	0.48653	0.53456	0.4096	0.31647	0.29708	0.40977	0.52139	0.52133	0.49	0.98423	0.81657	0.79275	0.34637	0.30629	0.8658	0.70744	0.81645	0.41002	0.39099	0.48776	0.45118	0.53309	-0.06723	-0.01518	-0.0422	0.02221	-0.07401	-0.25169	-0.4178	-0.39804	0.13727	0.09868	-0.12044	0.30052	0.32815	0.50087	0.47596	0.55056	0.52111	0.54003	0.40962	0.31652	0.29712	0.4098	0.5214	0.52351	0.49125
|PIMr(FX)|+|PIMr(FY)|+|PIMr(FZ)|	0.62759	0.49483	0.58262	0.64573	0.51616	0.40687	0.38441	0.51449	0.63123	0.80957	0.8135	0.8167	0.99023	0.9501	0.61814	0.61653	0.6454	0.87422	0.9837	0.51705	0.50561	0.55753	0.5544	0.64448	-0.0727	-0.02045	-0.03668	-0.00931	-0.07281	-0.2788	-0.49552	-0.47402	0.13488	0.14717	-0.13243	0.38657	0.42059	0.6171	0.59671	0.63601	0.6313	0.64843	0.51619	0.40692	0.38446	0.51453	0.63125	0.81815	0.82143
sqrt(|PIMr(FX)|+|PIMr(FY)|+|PIMr(FZ)|)	0.69507	0.53978	0.67785	0.72521	0.57088	0.42876	0.39943	0.56801	0.69823	0.78309	0.76575	0.79254	0.94977	0.99324	0.52556	0.51198	0.55662	0.73962	0.94722	0.54636	0.53098	0.58935	0.58442	0.72099	-0.09256	-0.02275	-0.03526	-0.00309	-0.07223	-0.33231	-0.56189	-0.53402	0.15726	0.17076	-0.1707	0.40559	0.44391	0.68611	0.6552	0.7041	0.69801	0.7426	0.57089	0.4288	0.39947	0.56804	0.69824	0.78987	0.77155
PIMr(FX)^2	0.30951	0.25069	0.27643	0.31777	0.25285	0.22038	0.21156	0.25396	0.31111	0.84961	0.36478	0.34796	0.62114	0.52893	0.97287	0.28017	0.27614	0.67221	0.6175	0.30527	0.26447	0.28228	0.29959	0.31838	-0.02591	-0.00826	-0.01077	-0.02792	-0.03728	-0.11307	-0.2416	-0.23465	0.05665	0.07014	-0.04236	0.21406	0.22863	0.32004	0.28955	0.30292	0.31129	0.30643	0.25288	0.22046	0.21165	0.254	0.31113	0.86542	0.36817
PIMr(FY)^2	0.33364	0.28932	0.27827	0.33232	0.29558	0.25406	0.24681	0.2936	0.33637	0.35195	0.85846	0.3071	0.61877	0.51419	0.28307	0.97874	0.2321	0.72426	0.6292	0.29051	0.32795	0.2961	0.32177	0.33402	-0.03081	-0.01253	-0.02453	-0.01273	-0.02747	-0.13389	-0.23993	-0.23248	0.05808	0.10103	-0.06651	0.24287	0.26079	0.32067	0.34413	0.32095	0.33662	0.32275	0.29561	0.25411	0.24686	0.29364	0.33638	0.35236	0.87134
PIMr(FZ)^2	0.34248	0.26117	0.29825	0.34619	0.26717	0.22097	0.21095	0.26874	0.34506	0.36718	0.34117	0.86978	0.64822	0.55945	0.27676	0.23217	0.97855	0.69512	0.65847	0.28522	0.26941	0.35881	0.31967	0.347	-0.03717	-0.00983	-0.02974	0.01178	-0.05818	-0.14742	-0.26487	-0.25421	0.08575	0.05109	-0.05586	0.21204	0.22914	0.32655	0.31176	0.37256	0.34488	0.34017	0.26718	0.22103	0.21101	0.26877	0.34507	0.3687	0.34174
(PIMr(FX)^2)+(PIMr(FY)^2)+(PIMr(FZ)^2)	0.4599	0.37444	0.39618	0.46407	0.38127	0.32499	0.31295	0.38153	0.46325	0.69929	0.74981	0.71137	0.87875	0.74415	0.67171	0.72577	0.69597	0.98199	0.88881	0.40831	0.4037	0.43793	0.43931	0.4656	-0.04405	-0.01439	-0.03084	-0.01223	-0.05662	-0.18447	-0.34644	-0.33478	0.0934	0.10449	-0.07731	0.3122	0.33553	0.44953	0.44241	0.46521	0.4633	0.45154	0.38131	0.32508	0.31303	0.38158	0.46326	0.70656	0.75792
sqrt((PIMr(FX)^2)+(PIMr(FY)^2)+(PIMr(FZ)^2))	0.6302	0.49675	0.58494	0.64833	0.51812	0.40842	0.38587	0.5165	0.6339	0.79605	0.80887	0.81668	0.98357	0.94743	0.6137	0.62709	0.65582	0.88404	0.99132	0.51829	0.50742	0.56022	0.5565	0.64706	-0.07302	-0.02051	-0.03732	-0.00864	-0.07252	-0.28087	-0.49724	-0.4756	0.13593	0.14811	-0.13384	0.38791	0.42206	0.61911	0.59876	0.6391	0.63378	0.65102	0.51815	0.40848	0.38593	0.51654	0.63391	0.80332	0.81593
PIMr(FX^2)	0.87221	0.85708	0.69123	0.85256	0.81387	0.81858	0.80863	0.83596	0.86768	0.43848	0.43528	0.41106	0.52051	0.54905	0.30808	0.29308	0.2844	0.41031	0.52156	0.99999	0.8569	0.84169	0.95517	0.85989	-0.06287	-0.02259	-0.03593	-0.0555	-0.06991	-0.27345	-0.54484	-0.54019	0.19733	0.22785	-0.07796	0.84494	0.85824	0.90107	0.82937	0.81113	0.86814	0.79015	0.81388	0.81859	0.80863	0.83594	0.86769	0.43453	0.43207
PIMr(FY^2)	0.87089	0.89478	0.65302	0.83476	0.86673	0.84335	0.83664	0.87798	0.87054	0.39866	0.46496	0.39297	0.51	0.53456	0.26739	0.33129	0.26988	0.40644	0.51171	0.85692	0.99999	0.80159	0.94279	0.84318	-0.06009	-0.02503	-0.05509	-0.05102	-0.01584	-0.2863	-0.49289	-0.48814	0.15723	0.30467	-0.11189	0.8557	0.87611	0.83367	0.92093	0.79185	0.87087	0.77964	0.86674	0.84334	0.83663	0.87796	0.87055	0.39456	0.46037
PIMr(FZ^2)	0.88222	0.78957	0.71188	0.8688	0.77195	0.72763	0.71369	0.78415	0.88281	0.4336	0.45447	0.48881	0.5598	0.59099	0.2837	0.29756	0.35861	0.43875	0.5624	0.84168	0.8016	0.99999	0.92787	0.87557	-0.07161	-0.02174	-0.06526	-0.00907	-0.10794	-0.31835	-0.59618	-0.5839	0.20506	0.18229	-0.08437	0.74585	0.77279	0.84528	0.82001	0.92257	0.88346	0.8191	0.77196	0.72763	0.71369	0.78414	0.88283	0.43123	0.45242
PIMr(FX^2)+PIMr(FY^2)+PIMr(FZ^2)	0.92556	0.90038	0.72221	0.89975	0.86609	0.84876	0.83822	0.88371	0.92352	0.446	0.47606	0.45262	0.55807	0.58729	0.30216	0.32455	0.31945	0.44137	0.56002	0.95516	0.94277	0.92785	0.99999	0.90778	-0.06877	-0.02442	-0.05441	-0.04034	-0.06589	-0.30734	-0.56997	-0.56269	0.19876	0.25418	-0.09578	0.86988	0.88977	0.90929	0.90745	0.88626	0.92387	0.83969	0.8661	0.84876	0.83822	0.88369	0.92354	0.44225	0.47242
sqrt(PIMr(FX^2)+PIMr(FY^2)+PIMr(FZ^2))	0.97474	0.84405	0.89637	0.99961	0.86536	0.72096	0.69069	0.86422	0.97686	0.52191	0.53879	0.53413	0.64723	0.72337	0.31909	0.335	0.34617	0.46558	0.6498	0.85988	0.84318	0.87556	0.90778	1	-0.09456	-0.03385	-0.04819	-0.04672	-0.08936	-0.40239	-0.73974	-0.71513	0.19798	0.25433	-0.17007	0.70743	0.75549	0.9634	0.93928	0.95725	0.97676	0.98089	0.86536	0.72096	0.6907	0.86421	0.97687	0.51914	0.53608
PIMr(UFX)	-0.09136	-0.06157	-0.09363	-0.09636	-0.07584	-0.01536	-0.03005	-0.07838	-0.0908	-0.05285	-0.05867	-0.06645	-0.07258	-0.09237	-0.0261	-0.03086	-0.03622	-0.04375	-0.07293	-0.06287	-0.06009	-0.0716	-0.06877	-0.09456	1	-0.00433	0.01348	-0.13872	0.07102	0.11128	0.0693	0.06042	-0.15225	0.04086	0.09457	-0.03105	-0.03172	-0.08622	-0.08165	-0.09738	-0.09056	-0.10594	-0.07584	-0.01536	-0.03005	-0.07837	-0.09079	-0.05233	-0.05855
PIMr(UFY)	-0.03455	-0.03306	-0.02462	-0.03382	-0.03991	-0.01858	-0.02768	-0.03843	-0.03532	-0.01636	-0.01861	-0.01551	-0.02084	-0.02317	-0.00891	-0.01253	-0.00994	-0.01475	-0.02094	-0.0226	-0.02503	-0.02174	-0.02442	-0.03385	-0.00432	1	0.00209	0.01792	-0.02796	0.01895	0.01487	0.01398	0.01127	-0.04075	0.01354	-0.0154	-0.02124	-0.03412	-0.03728	-0.03166	-0.03534	-0.03555	-0.03991	-0.01857	-0.02768	-0.03843	-0.03532	-0.01603	-0.01835
PIMr(UFZ)	-0.05699	-0.06259	-0.04816	-0.04707	-0.07075	-0.03784	-0.0541	-0.07039	-0.05886	-0.01427	-0.03323	-0.04207	-0.03688	-0.0355	-0.01076	-0.02474	-0.02946	-0.03079	-0.03748	-0.03592	-0.05508	-0.06526	-0.0544	-0.04819	0.01348	0.0021	1	-0.1908	-0.0296	0.24113	0.05681	0.05861	-0.19847	-0.05286	0.2315	-0.04272	-0.04555	-0.03948	-0.0605	-0.07203	-0.05857	-0.04762	-0.07075	-0.03785	-0.05411	-0.07039	-0.05886	-0.01408	-0.03278
PIMr(UFX)^2	-0.03504	-0.02944	-0.08365	-0.04618	-0.02661	-0.05047	-0.04981	-0.02004	-0.03617	-0.03823	-0.00936	0.0218	-0.00926	-0.00328	-0.02699	-0.01249	0.01152	-0.01193	-0.0087	-0.05548	-0.05102	-0.00906	-0.04034	-0.0467	-0.13872	0.01792	-0.1908	1	-0.41694	-0.45413	0.12194	0.13266	0.93978	-0.44391	-0.49949	-0.03626	-0.04217	-0.06365	-0.04561	0.00206	-0.03644	-0.03322	-0.02661	-0.05047	-0.04983	-0.02005	-0.03618	-0.03927	-0.00913
PIMr(UFY)^2	-0.06395	0.02834	-0.14794	-0.08931	0.01887	0.04736	0.05935	0.01816	-0.06258	-0.04783	-0.05297	-0.07284	-0.07079	-0.07029	-0.0363	-0.02609	-0.05739	-0.05507	-0.07059	-0.0699	-0.01581	-0.10793	-0.06588	-0.08934	0.07102	-0.02796	-0.0296	-0.41693	1	-0.33314	0.22791	0.22611	-0.44899	0.89864	-0.42609	0.03245	0.03173	-0.06098	-0.03325	-0.09584	-0.06393	-0.07694	0.01886	0.04736	0.05936	0.01815	-0.06259	-0.04903	-0.05555
PIMr(UFZ)^2	-0.38762	-0.29918	-0.44053	-0.40584	-0.3314	-0.21574	-0.20356	-0.32445	-0.39167	-0.20753	-0.22724	-0.25149	-0.27921	-0.33272	-0.11275	-0.13327	-0.14647	-0.1833	-0.28124	-0.27343	-0.2863	-0.31834	-0.30733	-0.40238	0.11128	0.01895	0.24113	-0.45412	-0.33314	1	0.39803	0.38465	-0.54509	-0.47443	0.94135	-0.20668	-0.22971	-0.36488	-0.36673	-0.41231	-0.39046	-0.42693	-0.3314	-0.21575	-0.20357	-0.32445	-0.39167	-0.20674	-0.22681
(PIMr(UFX)^2)+(PIMr(UFY)^2)+(PIMr(UFZ)^2)	-0.67306	-0.42906	-0.91295	-0.74376	-0.48183	-0.31343	-0.28133	-0.46531	-0.67847	-0.4012	-0.39911	-0.41664	-0.49359	-0.56037	-0.23865	-0.23716	-0.26281	-0.34246	-0.4955	-0.54479	-0.49285	-0.59613	-0.56992	-0.73969	0.06929	0.01487	0.05681	0.12194	0.22791	0.39802	1	0.99265	-0.12121	-0.12513	0.14405	-0.30093	-0.34168	-0.67338	-0.62	-0.69891	-0.67887	-0.741	-0.48184	-0.31345	-0.28136	-0.46533	-0.67851	-0.40295	-0.40129
sqrt((PIMr(UFX)^2)+(PIMr(UFY)^2)+(PIMr(UFZ)^2))	-0.65324	-0.42298	-0.8871	-0.71824	-0.46988	-0.31631	-0.28586	-0.45522	-0.65854	-0.38439	-0.38284	-0.39694	-0.47216	-0.53257	-0.23174	-0.22976	-0.25228	-0.33094	-0.47395	-0.54013	-0.48808	-0.58385	-0.56264	-0.71507	0.06041	0.01398	0.05861	0.13267	0.22611	0.38464	0.99265	1	-0.11226	-0.12609	0.13227	-0.30328	-0.34204	-0.65481	-0.60381	-0.67517	-0.65897	-0.71192	-0.4699	-0.31633	-0.28589	-0.45524	-0.65857	-0.38608	-0.38495
PIMr(UFX^2)	0.19976	0.17664	0.18086	0.19854	0.16711	0.14412	0.13742	0.18191	0.19442	0.08892	0.10562	0.13683	0.13532	0.15732	0.0573	0.05869	0.08509	0.09364	0.13624	0.19733	0.15722	0.20506	0.19876	0.19798	-0.15225	0.01127	-0.19847	0.93979	-0.449	-0.5451	-0.12122	-0.11228	1	-0.38401	-0.5234	0.16439	0.1618	0.18031	0.16667	0.22085	0.19409	0.1965	0.16711	0.14412	0.13742	0.18191	0.19442	0.08757	0.10538
PIMr(UFY^2)	0.27156	0.3199	0.21198	0.25358	0.31252	0.30607	0.30809	0.31236	0.27294	0.1262	0.14293	0.10006	0.1496	0.17305	0.07102	0.10203	0.05163	0.10551	0.15042	0.22783	0.30466	0.18227	0.25417	0.25432	0.04086	-0.04075	-0.05286	-0.44391	0.89865	-0.47443	-0.12513	-0.12608	-0.38401	1	-0.48689	0.28732	0.30048	0.26567	0.30592	0.22192	0.27194	0.25678	0.31252	0.30607	0.3081	0.31236	0.27295	0.12464	0.14007
PIMr(UFZ^2)	-0.16874	-0.12806	-0.1822	-0.17329	-0.16369	-0.06179	-0.05801	-0.15262	-0.17459	-0.09206	-0.11406	-0.12045	-0.13294	-0.17125	-0.04231	-0.06596	-0.05551	-0.07666	-0.1343	-0.07797	-0.1119	-0.08438	-0.09579	-0.17009	0.09457	0.01354	0.2315	-0.49949	-0.42609	0.94136	0.14406	0.13227	-0.5234	-0.48689	1	-0.04982	-0.06596	-0.15392	-0.17321	-0.17984	-0.17324	-0.20451	-0.16368	-0.06179	-0.05801	-0.15262	-0.17459	-0.09122	-0.1136
PIMr(UFX^2)+PIMr(UFY^2)+PIMr(UFZ^2)	0.75227	0.91306	0.52183	0.69884	0.80226	0.96597	0.96057	0.84758	0.73297	0.31495	0.34746	0.30266	0.39136	0.4094	0.21778	0.24639	0.21248	0.31567	0.39234	0.84488	0.85565	0.74579	0.86984	0.70741	-0.03104	-0.0154	-0.04272	-0.03626	0.03244	-0.20668	-0.30094	-0.3033	0.16439	0.28732	-0.04981	0.99999	0.99027	0.72946	0.75072	0.66313	0.73308	0.63264	0.8023	0.96599	0.96059	0.84757	0.73299	0.31027	0.34276
sqrt(PIMr(UFX^2)+PIMr(UFY^2)+PIMr(UFZ^2))	0.79955	0.94221	0.56275	0.74687	0.84888	0.97446	0.96465	0.88557	0.78207	0.34123	0.37738	0.33041	0.42552	0.44796	0.23228	0.26411	0.22957	0.33881	0.42672	0.85817	0.87605	0.77272	0.88971	0.75545	-0.03172	-0.02124	-0.04554	-0.04217	0.03172	-0.22971	-0.34169	-0.34206	0.1618	0.30048	-0.06595	0.99026	0.99998	0.77559	0.79962	0.71221	0.78222	0.68522	0.84892	0.97448	0.96468	0.88556	0.7821	0.33642	0.37256
PIMr(|FX|)	0.97989	0.88066	0.82919	0.96079	0.89887	0.74975	0.72488	0.90214	0.98145	0.51368	0.51493	0.50223	0.62068	0.68931	0.32119	0.32217	0.32565	0.45002	0.6226	0.90107	0.83367	0.84529	0.90931	0.96341	-0.08622	-0.03411	-0.03949	-0.06366	-0.061	-0.36489	-0.67345	-0.65487	0.18031	0.26568	-0.15392	0.72948	0.77562	1	0.93635	0.9382	0.98163	0.958	0.89886	0.74975	0.72488	0.90212	0.98145	0.5099	0.5115
PIMr(|FY|)	0.96828	0.91096	0.77977	0.9347	0.93782	0.77516	0.75486	0.9333	0.97268	0.47176	0.53087	0.478	0.60109	0.65918	0.29139	0.34609	0.3117	0.44362	0.60307	0.82938	0.92094	0.82002	0.90747	0.93931	-0.08164	-0.03728	-0.0605	-0.04562	-0.03327	-0.36674	-0.62006	-0.60388	0.16668	0.30592	-0.1732	0.75075	0.79966	0.93635	1	0.91047	0.97311	0.92979	0.93781	0.77516	0.75486	0.93328	0.97268	0.46764	0.52632
PIMr(|FZ|)	0.96812	0.81852	0.83061	0.95489	0.84357	0.68417	0.65806	0.84529	0.97236	0.49971	0.51999	0.55152	0.63847	0.70627	0.3034	0.32165	0.37153	0.46477	0.64151	0.81113	0.79186	0.92257	0.88628	0.95727	-0.09738	-0.03166	-0.07203	0.00204	-0.09585	-0.41232	-0.69897	-0.67523	0.22084	0.22193	-0.17983	0.66316	0.71224	0.9382	0.91046	1	0.9725	0.95666	0.84357	0.68418	0.65806	0.84528	0.97236	0.49706	0.51763
PIMr(|FX|)+PIMr(|FY|)+PIMr(|FZ|)	0.99633	0.89246	0.83258	0.97347	0.91616	0.75549	0.73117	0.91648	0.99979	0.50668	0.53463	0.52261	0.6349	0.70124	0.31248	0.33809	0.3442	0.46377	0.6373	0.86814	0.87087	0.88347	0.92389	0.97678	-0.09056	-0.03534	-0.05857	-0.03646	-0.06395	-0.39047	-0.67893	-0.65904	0.19409	0.27195	-0.17323	0.7331	0.78226	0.98163	0.9731	0.9725	1	0.97129	0.91615	0.75549	0.73117	0.91646	0.99979	0.50305	0.53104
sqrt(PIMr(|FX|)+PIMr(|FY|)+PIMr(|FZ|))	0.96792	0.81556	0.90046	0.98303	0.85676	0.65976	0.6252	0.85206	0.97146	0.5248	0.5387	0.54115	0.65118	0.74513	0.30669	0.32329	0.33923	0.45101	0.65376	0.79016	0.77966	0.8191	0.83971	0.98091	-0.10593	-0.03555	-0.04762	-0.03324	-0.07696	-0.42694	-0.74107	-0.71199	0.1965	0.25679	-0.2045	0.63266	0.68525	0.958	0.92979	0.95666	0.97129	1	0.85675	0.65977	0.62521	0.85205	0.97146	0.52202	0.53599
ZCM(|FX|)	0.90734	0.81916	0.75029	0.8706	0.8869	0.62231	0.59408	0.87424	0.91183	0.4566	0.48214	0.47117	0.57223	0.65719	0.25725	0.28804	0.2921	0.39056	0.57461	0.68278	0.71029	0.71459	0.74039	0.87078	-0.08845	-0.04214	-0.04839	-0.03959	-0.01055	-0.37269	-0.59078	-0.56551	0.14119	0.27715	-0.19503	0.58763	0.64546	0.89739	0.89127	0.87963	0.91132	0.91885	0.88689	0.62232	0.59409	0.87423	0.91183	0.4526	0.47848
ZCM(|FY|)	0.8902	0.84182	0.70905	0.8458	0.90353	0.65671	0.63293	0.89027	0.896	0.43441	0.47287	0.44697	0.54975	0.6232	0.25065	0.28598	0.2807	0.38168	0.55162	0.68669	0.71584	0.7015	0.73971	0.8478	-0.0809	-0.04445	-0.05875	-0.036	0.00211	-0.35698	-0.54939	-0.52889	0.13678	0.28402	-0.18918	0.61511	0.67387	0.87553	0.8955	0.85233	0.89619	0.88667	0.90352	0.65672	0.63294	0.89027	0.896	0.42982	0.46867
ZCM(|FZ|)	0.91312	0.83259	0.75765	0.87728	0.89565	0.6411	0.61414	0.88417	0.91765	0.45677	0.48453	0.47346	0.57417	0.65939	0.26023	0.29069	0.2894	0.39157	0.57665	0.69967	0.72389	0.7133	0.75119	0.87766	-0.09041	-0.04354	-0.0682	-0.01627	-0.00824	-0.39732	-0.59297	-0.56849	0.16911	0.28335	-0.22038	0.60637	0.66328	0.89844	0.89843	0.88859	0.9172	0.92254	0.89563	0.64112	0.61415	0.88416	0.91766	0.45257	0.48067
ZCM(|FMpost|)	0.90082	0.8169	0.72804	0.86059	0.87121	0.63538	0.61037	0.8654	0.90549	0.44831	0.48952	0.47017	0.57172	0.64381	0.26117	0.30012	0.29929	0.40198	0.57391	0.69169	0.72036	0.72949	0.75235	0.86248	-0.09185	-0.04024	-0.06555	-0.01096	-0.03513	-0.37428	-0.5874	-0.56593	0.16556	0.2565	-0.19813	0.59037	0.64918	0.88066	0.8921	0.87788	0.90537	0.89955	0.8712	0.63539	0.61037	0.8654	0.9055	0.44486	0.48631
ZCM(FMpost)	0.89666	0.89389	0.67466	0.83849	0.95662	0.70175	0.68309	0.94275	0.9014	0.41408	0.46147	0.42319	0.52723	0.59042	0.24412	0.28889	0.26903	0.37502	0.52921	0.71892	0.77381	0.7125	0.77722	0.84236	-0.07869	-0.04271	-0.07337	-0.02059	0.01426	-0.34835	-0.50351	-0.48766	0.15307	0.29595	-0.18872	0.67001	0.72668	0.87854	0.91617	0.8412	0.90094	0.86581	0.95662	0.70177	0.68311	0.94275	0.90141	0.40885	0.45636
ZCM(UFM)	0.92063	0.89389	0.70242	0.86195	0.93605	0.71776	0.69748	0.9361	0.91782	0.43234	0.47511	0.44664	0.54981	0.61418	0.25622	0.29651	0.28753	0.39283	0.55197	0.73631	0.77489	0.74937	0.79582	0.8656	-0.08004	-0.04313	-0.06494	-0.02333	-0.00395	-0.35258	-0.53459	-0.51699	0.15807	0.28321	-0.18045	0.67842	0.73799	0.89517	0.91794	0.87225	0.91759	0.88668	0.93605	0.71778	0.6975	0.9361	0.91784	0.42764	0.47068
ZCM(UFNM)	0.9011	0.82719	0.71922	0.85717	0.8894	0.63661	0.6119	0.87935	0.90499	0.44227	0.48199	0.46235	0.56301	0.63605	0.25673	0.2946	0.29326	0.39456	0.56525	0.69397	0.72451	0.72635	0.75378	0.85907	-0.09149	-0.04191	-0.06539	-0.00872	-0.03017	-0.36896	-0.57092	-0.54974	0.1673	0.25667	-0.19525	0.59772	0.65672	0.88121	0.8943	0.87311	0.90477	0.89633	0.8894	0.63662	0.61191	0.87935	0.90501	0.43842	0.47844
ZCM(FMpre)	0.78383	0.67955	0.68996	0.76249	0.74989	0.48736	0.45545	0.73844	0.78728	0.41169	0.42571	0.42805	0.51344	0.61216	0.21741	0.23806	0.24877	0.32783	0.51601	0.53213	0.54815	0.56632	0.5776	0.75908	-0.08969	-0.04154	-0.03932	-0.02506	0.00765	-0.36257	-0.5349	-0.50633	0.12749	0.25277	-0.21064	0.45007	0.5019	0.77196	0.75996	0.76812	0.78547	0.83522	0.74988	0.48736	0.45544	0.73843	0.78727	0.40871	0.42256
ZCM(FX)	0.92667	0.87703	0.73286	0.87806	0.93234	0.69031	0.66692	0.92406	0.92824	0.44801	0.47511	0.4567	0.55996	0.63335	0.26061	0.29079	0.28901	0.39202	0.56207	0.75333	0.763	0.74824	0.79759	0.8804	-0.08532	-0.0413	-0.05437	-0.02875	-0.01609	-0.35484	-0.55965	-0.53864	0.16404	0.27412	-0.17652	0.66536	0.71953	0.92521	0.90954	0.88204	0.92814	0.9074	0.93234	0.69033	0.66694	0.92406	0.92825	0.44284	0.47069
ZCM(FY)	0.87872	0.88868	0.66149	0.82207	0.94504	0.71174	0.69384	0.93078	0.88351	0.405	0.44982	0.41007	0.51345	0.57733	0.23764	0.27818	0.25907	0.36229	0.5152	0.69827	0.76766	0.68855	0.75959	0.82574	-0.06888	-0.04631	-0.06044	-0.05001	0.04619	-0.33413	-0.48141	-0.46602	0.11928	0.31989	-0.17894	0.67707	0.73243	0.85513	0.91266	0.81602	0.88326	0.84969	0.94503	0.71175	0.69385	0.93078	0.88351	0.39959	0.44417
ZCM(FZ)	0.93469	0.87345	0.75176	0.89132	0.92316	0.69649	0.67315	0.9163	0.93657	0.45485	0.48431	0.47143	0.5725	0.64714	0.26699	0.29674	0.29597	0.40057	0.57475	0.75321	0.77286	0.76923	0.80752	0.89361	-0.08518	-0.04263	-0.07391	-0.01796	-0.01811	-0.37839	-0.58173	-0.56027	0.17747	0.27847	-0.19307	0.66883	0.72332	0.91635	0.91689	0.90974	0.93692	0.9186	0.92315	0.6965	0.67317	0.91629	0.93658	0.45039	0.48004
ZCM(FX)+ZCM(FY)+ZCM(FZ)	0.93218	0.89926	0.729	0.88122	0.95448	0.71492	0.69299	0.94429	0.93506	0.44431	0.47909	0.45431	0.55919	0.63123	0.25986	0.29433	0.28655	0.39236	0.56127	0.74985	0.78426	0.74942	0.80431	0.88407	-0.08106	-0.04464	-0.06368	-0.03361	0.00586	-0.36263	-0.55007	-0.5305	0.15582	0.29837	-0.18665	0.68508	0.74099	0.91753	0.93275	0.88612	0.93502	0.91	0.95447	0.71493	0.693	0.94428	0.93506	0.43914	0.47416
sqrt(ZCM(FX)+ZCM(FY)+ZCM(FZ))	0.92898	0.80449	0.86899	0.94026	0.86124	0.62385	0.58763	0.85255	0.9315	0.49864	0.51112	0.5111	0.61703	0.7223	0.27868	0.2967	0.30801	0.41103	0.6195	0.71625	0.71764	0.73731	0.76296	0.93574	-0.10622	-0.04051	-0.04423	-0.03304	-0.04181	-0.41934	-0.68628	-0.65473	0.17756	0.26917	-0.21599	0.59288	0.64763	0.92029	0.89807	0.908	0.93106	0.97634	0.86123	0.62387	0.58764	0.85254	0.9315	0.49533	0.50791
ZCM(FX)^2	0.76686	0.83082	0.49495	0.67563	0.88193	0.6558	0.64797	0.87299	0.76552	0.31797	0.35214	0.31756	0.40084	0.44128	0.19186	0.22664	0.20806	0.29308	0.40219	0.66477	0.68473	0.61064	0.69347	0.68163	-0.05772	-0.03483	-0.06227	0.00228	0.02594	-0.25036	-0.32206	-0.31318	0.1491	0.24084	-0.12921	0.6494	0.69074	0.77303	0.77255	0.69449	0.76577	0.69264	0.88193	0.65583	0.648	0.87299	0.76553	0.31098	0.34639
ZCM(FY)^2	0.66493	0.79439	0.40079	0.57854	0.84866	0.63809	0.6348	0.83032	0.66871	0.25544	0.30091	0.24686	0.32603	0.36456	0.15053	0.19253	0.15504	0.2339	0.3273	0.53253	0.64164	0.48217	0.58643	0.58396	-0.0351	-0.04282	-0.05378	-0.05552	0.14383	-0.22445	-0.21408	-0.21077	0.05337	0.32387	-0.14004	0.61397	0.65626	0.64001	0.73815	0.57297	0.66772	0.60199	0.84865	0.6381	0.63481	0.83031	0.66871	0.24898	0.29366
ZCM(FZ)^2	0.78488	0.83838	0.5179	0.69761	0.87772	0.68138	0.67381	0.87227	0.78327	0.33077	0.3661	0.33343	0.41811	0.4591	0.2032	0.23677	0.21637	0.30629	0.41953	0.66997	0.70959	0.64883	0.7161	0.7038	-0.054	-0.03881	-0.07142	-0.01755	0.03142	-0.25372	-0.34602	-0.33754	0.13345	0.25623	-0.12221	0.66777	0.71069	0.76771	0.79186	0.73628	0.78462	0.71111	0.87771	0.6814	0.67384	0.87226	0.78328	0.32504	0.36056
(ZCM(FX)^2)+(ZCM(FY)^2)+(ZCM(FZ)^2)	0.7732	0.86572	0.4899	0.67968	0.91756	0.69345	0.68712	0.90529	0.77385	0.31303	0.35416	0.30995	0.39662	0.43875	0.18827	0.22777	0.19961	0.28822	0.39804	0.64948	0.71301	0.60227	0.69497	0.68583	-0.04986	-0.04187	-0.06507	-0.02629	0.07858	-0.25465	-0.30017	-0.29337	0.11468	0.29374	-0.13914	0.67726	0.72181	0.76049	0.80757	0.69477	0.77388	0.6992	0.91756	0.69347	0.68715	0.90528	0.77385	0.30614	0.34746
sqrt((ZCM(FX)^2)+(ZCM(FY)^2)+(ZCM(FZ)^2))	0.48404	0.6428	0.2435	0.39553	0.69339	0.49535	0.49654	0.67894	0.4808	0.15221	0.17791	0.13568	0.18893	0.21519	0.08823	0.11416	0.08113	0.13309	0.18951	0.42366	0.48347	0.33377	0.44264	0.40026	-0.02477	-0.03058	-0.0463	-0.00844	0.10667	-0.12905	-0.0658	-0.06675	0.07523	0.21695	-0.07937	0.50764	0.5293	0.4817	0.52906	0.39437	0.4813	0.40924	0.69339	0.49538	0.49656	0.67894	0.4808	0.14524	0.17099
ZCM(FX^2)	0.89656	0.86653	0.68731	0.85033	0.89188	0.73115	0.71603	0.89044	0.89745	0.43237	0.45046	0.42482	0.53039	0.57444	0.2736	0.29171	0.28422	0.39563	0.53183	0.8305	0.78681	0.77881	0.84409	0.85622	-0.06584	-0.03292	-0.04717	-0.03851	-0.05137	-0.30368	-0.54281	-0.53016	0.16695	0.23524	-0.12434	0.70894	0.75863	0.91932	0.86795	0.84314	0.89822	0.83773	0.89188	0.73118	0.71606	0.89044	0.89747	0.42718	0.44666
ZCM(FY^2)	0.82836	0.86928	0.59246	0.76997	0.91163	0.72796	0.71801	0.89605	0.83409	0.36456	0.42254	0.36369	0.46726	0.50681	0.22721	0.27779	0.23981	0.34893	0.46875	0.6976	0.82118	0.67417	0.77454	0.77639	-0.05007	-0.04196	-0.05667	-0.06876	0.05914	-0.29148	-0.42938	-0.42119	0.09412	0.32654	-0.14871	0.69959	0.75027	0.79027	0.89952	0.7479	0.83374	0.76537	0.91163	0.72797	0.71802	0.89605	0.8341	0.35962	0.41651
ZCM(FZ^2)	0.92876	0.83017	0.73803	0.89285	0.84481	0.71113	0.69314	0.84924	0.93025	0.45516	0.48473	0.49368	0.5824	0.62574	0.28838	0.31249	0.33939	0.4385	0.58462	0.81443	0.806	0.88869	0.88188	0.89873	-0.07472	-0.02952	-0.07065	-0.01514	-0.09163	-0.34128	-0.61659	-0.59905	0.19201	0.20924	-0.12942	0.68767	0.73726	0.89924	0.88588	0.9435	0.93163	0.87599	0.84482	0.71114	0.69315	0.84924	0.93027	0.45239	0.48192
ZCM(FX^2)+ZCM(FY^2)+ZCM(FZ^2)	0.94148	0.91703	0.71192	0.89023	0.94831	0.77366	0.75861	0.94264	0.9449	0.44148	0.48062	0.4507	0.55734	0.60279	0.27769	0.31219	0.30273	0.4168	0.55918	0.82808	0.86065	0.82392	0.88551	0.89672	-0.0661	-0.03797	-0.06149	-0.04588	-0.01981	-0.33276	-0.5557	-0.54249	0.15658	0.28256	-0.14628	0.7469	0.80071	0.92457	0.94698	0.89486	0.94537	0.87921	0.94831	0.77368	0.75862	0.94264	0.94491	0.43674	0.47587
sqrt(ZCM(FX^2)+ZCM(FY^2)+ZCM(FZ^2))	0.95992	0.84012	0.87487	0.97207	0.88564	0.68102	0.64917	0.87696	0.96394	0.50669	0.52684	0.5197	0.63031	0.71228	0.2991	0.31948	0.32879	0.44103	0.63256	0.7893	0.79169	0.81	0.84046	0.97162	-0.09086	-0.03802	-0.04775	-0.05084	-0.06634	-0.40155	-0.71512	-0.68778	0.17417	0.26312	-0.18412	0.65026	0.70664	0.94836	0.93635	0.93775	0.96394	0.97591	0.88564	0.68104	0.64919	0.87696	0.96395	0.50358	0.52368
TAT(|FX|)	0.96415	0.85133	0.81565	0.93896	0.89536	0.68963	0.66254	0.88881	0.96929	0.50474	0.51306	0.50176	0.61631	0.68975	0.30384	0.31556	0.32151	0.43762	0.6184	0.81103	0.78268	0.80107	0.84206	0.94093	-0.08185	-0.03873	-0.04366	-0.06776	-0.04716	-0.3717	-0.67095	-0.64932	0.15393	0.27048	-0.16927	0.65564	0.71098	0.97753	0.93024	0.9314	0.96948	0.95864	0.89535	0.68964	0.66255	0.8888	0.96929	0.50102	0.50972
TAT(|FY|)	0.95205	0.87634	0.77279	0.91643	0.92706	0.71231	0.68928	0.91376	0.95931	0.46827	0.52519	0.47985	0.5982	0.66091	0.2825	0.33254	0.31021	0.43237	0.59995	0.77271	0.84097	0.78522	0.84475	0.92028	-0.07942	-0.04225	-0.06204	-0.04825	-0.02999	-0.37292	-0.62759	-0.60886	0.15012	0.29711	-0.18439	0.67707	0.7341	0.92377	0.97961	0.90589	0.96003	0.93091	0.92704	0.71231	0.68928	0.91375	0.95931	0.46421	0.52091
TAT(|FZ|)	0.95906	0.80872	0.82377	0.93955	0.85098	0.65097	0.6233	0.84659	0.96535	0.49547	0.51939	0.5429	0.63287	0.7057	0.29471	0.31759	0.35557	0.45127	0.63583	0.76756	0.76356	0.85375	0.83682	0.9414	-0.09549	-0.03553	-0.07502	-0.00215	-0.08117	-0.41831	-0.69464	-0.66914	0.20638	0.23342	-0.19832	0.61935	0.67383	0.93192	0.91314	0.98285	0.96548	0.95919	0.85097	0.65098	0.6233	0.84658	0.96535	0.49258	0.51681
TAT(|FMpost|)	0.91054	0.91584	0.67984	0.85253	0.97358	0.73688	0.72011	0.95789	0.91483	0.42006	0.46987	0.42588	0.53408	0.59223	0.25288	0.29948	0.27439	0.38645	0.53601	0.75079	0.80777	0.73885	0.80952	0.85732	-0.07599	-0.04286	-0.07375	-0.0287	0.01642	-0.34683	-0.50896	-0.49462	0.15037	0.30629	-0.18386	0.70659	0.76377	0.89189	0.93272	0.85132	0.91451	0.86998	0.97358	0.73689	0.72012	0.95789	0.91484	0.41472	0.46478
TAT(FMpost)	0.90435	0.91908	0.6692	0.84498	0.97533	0.7436	0.72795	0.95933	0.90848	0.41393	0.46448	0.41845	0.52637	0.58227	0.25015	0.29745	0.27026	0.38237	0.52824	0.75094	0.81014	0.73485	0.80923	0.85009	-0.07367	-0.04296	-0.07408	-0.0304	0.02173	-0.34119	-0.4967	-0.48332	0.14734	0.30907	-0.18066	0.71404	0.77085	0.88579	0.92909	0.84228	0.90816	0.85977	0.97533	0.74361	0.72796	0.95932	0.90849	0.40852	0.4593
TAT(UFM)	0.90715	0.94919	0.6613	0.8407	0.96407	0.81088	0.79786	0.97037	0.90623	0.41033	0.46009	0.41379	0.52132	0.57436	0.25007	0.2973	0.26888	0.38186	0.52329	0.76544	0.82501	0.74073	0.82276	0.84613	-0.07054	-0.04234	-0.0694	-0.03657	0.03883	-0.33197	-0.47084	-0.45977	0.14397	0.32485	-0.17163	0.76249	0.81636	0.88503	0.92685	0.83811	0.90588	0.85036	0.96408	0.8109	0.79788	0.97037	0.90625	0.40503	0.45481
TAT(UFNM)	0.90662	0.92549	0.66776	0.84229	0.97054	0.74876	0.73299	0.96572	0.90769	0.41289	0.46155	0.41871	0.52492	0.58289	0.24814	0.29397	0.26946	0.37948	0.5269	0.74653	0.8044	0.73113	0.80461	0.84704	-0.0765	-0.04278	-0.07158	-0.02504	0.02203	-0.34055	-0.48872	-0.47498	0.15194	0.30572	-0.18061	0.71465	0.77082	0.88553	0.92583	0.84296	0.90724	0.86049	0.97055	0.74878	0.73301	0.96572	0.9077	0.40759	0.45646
TAT(FMpre)	0.96922	0.85845	0.80869	0.93958	0.91028	0.68813	0.66188	0.89968	0.9765	0.49251	0.52384	0.51256	0.62074	0.69171	0.29397	0.32406	0.33136	0.44276	0.62332	0.78267	0.79945	0.81448	0.84246	0.94223	-0.08581	-0.04056	-0.06293	-0.04024	-0.04564	-0.39484	-0.6668	-0.64446	0.1682	0.27571	-0.19146	0.65271	0.71026	0.9539	0.95426	0.94944	0.97608	0.96108	0.91027	0.68814	0.66189	0.89966	0.9765	0.48882	0.52027
TAT(FX)	0.96242	0.85383	0.8086	0.93595	0.8959	0.69499	0.66885	0.88984	0.96756	0.50197	0.51038	0.49827	0.61269	0.68301	0.30441	0.31546	0.32094	0.4376	0.61473	0.8178	0.78697	0.80413	0.84716	0.93836	-0.08309	-0.03824	-0.04424	-0.06637	-0.04916	-0.3671	-0.66526	-0.64454	0.15567	0.26751	-0.1653	0.66147	0.7165	0.97705	0.92896	0.92837	0.96786	0.95213	0.89589	0.695	0.66886	0.88983	0.96756	0.4982	0.50707
TAT(FY)	0.94833	0.87895	0.76427	0.91127	0.92829	0.71765	0.69556	0.91494	0.95561	0.46343	0.52186	0.4741	0.59256	0.65291	0.28068	0.33217	0.30738	0.43015	0.59433	0.77373	0.84686	0.78401	0.84699	0.91545	-0.07687	-0.0437	-0.0623	-0.05036	-0.02575	-0.3683	-0.6187	-0.60088	0.14711	0.30026	-0.18163	0.68277	0.7394	0.91908	0.97948	0.89972	0.95635	0.92301	0.92828	0.71766	0.69556	0.91493	0.95561	0.45933	0.51752
TAT(FZ)	0.95627	0.80735	0.81686	0.93559	0.84766	0.65286	0.62606	0.84379	0.96252	0.49199	0.51678	0.54117	0.62974	0.69928	0.29428	0.31737	0.35697	0.45166	0.63266	0.77022	0.76601	0.86029	0.84084	0.93787	-0.09399	-0.03455	-0.07888	-0.00167	-0.08461	-0.41326	-0.69131	-0.66653	0.20636	0.22886	-0.19243	0.62212	0.67612	0.92794	0.90996	0.98213	0.96276	0.95175	0.84765	0.65287	0.62606	0.84378	0.96252	0.48922	0.51425
TAT(FX)+TAT(FY)+TAT(FZ)	0.97867	0.86749	0.81531	0.9498	0.91255	0.70535	0.67976	0.90454	0.98509	0.49709	0.52873	0.5163	0.62608	0.69441	0.29987	0.32942	0.33608	0.45016	0.62838	0.80587	0.81958	0.83545	0.86529	0.95284	-0.08645	-0.03989	-0.06326	-0.04035	-0.05369	-0.39226	-0.67343	-0.65186	0.17366	0.27271	-0.18452	0.6715	0.72807	0.9637	0.96255	0.95905	0.98551	0.96488	0.91254	0.70536	0.67976	0.90453	0.98509	0.49344	0.52524
sqrt(TAT(FX)+TAT(FY)+TAT(FZ))	0.93489	0.76884	0.90989	0.96302	0.82064	0.60246	0.56441	0.81231	0.93922	0.51985	0.52861	0.53627	0.643	0.74512	0.2958	0.30916	0.32883	0.43422	0.64552	0.7309	0.71966	0.76596	0.77811	0.9584	-0.1066	-0.03737	-0.04443	-0.0382	-0.07596	-0.43011	-0.7501	-0.71719	0.18438	0.24867	-0.21097	0.57086	0.62463	0.92696	0.89527	0.92828	0.93906	0.98939	0.82063	0.60247	0.56442	0.8123	0.93922	0.51741	0.52621
TAT(FX)^2	0.89681	0.88033	0.63415	0.8204	0.9024	0.74896	0.7387	0.90171	0.90162	0.42539	0.44552	0.41571	0.52193	0.55652	0.27719	0.29469	0.2844	0.39907	0.52349	0.82984	0.80155	0.77502	0.84852	0.82795	-0.06121	-0.03421	-0.05436	-0.04553	-0.01695	-0.29203	-0.49386	-0.48686	0.14959	0.25954	-0.12593	0.71941	0.76716	0.91852	0.88211	0.84102	0.90243	0.81901	0.90239	0.74897	0.73871	0.9017	0.90162	0.42007	0.44115
TAT(FY)^2	0.85905	0.8861	0.58211	0.77822	0.92302	0.74814	0.74068	0.91025	0.86657	0.37552	0.44423	0.37759	0.48629	0.51678	0.24019	0.30241	0.25639	0.37468	0.48797	0.73668	0.8569	0.7168	0.81643	0.78618	-0.05099	-0.04021	-0.06487	-0.05471	0.04509	-0.29153	-0.42945	-0.42364	0.11004	0.32034	-0.14783	0.71807	0.76681	0.82354	0.9272	0.78379	0.86689	0.77694	0.92301	0.74814	0.74068	0.91023	0.86656	0.37029	0.43827
TAT(FZ)^2	0.9043	0.81427	0.65986	0.83758	0.83604	0.68758	0.67442	0.8374	0.91078	0.42878	0.46485	0.48139	0.55914	0.59179	0.27422	0.30438	0.34284	0.43088	0.56188	0.77507	0.78234	0.87594	0.85471	0.84499	-0.0714	-0.02968	-0.08049	-0.00016	-0.06492	-0.33032	-0.54935	-0.53584	0.18348	0.21243	-0.13523	0.6611	0.70947	0.86955	0.86942	0.9308	0.91169	0.83502	0.83603	0.68758	0.67442	0.83739	0.91079	0.42549	0.46173
(TAT(FX)^2)+(TAT(FY)^2)+(TAT(FZ)^2)	0.92865	0.90364	0.65342	0.84999	0.93238	0.76462	0.75393	0.92779	0.93537	0.42792	0.47275	0.44307	0.54582	0.58003	0.27526	0.3148	0.30686	0.41945	0.54792	0.81604	0.85465	0.82379	0.87932	0.85801	-0.06347	-0.03702	-0.06946	-0.03605	-0.00879	-0.31917	-0.51063	-0.50163	0.15304	0.28062	-0.14408	0.73438	0.78512	0.91075	0.93792	0.89008	0.93601	0.84836	0.93237	0.76463	0.75393	0.92777	0.93537	0.42303	0.46795
sqrt((TAT(FX)^2)+(TAT(FY)^2)+(TAT(FZ)^2))	0.78902	0.85102	0.47784	0.68899	0.84833	0.76032	0.76186	0.85384	0.79228	0.33014	0.37334	0.33448	0.42172	0.42903	0.22966	0.26705	0.24762	0.34898	0.4233	0.76681	0.8121	0.73495	0.81916	0.69859	-0.04242	-0.02787	-0.0599	-0.0283	0.02408	-0.22342	-0.32604	-0.32655	0.13312	0.25345	-0.08731	0.74345	0.77584	0.77482	0.81312	0.73222	0.79357	0.66493	0.84832	0.76032	0.76187	0.85382	0.79228	0.32457	0.36773
TAT(FX^2)	0.91866	0.85585	0.73368	0.89056	0.8555	0.75984	0.74438	0.86222	0.91971	0.46871	0.4699	0.44614	0.56125	0.59789	0.31371	0.309	0.30425	0.43025	0.56259	0.91894	0.82969	0.83059	0.90955	0.8971	-0.06362	-0.0286	-0.03955	-0.06435	-0.07777	-0.30336	-0.60814	-0.59904	0.17362	0.22844	-0.107	0.74025	0.78363	0.95134	0.87867	0.86586	0.92051	0.85528	0.8555	0.75985	0.74439	0.86221	0.91972	0.46493	0.46668
TAT(FY^2)	0.89807	0.88536	0.67585	0.85353	0.90483	0.77369	0.762	0.89778	0.9035	0.41492	0.48794	0.41453	0.53495	0.5675	0.26813	0.33494	0.28	0.41369	0.53676	0.79997	0.92998	0.77548	0.88569	0.86114	-0.059	-0.03425	-0.05985	-0.06436	-0.00375	-0.31497	-0.53507	-0.52709	0.12853	0.3151	-0.14541	0.74935	0.79657	0.858	0.96168	0.82332	0.90387	0.82573	0.90483	0.7737	0.762	0.89777	0.90351	0.4109	0.48301
TAT(FZ^2)	0.91115	0.77028	0.7445	0.89081	0.77594	0.67202	0.65338	0.78287	0.9153	0.45769	0.48244	0.52025	0.59383	0.62986	0.29382	0.31135	0.3739	0.45709	0.59668	0.80622	0.78045	0.94248	0.88738	0.89688	-0.07632	-0.02442	-0.07048	-0.00691	-0.12551	-0.34411	-0.65133	-0.63438	0.20092	0.17144	-0.11344	0.65207	0.69761	0.8747	0.85062	0.95825	0.91601	0.86229	0.77595	0.67203	0.65338	0.78287	0.91531	0.45575	0.48062
TAT(FX^2)+TAT(FY^2)+TAT(FZ^2)	0.96333	0.88765	0.75931	0.93006	0.897	0.77876	0.7626	0.89903	0.96735	0.47216	0.50895	0.48747	0.59637	0.63358	0.30773	0.33767	0.33827	0.45911	0.59855	0.88781	0.89888	0.89955	0.94672	0.93722	-0.07005	-0.0305	-0.06034	-0.04751	-0.06978	-0.34104	-0.63118	-0.61914	0.17653	0.2556	-0.13105	0.75587	0.80423	0.94544	0.95251	0.9351	0.96795	0.89813	0.897	0.77876	0.76261	0.89902	0.96737	0.46871	0.50534
sqrt(TAT(FX^2)+TAT(FY^2)+TAT(FZ^2))	0.96127	0.81196	0.89806	0.9867	0.84766	0.67101	0.63858	0.84194	0.96577	0.52005	0.53832	0.53646	0.64727	0.7239	0.31345	0.33068	0.34602	0.46083	0.6498	0.81002	0.80079	0.84041	0.8614	0.98659	-0.09112	-0.03445	-0.04816	-0.0521	-0.09629	-0.40437	-0.7577	-0.73085	0.1833	0.2435	-0.17446	0.64254	0.6963	0.94923	0.92916	0.94989	0.96576	0.97785	0.84766	0.67102	0.63859	0.84193	0.96578	0.51764	0.53584
MAD(FMpost)	0.91601	0.95809	0.67644	0.85979	1	0.80452	0.79152	0.9859	0.91654	0.41455	0.45955	0.41253	0.52207	0.57643	0.25615	0.29805	0.26776	0.38379	0.52393	0.81387	0.86673	0.77195	0.8661	0.86537	-0.07584	-0.03991	-0.07075	-0.02661	0.01885	-0.33141	-0.48187	-0.46993	0.16711	0.31253	-0.16368	0.80229	0.84893	0.89885	0.93779	0.84356	0.91614	0.85675	1	0.80453	0.79153	0.98589	0.91655	0.40865	0.45399
MAD(UFM)	0.92974	0.98157	0.68834	0.87014	0.98673	0.85328	0.84169	0.99613	0.92222	0.41886	0.46076	0.41813	0.52658	0.57973	0.26124	0.29946	0.27318	0.3892	0.52837	0.8482	0.8858	0.8005	0.89617	0.87594	-0.07937	-0.03726	-0.06912	-0.02098	0.00837	-0.32831	-0.48354	-0.4724	0.18523	0.30821	-0.15149	0.85261	0.89164	0.90707	0.93599	0.85388	0.92193	0.85893	0.98675	0.85331	0.84172	0.99613	0.92224	0.41352	0.45558
MAD(UFNM)	0.94899	0.96401	0.75348	0.91549	0.94751	0.86724	0.85268	0.96514	0.9386	0.44775	0.48524	0.44992	0.56106	0.61716	0.28096	0.31363	0.29461	0.41436	0.56276	0.88706	0.90135	0.84666	0.93146	0.92067	-0.08576	-0.03338	-0.0667	-0.02445	-0.03013	-0.34394	-0.55706	-0.54406	0.20305	0.29294	-0.14477	0.86951	0.90496	0.92548	0.93723	0.88432	0.93879	0.88957	0.94754	0.86727	0.85271	0.96515	0.93863	0.44346	0.48105
MAD(FMpre)	0.92097	0.75176	0.91382	0.97797	0.76848	0.64551	0.61144	0.7688	0.92256	0.51641	0.52455	0.52965	0.63724	0.71796	0.31284	0.32046	0.3392	0.45188	0.63962	0.81285	0.77801	0.83944	0.85415	0.97672	-0.09506	-0.02981	-0.03961	-0.05211	-0.12205	-0.40108	-0.78412	-0.75673	0.19324	0.22017	-0.16268	0.63353	0.67836	0.91209	0.87268	0.91806	0.9226	0.95465	0.76848	0.64553	0.61145	0.7688	0.92258	0.51504	0.52328
MAD(FX)	0.97989	0.88064	0.82923	0.96082	0.89884	0.74971	0.72485	0.90211	0.98144	0.51405	0.51506	0.50237	0.62093	0.68954	0.32161	0.32225	0.32574	0.45028	0.62286	0.90107	0.83365	0.84528	0.90929	0.96344	-0.08622	-0.03411	-0.03948	-0.06367	-0.06102	-0.3649	-0.67348	-0.6549	0.18031	0.26567	-0.15392	0.72945	0.7756	1	0.93633	0.93819	0.98162	0.95801	0.89884	0.74971	0.72485	0.9021	0.98144	0.51028	0.51163
MAD(FY)	0.96828	0.91094	0.77982	0.93474	0.9378	0.77513	0.75484	0.93328	0.97268	0.47192	0.53126	0.47813	0.60137	0.65942	0.29151	0.34648	0.31179	0.44391	0.60335	0.82938	0.92094	0.82002	0.90747	0.93934	-0.08165	-0.03728	-0.0605	-0.04562	-0.03328	-0.36676	-0.62011	-0.60392	0.16668	0.30593	-0.17322	0.75073	0.79964	0.93635	1	0.91047	0.97311	0.92982	0.93779	0.77513	0.75484	0.93326	0.97268	0.4678	0.52671
MAD(FZ)	0.96812	0.81849	0.83066	0.95492	0.84355	0.68413	0.65803	0.84527	0.97235	0.49986	0.52011	0.55186	0.63872	0.70649	0.30351	0.32171	0.37188	0.46501	0.64176	0.81112	0.79184	0.92257	0.88627	0.9573	-0.09738	-0.03166	-0.07204	0.00204	-0.09587	-0.41233	-0.69901	-0.67527	0.22085	0.22192	-0.17983	0.66313	0.71222	0.93819	0.91045	1	0.97249	0.95668	0.84354	0.68414	0.65803	0.84525	0.97235	0.49721	0.51775
MAD(FX)+MAD(FY)+MAD(FZ)	0.99633	0.89244	0.83263	0.97351	0.91614	0.75545	0.73114	0.91646	0.99979	0.50692	0.53485	0.52281	0.63517	0.70147	0.3127	0.33828	0.34439	0.46404	0.63757	0.86814	0.87086	0.88347	0.92388	0.97681	-0.09056	-0.03534	-0.05857	-0.03646	-0.06396	-0.39049	-0.67897	-0.65908	0.19409	0.27195	-0.17324	0.73308	0.78224	0.98163	0.9731	0.9725	1	0.97132	0.91613	0.75546	0.73114	0.91644	0.99979	0.50329	0.53127
sqrt(MAD(FX)+MAD(FY)+MAD(FZ))	0.96789	0.81553	0.90049	0.98304	0.85672	0.65972	0.62517	0.85202	0.97144	0.52507	0.53894	0.54139	0.65149	0.7454	0.30694	0.32348	0.33944	0.45131	0.65407	0.79014	0.77963	0.81908	0.83969	0.98092	-0.10593	-0.03554	-0.04762	-0.03324	-0.07697	-0.42694	-0.74108	-0.712	0.1965	0.25678	-0.2045	0.63262	0.68521	0.95798	0.92976	0.95664	0.97127	1	0.85671	0.65973	0.62517	0.85201	0.97144	0.5223	0.53623
MAD(FX)^2	0.86516	0.88444	0.61687	0.80038	0.84407	0.82815	0.82324	0.86913	0.86212	0.41082	0.41708	0.38829	0.49294	0.51543	0.28814	0.28484	0.27279	0.39281	0.49404	0.95754	0.85395	0.81059	0.9295	0.8089	-0.05982	-0.02197	-0.04252	-0.04126	-0.03936	-0.25596	-0.46492	-0.46383	0.18666	0.23867	-0.08112	0.83685	0.84915	0.8939	0.83446	0.79592	0.86256	0.75944	0.84407	0.82816	0.82325	0.86911	0.86212	0.40592	0.41284
MAD(FY)^2	0.84394	0.90363	0.57288	0.77085	0.88242	0.83406	0.83178	0.89368	0.84475	0.36514	0.43028	0.35926	0.46869	0.48774	0.24692	0.30813	0.25025	0.37717	0.4703	0.81846	0.96274	0.75241	0.90003	0.77993	-0.05352	-0.02484	-0.05799	-0.04489	0.02108	-0.26186	-0.40513	-0.40363	0.14356	0.30795	-0.10983	0.83449	0.85327	0.80613	0.90791	0.75499	0.84471	0.73374	0.88242	0.83406	0.83177	0.89365	0.84475	0.36017	0.42452
MAD(FZ)^2	0.88173	0.80893	0.64751	0.82695	0.79236	0.73265	0.72301	0.80842	0.88354	0.41681	0.44426	0.47129	0.54188	0.5646	0.27672	0.29683	0.35182	0.43265	0.54451	0.82943	0.80699	0.96566	0.91463	0.83507	-0.06884	-0.02162	-0.06993	0.00076	-0.08314	-0.30232	-0.53154	-0.52226	0.1999	0.19197	-0.09069	0.73358	0.76091	0.84385	0.83005	0.91567	0.88435	0.7942	0.79236	0.73265	0.72301	0.80841	0.88355	0.41364	0.44144
(MAD(FX)^2)+(MAD(FY)^2)+(MAD(FZ)^2)	0.91021	0.91811	0.64237	0.84091	0.88736	0.84905	0.84341	0.90745	0.90951	0.41642	0.4519	0.42454	0.52503	0.54712	0.28393	0.31194	0.30469	0.42086	0.52699	0.91885	0.92916	0.88346	0.96836	0.85004	-0.06452	-0.02306	-0.05926	-0.02954	-0.03225	-0.28593	-0.48512	-0.48141	0.18776	0.2624	-0.09825	0.85381	0.87249	0.89281	0.90606	0.86147	0.90971	0.80078	0.88736	0.84904	0.84341	0.90743	0.90951	0.41173	0.44716
sqrt((MAD(FX)^2)+(MAD(FY)^2)+(MAD(FZ)^2))	0.56329	0.67167	0.33664	0.49582	0.57713	0.7152	0.72552	0.61946	0.55571	0.2287	0.24733	0.22383	0.28414	0.2733	0.18129	0.19327	0.18277	0.26097	0.28499	0.73258	0.7288	0.63956	0.75055	0.50463	-0.03179	-0.00454	-0.03243	-0.00951	-0.00814	-0.12302	-0.20028	-0.20751	0.14913	0.1726	-0.00363	0.76898	0.72609	0.55264	0.56405	0.50773	0.55613	0.42922	0.57714	0.71519	0.72551	0.61943	0.55571	0.22471	0.24375
MAD(FX^2)	0.84609	0.81022	0.71019	0.85274	0.76753	0.78241	0.76992	0.78711	0.8411	0.44025	0.43174	0.4111	0.51969	0.55065	0.30962	0.2884	0.28219	0.40728	0.52066	0.98619	0.82785	0.83094	0.93499	0.85908	-0.06226	-0.02257	-0.03082	-0.06253	-0.085	-0.2745	-0.57334	-0.56668	0.19514	0.21415	-0.07375	0.81663	0.83056	0.87342	0.79804	0.79306	0.84156	0.78096	0.76754	0.78241	0.76993	0.78709	0.84111	0.43707	0.42927
MAD(FY^2)	0.85766	0.85668	0.68051	0.84554	0.82615	0.8176	0.80842	0.83682	0.85696	0.40725	0.47209	0.40216	0.52009	0.54697	0.2723	0.33578	0.27438	0.41274	0.52181	0.85011	0.98547	0.80547	0.93514	0.85324	-0.06169	-0.02498	-0.051	-0.05325	-0.03956	-0.29229	-0.53273	-0.52586	0.15927	0.29112	-0.10979	0.8355	0.85674	0.82253	0.89671	0.78917	0.85752	0.78203	0.82616	0.8176	0.80841	0.83681	0.85697	0.40388	0.46852
MAD(FZ^2)	0.85594	0.75398	0.72773	0.8666	0.7364	0.70172	0.68572	0.74615	0.85597	0.43098	0.44736	0.48531	0.55432	0.5894	0.27974	0.28954	0.35278	0.43	0.55683	0.82284	0.77363	0.98904	0.90678	0.87235	-0.07127	-0.0213	-0.06046	-0.01447	-0.11939	-0.31859	-0.61647	-0.60267	0.20156	0.17079	-0.07871	0.72863	0.7545	0.82074	0.78953	0.89913	0.85647	0.80912	0.73642	0.70172	0.68572	0.74614	0.85599	0.42917	0.44587
MAD(FX^2)+MAD(FY^2)+MAD(FZ^2)	0.90849	0.86255	0.7498	0.90932	0.828	0.82192	0.80876	0.84342	0.90607	0.4524	0.47838	0.45826	0.56379	0.59634	0.30556	0.32397	0.3207	0.44278	0.56568	0.94764	0.92207	0.92868	0.98872	0.91643	-0.06908	-0.02502	-0.04974	-0.04614	-0.08483	-0.31226	-0.60673	-0.5973	0.19834	0.24165	-0.0922	0.85095	0.87146	0.89336	0.88242	0.87749	0.9065	0.83993	0.82802	0.82192	0.80876	0.8434	0.90609	0.44936	0.4756
sqrt(MAD(FX^2)+MAD(FY^2)+MAD(FZ^2))	0.94889	0.80334	0.91338	0.99557	0.82251	0.69032	0.65777	0.82103	0.95034	0.52239	0.5343	0.53329	0.64513	0.72438	0.3184	0.32984	0.34332	0.46109	0.64765	0.84155	0.81518	0.8601	0.88528	0.99462	-0.09521	-0.03218	-0.04236	-0.0506	-0.10391	-0.40241	-0.76217	-0.7355	0.19654	0.23963	-0.16595	0.68027	0.72723	0.93904	0.9073	0.93682	0.95028	0.96998	0.82252	0.69032	0.65777	0.82102	0.95035	0.52021	0.53223
MAD(UFX)	0.73224	0.56585	0.89979	0.78827	0.58195	0.46831	0.43215	0.58613	0.72852	0.42329	0.3891	0.4023	0.49182	0.57407	0.25055	0.22417	0.24224	0.33097	0.49342	0.6424	0.55403	0.60381	0.63304	0.7822	-0.06352	-0.01958	-0.01376	-0.16449	-0.09976	-0.35302	-0.83442	-0.81765	0.14504	0.18866	-0.14362	0.45242	0.48578	0.75728	0.66507	0.71242	0.72835	0.78717	0.58196	0.46833	0.43217	0.58614	0.72855	0.42278	0.38844
MAD(UFY)	0.78463	0.63271	0.89923	0.8214	0.6649	0.51851	0.48563	0.65835	0.7869	0.42531	0.46042	0.43043	0.53397	0.61189	0.24583	0.2809	0.26122	0.36678	0.5355	0.63215	0.65826	0.64193	0.67915	0.81859	-0.07939	-0.02688	-0.04741	-0.08717	-0.15277	-0.39426	-0.8588	-0.84121	0.12727	0.26757	-0.19858	0.49377	0.53584	0.76894	0.77669	0.7613	0.78761	0.82725	0.66491	0.51852	0.48565	0.65836	0.78693	0.42466	0.45976
MAD(UFZ)	0.7207	0.52138	0.8966	0.78011	0.54603	0.41532	0.37938	0.54803	0.72007	0.40354	0.39689	0.45112	0.50831	0.59103	0.22823	0.22467	0.28506	0.34293	0.51071	0.56406	0.51541	0.65823	0.60805	0.77391	-0.09711	-0.0162	-0.07629	-0.00911	-0.17483	-0.44126	-0.85058	-0.82682	0.1994	0.09586	-0.13543	0.39925	0.43496	0.702	0.64532	0.76367	0.71996	0.78659	0.54605	0.41534	0.3794	0.54804	0.72009	0.40362	0.39708
[truncated: 99 more columns]

## Sheet: 3rd, time, SD
	HFEN	ENMO(UFM)	AI(UFXYZ)	AI(FXYZ)	PIMs(|FMpost|)	PIMs(UFM)(uncorrected)	PIMs(UFM)(corrected)	PIMs(UFNM)	PIMs(FMpre)	|PIMs(FX)|	|PIMs(FY)|	|PIMs(FZ)|	|PIMs(FX)|+|PIMs(FY)|+|PIMs(FZ)|	sqrt(|PIMs(FX)|+|PIMs(FY)|+|PIMs(FZ)|)	PIMs(FX)^2	PIMs(FY)^2	PIMs(FZ)^2	(PIMs(FX)^2)+(PIMs(FY)^2)+(PIMs(FZ)^2)	sqrt((PIMs(FX)^2)+(PIMs(FY)^2)+(PIMs(FZ)^2))	PIMs(FX^2)	PIMs(FY^2)	PIMs(FZ^2)	PIMs(FX^2)+PIMs(FY^2)+PIMs(FZ^2)	sqrt(PIMs(FX^2)+PIMs(FY^2)+PIMs(FZ^2))	PIMs(UFX)	PIMs(UFY)	PIMs(UFZ)	PIMs(UFX)^2	PIMs(UFY)^2	PIMs(UFZ)^2	(PIMs(UFX)^2)+(PIMs(UFY)^2)+(PIMs(UFZ)^2)	sqrt((PIMs(UFX)^2)+(PIMs(UFY)^2)+(PIMs(UFZ)^2))	PIMs(UFX^2)	PIMs(UFY^2)	PIMs(UFZ^2)	PIMs(UFX^2)+PIMs(UFY^2)+PIMs(UFZ^2)	sqrt(PIMs(UFX^2)+PIMs(UFY^2)+PIMs(UFZ^2))	PIMs(|FX|)	PIMs(|FY|)	PIMs(|FZ|)	PIMs(|FX|)+PIMs(|FY|)+PIMs(|FZ|)	sqrt(PIMs(|FX|)+PIMs(|FY|)+PIMs(|FZ|))	PIMr(|FMpost|)	PIMr(UFM)(uncorrected)	PIMr(UFM)(corrected)	PIMr(UFNM)	PIMr(FMpre)	|PIMr(FX)|	|PIMr(FY)|
HFEN	0	0.03	0.02	0	0.02	0.05	0.06	0.02	0	0.03	0.03	0.04	0.04	0.03	0.03	0.03	0.03	0.03	0.04	0.05	0.03	0.04	0.03	0	0.19	0.22	0.1	0.07	0.11	0.06	0.1	0.1	0.09	0.12	0.09	0.06	0.04	0	0.01	0.01	0	0.01	0.02	0.05	0.06	0.02	0	0.03	0.03
ENMO(UFM)	0.03	0	0.05	0.03	0.03	0.02	0.03	0	0.03	0.05	0.04	0.06	0.05	0.06	0.04	0.04	0.04	0.05	0.05	0.04	0.03	0.06	0.03	0.03	0.14	0.26	0.09	0.06	0.13	0.07	0.15	0.13	0.1	0.12	0.09	0.03	0.02	0.03	0.03	0.05	0.03	0.04	0.03	0.02	0.03	0	0.03	0.05	0.05
AI(UFXYZ)	0.02	0.05	0	0.02	0.05	0.06	0.07	0.05	0.02	0.03	0.03	0.03	0.03	0.03	0.02	0.03	0.02	0.03	0.03	0.05	0.04	0.05	0.04	0.02	0.18	0.14	0.12	0.08	0.08	0.06	0.04	0.04	0.07	0.1	0.08	0.06	0.05	0.02	0.04	0.02	0.02	0.02	0.05	0.06	0.07	0.05	0.02	0.03	0.03
AI(FXYZ)	0	0.03	0.02	0	0.03	0.06	0.06	0.03	0	0.03	0.02	0.03	0.03	0.03	0.02	0.03	0.03	0.03	0.03	0.05	0.03	0.04	0.04	0	0.19	0.2	0.11	0.07	0.1	0.06	0.08	0.07	0.08	0.11	0.08	0.07	0.04	0.01	0.01	0.01	0	0	0.03	0.06	0.06	0.03	0	0.03	0.02
PIMs(|FMpost|)	0.02	0.03	0.05	0.03	0	0.06	0.06	0.01	0.02	0.05	0.04	0.05	0.05	0.05	0.04	0.03	0.04	0.04	0.05	0.05	0.04	0.06	0.05	0.03	0.15	0.26	0.09	0.06	0.13	0.05	0.12	0.11	0.08	0.13	0.08	0.08	0.04	0.03	0.02	0.04	0.02	0.02	0	0.06	0.06	0.01	0.02	0.05	0.04
PIMs(UFM)(uncorrected)	0.05	0.02	0.06	0.06	0.06	0	0.01	0.03	0.05	0.05	0.05	0.06	0.06	0.06	0.04	0.04	0.05	0.05	0.06	0.07	0.06	0.09	0.07	0.06	0.1	0.24	0.07	0.07	0.12	0.06	0.16	0.14	0.12	0.11	0.09	0.01	0.01	0.05	0.05	0.07	0.05	0.06	0.06	0	0.01	0.03	0.05	0.05	0.05
PIMs(UFM)(corrected)	0.06	0.03	0.07	0.06	0.06	0.01	0	0.04	0.06	0.05	0.05	0.07	0.06	0.06	0.04	0.04	0.05	0.06	0.07	0.07	0.06	0.1	0.07	0.06	0.09	0.23	0.07	0.06	0.12	0.07	0.15	0.14	0.12	0.11	0.09	0.01	0.01	0.06	0.06	0.08	0.06	0.06	0.06	0.01	0	0.04	0.06	0.05	0.06
PIMs(UFNM)	0.02	0	0.05	0.03	0.01	0.03	0.04	0	0.02	0.05	0.04	0.05	0.05	0.05	0.04	0.03	0.04	0.04	0.05	0.04	0.03	0.05	0.03	0.03	0.16	0.26	0.09	0.06	0.13	0.06	0.13	0.12	0.09	0.12	0.09	0.04	0.03	0.03	0.02	0.04	0.02	0.03	0.01	0.03	0.04	0	0.02	0.05	0.04
PIMs(FMpre)	0	0.03	0.02	0	0.02	0.05	0.06	0.02	0	0.03	0.03	0.04	0.04	0.03	0.03	0.03	0.03	0.03	0.03	0.05	0.03	0.05	0.04	0	0.19	0.22	0.1	0.07	0.11	0.06	0.09	0.09	0.08	0.12	0.08	0.07	0.04	0	0.01	0.01	0	0.01	0.02	0.05	0.06	0.02	0	0.03	0.03
|PIMs(FX)|	0.03	0.05	0.03	0.03	0.05	0.05	0.05	0.05	0.03	0	0.02	0.02	0.01	0.01	0.02	0.03	0.03	0.03	0.02	0.05	0.05	0.04	0.05	0.03	0.1	0.09	0.07	0.04	0.05	0.03	0.04	0.04	0.04	0.05	0.04	0.05	0.04	0.03	0.04	0.03	0.03	0.03	0.05	0.05	0.05	0.05	0.03	0	0.02
|PIMs(FY)|	0.03	0.04	0.03	0.02	0.04	0.05	0.05	0.04	0.03	0.02	0	0.02	0.01	0.01	0.02	0.02	0.02	0.04	0.02	0.06	0.04	0.05	0.05	0.02	0.12	0.13	0.06	0.04	0.06	0.03	0.05	0.05	0.04	0.07	0.04	0.06	0.05	0.03	0.03	0.02	0.03	0.02	0.04	0.05	0.05	0.04	0.03	0.02	0
|PIMs(FZ)|	0.04	0.06	0.03	0.03	0.05	0.06	0.07	0.05	0.04	0.02	0.02	0	0.02	0.01	0.03	0.03	0.01	0.04	0.02	0.06	0.06	0.06	0.06	0.03	0.13	0.1	0.07	0.04	0.05	0.03	0.04	0.04	0.04	0.06	0.05	0.07	0.06	0.04	0.05	0.03	0.04	0.03	0.05	0.06	0.07	0.05	0.04	0.02	0.02
|PIMs(FX)|+|PIMs(FY)|+|PIMs(FZ)|	0.04	0.05	0.03	0.03	0.05	0.06	0.06	0.05	0.04	0.01	0.01	0.02	0	0	0.02	0.02	0.02	0.01	0	0.07	0.06	0.06	0.06	0.03	0.14	0.13	0.08	0.05	0.06	0.04	0.05	0.05	0.05	0.07	0.05	0.07	0.06	0.04	0.04	0.03	0.04	0.03	0.05	0.06	0.06	0.05	0.04	0.01	0.01
sqrt(|PIMs(FX)|+|PIMs(FY)|+|PIMs(FZ)|)	0.03	0.06	0.03	0.03	0.05	0.06	0.06	0.05	0.03	0.01	0.01	0.01	0	0	0.02	0.03	0.02	0.02	0	0.07	0.06	0.06	0.06	0.03	0.18	0.14	0.1	0.07	0.07	0.05	0.05	0.05	0.06	0.08	0.07	0.07	0.06	0.03	0.04	0.03	0.03	0.03	0.05	0.06	0.06	0.05	0.03	0.01	0.01
PIMs(FX)^2	0.03	0.04	0.02	0.02	0.04	0.04	0.04	0.04	0.03	0.02	0.02	0.03	0.02	0.02	0	0.04	0.04	0.05	0.03	0.04	0.04	0.03	0.04	0.02	0.05	0.06	0.03	0.02	0.03	0.02	0.03	0.03	0.03	0.03	0.03	0.04	0.04	0.03	0.03	0.03	0.03	0.02	0.04	0.04	0.04	0.04	0.03	0.02	0.03
PIMs(FY)^2	0.03	0.04	0.03	0.03	0.03	0.04	0.04	0.03	0.03	0.03	0.02	0.03	0.02	0.03	0.04	0	0.03	0.05	0.03	0.04	0.04	0.04	0.04	0.03	0.06	0.09	0.03	0.02	0.04	0.02	0.04	0.04	0.03	0.04	0.03	0.05	0.04	0.03	0.03	0.03	0.03	0.03	0.03	0.04	0.04	0.03	0.03	0.03	0.02
PIMs(FZ)^2	0.03	0.04	0.02	0.03	0.04	0.05	0.05	0.04	0.03	0.03	0.02	0.01	0.02	0.02	0.04	0.03	0	0.05	0.03	0.05	0.05	0.05	0.05	0.03	0.08	0.07	0.04	0.02	0.03	0.02	0.03	0.03	0.02	0.04	0.03	0.05	0.05	0.03	0.04	0.03	0.03	0.03	0.04	0.05	0.05	0.04	0.03	0.03	0.02
(PIMs(FX)^2)+(PIMs(FY)^2)+(PIMs(FZ)^2)	0.03	0.05	0.03	0.03	0.04	0.05	0.06	0.04	0.03	0.03	0.04	0.04	0.01	0.02	0.05	0.05	0.05	0	0.01	0.05	0.05	0.05	0.05	0.03	0.09	0.1	0.05	0.03	0.05	0.03	0.04	0.04	0.03	0.05	0.04	0.06	0.05	0.03	0.04	0.03	0.03	0.03	0.04	0.05	0.06	0.04	0.03	0.04	0.04
sqrt((PIMs(FX)^2)+(PIMs(FY)^2)+(PIMs(FZ)^2))	0.04	0.05	0.03	0.03	0.05	0.06	0.07	0.05	0.03	0.02	0.02	0.02	0	0	0.03	0.03	0.03	0.01	0	0.07	0.06	0.06	0.06	0.03	0.14	0.13	0.08	0.05	0.06	0.04	0.05	0.05	0.05	0.07	0.06	0.07	0.06	0.04	0.04	0.03	0.04	0.03	0.05	0.06	0.07	0.05	0.03	0.02	0.02
PIMs(FX^2)	0.05	0.04	0.05	0.05	0.05	0.07	0.07	0.04	0.05	0.05	0.06	0.06	0.07	0.07	0.04	0.04	0.05	0.05	0.07	0	0.04	0.06	0.01	0.05	0.12	0.17	0.07	0.06	0.08	0.06	0.15	0.14	0.11	0.08	0.09	0.06	0.05	0.05	0.06	0.07	0.05	0.07	0.05	0.07	0.07	0.04	0.05	0.05	0.06
PIMs(FY^2)	0.03	0.03	0.04	0.03	0.04	0.06	0.06	0.03	0.03	0.05	0.04	0.06	0.06	0.06	0.04	0.04	0.05	0.05	0.06	0.04	0	0.05	0.01	0.03	0.12	0.24	0.08	0.06	0.11	0.07	0.15	0.14	0.11	0.11	0.09	0.05	0.04	0.04	0.03	0.05	0.03	0.05	0.04	0.06	0.06	0.03	0.03	0.05	0.05
PIMs(FZ^2)	0.04	0.06	0.05	0.04	0.06	0.09	0.1	0.05	0.05	0.04	0.05	0.06	0.06	0.06	0.03	0.04	0.05	0.05	0.06	0.06	0.05	0	0.04	0.04	0.16	0.17	0.08	0.06	0.09	0.06	0.11	0.09	0.08	0.1	0.1	0.09	0.07	0.05	0.06	0.04	0.05	0.06	0.06	0.09	0.1	0.05	0.05	0.04	0.05
PIMs(FX^2)+PIMs(FY^2)+PIMs(FZ^2)	0.03	0.03	0.04	0.04	0.05	0.07	0.07	0.03	0.04	0.05	0.05	0.06	0.06	0.06	0.04	0.04	0.05	0.05	0.06	0.01	0.01	0.04	0	0.04	0.14	0.2	0.08	0.06	0.1	0.06	0.14	0.13	0.1	0.1	0.1	0.05	0.05	0.03	0.04	0.05	0.04	0.05	0.05	0.07	0.07	0.03	0.04	0.05	0.05
sqrt(PIMs(FX^2)+PIMs(FY^2)+PIMs(FZ^2))	0	0.03	0.02	0	0.03	0.06	0.06	0.03	0	0.03	0.02	0.03	0.03	0.03	0.02	0.03	0.03	0.03	0.03	0.05	0.03	0.04	0.04	0	0.19	0.21	0.11	0.07	0.1	0.06	0.08	0.07	0.08	0.11	0.08	0.07	0.04	0.01	0.01	0.01	0	0	0.03	0.06	0.06	0.03	0	0.03	0.02
PIMs(UFX)	0.19	0.14	0.18	0.19	0.15	0.1	0.09	0.16	0.19	0.1	0.12	0.13	0.14	0.18	0.05	0.06	0.08	0.09	0.14	0.12	0.12	0.16	0.14	0.19	0	0.12	0.11	0.3	0.17	0.2	0.13	0.11	0.31	0.13	0.18	0.1	0.11	0.17	0.17	0.2	0.19	0.21	0.15	0.1	0.09	0.16	0.19	0.1	0.12
PIMs(UFY)	0.22	0.26	0.14	0.2	0.26	0.24	0.23	0.26	0.22	0.09	0.13	0.1	0.13	0.14	0.06	0.09	0.07	0.1	0.13	0.17	0.24	0.17	0.2	0.21	0.12	0	0.07	0.08	0.18	0.1	0.1	0.1	0.1	0.16	0.11	0.22	0.23	0.2	0.26	0.2	0.22	0.2	0.26	0.24	0.23	0.26	0.22	0.09	0.13
PIMs(UFZ)	0.1	0.09	0.12	0.11	0.09	0.07	0.07	0.09	0.1	0.07	0.06	0.07	0.08	0.1	0.03	0.03	0.04	0.05	0.08	0.07	0.08	0.08	0.08	0.11	0.11	0.07	0	0.21	0.1	0.28	0.09	0.08	0.21	0.12	0.28	0.07	0.07	0.1	0.1	0.11	0.1	0.12	0.09	0.07	0.07	0.09	0.1	0.07	0.06
PIMs(UFX)^2	0.07	0.06	0.08	0.07	0.06	0.07	0.06	0.06	0.07	0.04	0.04	0.04	0.05	0.07	0.02	0.02	0.02	0.03	0.05	0.06	0.06	0.06	0.06	0.07	0.3	0.08	0.21	0	0.07	0.07	0.06	0.06	0.02	0.08	0.08	0.06	0.06	0.07	0.07	0.07	0.07	0.08	0.06	0.07	0.06	0.06	0.07	0.04	0.04
PIMs(UFY)^2	0.11	0.13	0.08	0.1	0.13	0.12	0.12	0.13	0.11	0.05	0.06	0.05	0.06	0.07	0.03	0.04	0.03	0.05	0.06	0.08	0.11	0.09	0.1	0.1	0.17	0.18	0.1	0.07	0	0.07	0.06	0.06	0.08	0.03	0.07	0.1	0.11	0.09	0.13	0.1	0.11	0.1	0.13	0.12	0.12	0.13	0.11	0.05	0.06
PIMs(UFZ)^2	0.06	0.07	0.06	0.06	0.05	0.06	0.07	0.06	0.06	0.03	0.03	0.03	0.04	0.05	0.02	0.02	0.02	0.03	0.04	0.06	0.07	0.06	0.06	0.06	0.2	0.1	0.28	0.07	0.07	0	0.05	0.04	0.08	0.06	0.02	0.07	0.06	0.05	0.06	0.05	0.06	0.06	0.05	0.06	0.07	0.06	0.06	0.03	0.03
(PIMs(UFX)^2)+(PIMs(UFY)^2)+(PIMs(UFZ)^2)	0.1	0.15	0.04	0.08	0.12	0.16	0.15	0.13	0.09	0.04	0.05	0.04	0.05	0.05	0.03	0.04	0.03	0.04	0.05	0.15	0.15	0.11	0.14	0.08	0.13	0.1	0.09	0.06	0.06	0.05	0	0	0.07	0.07	0.06	0.16	0.14	0.1	0.12	0.07	0.09	0.07	0.12	0.16	0.15	0.13	0.09	0.04	0.05
sqrt((PIMs(UFX)^2)+(PIMs(UFY)^2)+(PIMs(UFZ)^2))	0.1	0.13	0.04	0.07	0.11	0.14	0.14	0.12	0.09	0.04	0.05	0.04	0.05	0.05	0.03	0.04	0.03	0.04	0.05	0.14	0.14	0.09	0.13	0.07	0.11	0.1	0.08	0.06	0.06	0.04	0	0	0.06	0.07	0.06	0.14	0.13	0.09	0.11	0.06	0.09	0.07	0.11	0.14	0.14	0.12	0.09	0.04	0.05
PIMs(UFX^2)	0.09	0.1	0.07	0.08	0.08	0.12	0.12	0.09	0.08	0.04	0.04	0.04	0.05	0.06	0.03	0.03	0.02	0.03	0.05	0.11	0.11	0.08	0.1	0.08	0.31	0.1	0.21	0.02	0.08	0.08	0.07	0.06	0	0.1	0.1	0.12	0.11	0.09	0.09	0.07	0.08	0.08	0.08	0.12	0.12	0.09	0.08	0.04	0.04
PIMs(UFY^2)	0.12	0.12	0.1	0.11	0.13	0.11	0.11	0.12	0.12	0.05	0.07	0.06	0.07	0.08	0.03	0.04	0.04	0.05	0.07	0.08	0.11	0.1	0.1	0.11	0.13	0.16	0.12	0.08	0.03	0.06	0.07	0.07	0.1	0	0.07	0.1	0.11	0.1	0.13	0.11	0.12	0.12	0.13	0.11	0.11	0.12	0.12	0.05	0.06
PIMs(UFZ^2)	0.09	0.09	0.08	0.08	0.08	0.09	0.09	0.09	0.08	0.04	0.04	0.05	0.05	0.07	0.03	0.03	0.03	0.04	0.06	0.09	0.09	0.1	0.1	0.08	0.18	0.11	0.28	0.08	0.07	0.02	0.06	0.06	0.1	0.07	0	0.1	0.09	0.08	0.08	0.08	0.08	0.08	0.08	0.09	0.09	0.09	0.08	0.04	0.04
PIMs(UFX^2)+PIMs(UFY^2)+PIMs(UFZ^2)	0.06	0.03	0.06	0.07	0.08	0.01	0.01	0.04	0.07	0.05	0.06	0.07	0.07	0.07	0.04	0.05	0.05	0.06	0.07	0.06	0.05	0.09	0.05	0.07	0.1	0.22	0.07	0.06	0.1	0.07	0.16	0.14	0.12	0.1	0.1	0	0.02	0.07	0.08	0.08	0.07	0.08	0.08	0.01	0.01	0.04	0.07	0.05	0.06
sqrt(PIMs(UFX^2)+PIMs(UFY^2)+PIMs(UFZ^2))	0.04	0.02	0.05	0.04	0.04	0.01	0.01	0.03	0.04	0.04	0.05	0.06	0.06	0.06	0.04	0.04	0.05	0.05	0.06	0.05	0.04	0.07	0.05	0.04	0.11	0.23	0.07	0.06	0.11	0.06	0.14	0.13	0.11	0.11	0.09	0.02	0	0.04	0.05	0.06	0.04	0.05	0.04	0.01	0.01	0.03	0.04	0.05	0.05
PIMs(|FX|)	0	0.03	0.02	0.01	0.03	0.05	0.06	0.03	0	0.03	0.03	0.04	0.04	0.03	0.03	0.03	0.03	0.03	0.04	0.05	0.04	0.05	0.03	0.01	0.17	0.2	0.1	0.07	0.09	0.05	0.1	0.09	0.09	0.1	0.08	0.07	0.04	0	0.02	0.02	0	0.01	0.03	0.05	0.06	0.03	0	0.03	0.03
PIMs(|FY|)	0.01	0.03	0.04	0.01	0.02	0.05	0.06	0.02	0.01	0.04	0.03	0.05	0.04	0.04	0.03	0.03	0.04	0.04	0.04	0.06	0.03	0.06	0.04	0.01	0.17	0.26	0.1	0.07	0.13	0.06	0.12	0.11	0.09	0.13	0.08	0.08	0.05	0.02	0	0.02	0.01	0.01	0.02	0.05	0.06	0.02	0.01	0.04	0.03
PIMs(|FZ|)	0.01	0.05	0.02	0.01	0.04	0.07	0.08	0.04	0.01	0.03	0.02	0.03	0.03	0.03	0.03	0.03	0.03	0.03	0.03	0.07	0.05	0.04	0.05	0.01	0.2	0.2	0.11	0.07	0.1	0.05	0.07	0.06	0.07	0.11	0.08	0.08	0.06	0.02	0.02	0	0.01	0.01	0.04	0.07	0.08	0.04	0.01	0.03	0.03
PIMs(|FX|)+PIMs(|FY|)+PIMs(|FZ|)	0	0.03	0.02	0	0.02	0.05	0.06	0.02	0	0.03	0.03	0.04	0.04	0.03	0.03	0.03	0.03	0.03	0.04	0.05	0.03	0.05	0.04	0	0.19	0.22	0.1	0.07	0.11	0.06	0.09	0.09	0.08	0.12	0.08	0.07	0.04	0	0.01	0.01	0	0.01	0.02	0.05	0.06	0.02	0	0.03	0.03
sqrt(PIMs(|FX|)+PIMs(|FY|)+PIMs(|FZ|))	0.01	0.04	0.02	0	0.02	0.06	0.06	0.03	0.01	0.03	0.02	0.03	0.03	0.03	0.02	0.03	0.03	0.03	0.03	0.07	0.05	0.06	0.05	0	0.21	0.2	0.12	0.08	0.1	0.06	0.07	0.07	0.08	0.12	0.08	0.08	0.05	0.01	0.01	0.01	0.01	0	0.02	0.06	0.06	0.03	0.01	0.03	0.02
PIMr(|FMpost|)	0.02	0.03	0.05	0.03	0	0.06	0.06	0.01	0.02	0.05	0.04	0.05	0.05	0.05	0.04	0.03	0.04	0.04	0.05	0.05	0.04	0.06	0.05	0.03	0.15	0.26	0.09	0.06	0.13	0.05	0.12	0.11	0.08	0.13	0.08	0.08	0.04	0.03	0.02	0.04	0.02	0.02	0	0.06	0.06	0.01	0.02	0.05	0.04
PIMr(UFM)(uncorrected)	0.05	0.02	0.06	0.06	0.06	0	0.01	0.03	0.05	0.05	0.05	0.06	0.06	0.06	0.04	0.04	0.05	0.05	0.06	0.07	0.06	0.09	0.07	0.06	0.1	0.24	0.07	0.07	0.12	0.06	0.16	0.14	0.12	0.11	0.09	0.01	0.01	0.05	0.05	0.07	0.05	0.06	0.06	0	0.01	0.03	0.05	0.05	0.05
PIMr(UFM)(corrected)	0.06	0.03	0.07	0.06	0.06	0.01	0	0.04	0.06	0.05	0.05	0.07	0.06	0.06	0.04	0.04	0.05	0.06	0.07	0.07	0.06	0.1	0.07	0.06	0.09	0.23	0.07	0.06	0.12	0.07	0.15	0.14	0.12	0.11	0.09	0.01	0.01	0.06	0.06	0.08	0.06	0.06	0.06	0.01	0	0.04	0.06	0.05	0.06
PIMr(UFNM)	0.02	0	0.05	0.03	0.01	0.03	0.04	0	0.02	0.05	0.04	0.05	0.05	0.05	0.04	0.03	0.04	0.04	0.05	0.04	0.03	0.05	0.03	0.03	0.16	0.26	0.09	0.06	0.13	0.06	0.13	0.12	0.09	0.12	0.09	0.04	0.03	0.03	0.02	0.04	0.02	0.03	0.01	0.03	0.04	0	0.02	0.05	0.04
PIMr(FMpre)	0	0.03	0.02	0	0.02	0.05	0.06	0.02	0	0.03	0.03	0.04	0.04	0.03	0.03	0.03	0.03	0.03	0.03	0.05	0.03	0.05	0.04	0	0.19	0.22	0.1	0.07	0.11	0.06	0.09	0.09	0.08	0.12	0.08	0.07	0.04	0	0.01	0.01	0	0.01	0.02	0.05	0.06	0.02	0	0.03	0.03
|PIMr(FX)|	0.03	0.05	0.03	0.03	0.05	0.05	0.05	0.05	0.03	0	0.02	0.02	0.01	0.01	0.02	0.03	0.03	0.04	0.02	0.05	0.05	0.04	0.05	0.03	0.1	0.09	0.07	0.04	0.05	0.03	0.04	0.04	0.04	0.05	0.04	0.05	0.05	0.03	0.04	0.03	0.03	0.03	0.05	0.05	0.05	0.05	0.03	0	0.02
|PIMr(FY)|	0.03	0.05	0.03	0.02	0.04	0.05	0.06	0.04	0.03	0.02	0	0.02	0.01	0.01	0.03	0.02	0.02	0.04	0.02	0.06	0.05	0.05	0.05	0.02	0.12	0.13	0.06	0.04	0.06	0.03	0.05	0.05	0.04	0.06	0.04	0.06	0.05	0.03	0.03	0.03	0.03	0.02	0.04	0.05	0.06	0.04	0.03	0.02	0
|PIMr(FZ)|	0.04	0.06	0.03	0.03	0.05	0.07	0.07	0.05	0.04	0.02	0.02	0	0.02	0.01	0.03	0.03	0.01	0.04	0.02	0.06	0.06	0.06	0.06	0.03	0.13	0.1	0.07	0.04	0.05	0.03	0.04	0.04	0.04	0.06	0.05	0.07	0.06	0.04	0.05	0.03	0.04	0.03	0.05	0.07	0.07	0.05	0.04	0.02	0.02
|PIMr(FX)|+|PIMr(FY)|+|PIMr(FZ)|	0.04	0.06	0.03	0.03	0.05	0.07	0.07	0.05	0.04	0.01	0.01	0.02	0	0	0.03	0.03	0.02	0.01	0	0.07	0.06	0.06	0.06	0.03	0.14	0.13	0.08	0.05	0.06	0.04	0.05	0.05	0.05	0.07	0.05	0.07	0.06	0.04	0.04	0.03	0.04	0.03	0.05	0.07	0.07	0.05	0.04	0.01	0.01
sqrt(|PIMr(FX)|+|PIMr(FY)|+|PIMr(FZ)|)	0.04	0.06	0.03	0.03	0.05	0.06	0.07	0.05	0.03	0.01	0.01	0.01	0	0	0.02	0.03	0.02	0.02	0	0.07	0.06	0.06	0.06	0.03	0.18	0.14	0.1	0.07	0.07	0.05	0.05	0.05	0.06	0.08	0.07	0.07	0.06	0.04	0.04	0.03	0.03	0.03	0.05	0.06	0.07	0.05	0.03	0.01	0.01
PIMr(FX)^2	0.03	0.04	0.02	0.02	0.04	0.04	0.04	0.04	0.03	0.02	0.02	0.03	0.02	0.02	0.01	0.04	0.04	0.05	0.02	0.04	0.04	0.03	0.04	0.02	0.05	0.06	0.03	0.02	0.03	0.02	0.03	0.03	0.02	0.03	0.02	0.04	0.04	0.03	0.03	0.03	0.03	0.02	0.04	0.04	0.04	0.04	0.03	0.02	0.02
PIMr(FY)^2	0.03	0.04	0.03	0.03	0.03	0.05	0.05	0.04	0.03	0.03	0.02	0.03	0.02	0.02	0.04	0	0.03	0.05	0.03	0.05	0.04	0.04	0.04	0.03	0.06	0.09	0.03	0.02	0.04	0.02	0.04	0.04	0.03	0.04	0.03	0.05	0.04	0.03	0.03	0.03	0.03	0.03	0.03	0.05	0.05	0.04	0.03	0.03	0.02
PIMr(FZ)^2	0.04	0.05	0.02	0.03	0.04	0.05	0.06	0.04	0.03	0.03	0.02	0.01	0.02	0.02	0.04	0.03	0	0.05	0.03	0.05	0.05	0.05	0.05	0.03	0.08	0.07	0.04	0.03	0.03	0.02	0.03	0.03	0.02	0.04	0.03	0.06	0.05	0.03	0.04	0.03	0.03	0.03	0.04	0.05	0.06	0.04	0.03	0.03	0.02
(PIMr(FX)^2)+(PIMr(FY)^2)+(PIMr(FZ)^2)	0.04	0.05	0.03	0.03	0.05	0.06	0.06	0.05	0.04	0.03	0.04	0.04	0.01	0.01	0.05	0.05	0.05	0	0.01	0.06	0.05	0.05	0.05	0.03	0.09	0.1	0.05	0.03	0.05	0.03	0.04	0.04	0.03	0.05	0.04	0.06	0.05	0.03	0.04	0.03	0.04	0.03	0.05	0.06	0.06	0.05	0.04	0.03	0.04
sqrt((PIMr(FX)^2)+(PIMr(FY)^2)+(PIMr(FZ)^2))	0.04	0.06	0.03	0.03	0.05	0.07	0.07	0.05	0.04	0.02	0.02	0.02	0	0	0.03	0.03	0.03	0.01	0	0.07	0.06	0.06	0.06	0.03	0.14	0.13	0.08	0.05	0.06	0.04	0.05	0.05	0.05	0.07	0.05	0.07	0.06	0.04	0.04	0.03	0.04	0.03	0.05	0.07	0.07	0.05	0.04	0.02	0.02
PIMr(FX^2)	0.05	0.04	0.05	0.05	0.05	0.07	0.07	0.04	0.05	0.05	0.06	0.06	0.07	0.07	0.04	0.04	0.05	0.05	0.07	0	0.04	0.06	0.01	0.05	0.12	0.17	0.07	0.06	0.08	0.06	0.15	0.14	0.11	0.08	0.09	0.06	0.05	0.05	0.06	0.07	0.05	0.07	0.05	0.07	0.07	0.04	0.05	0.05	0.06
PIMr(FY^2)	0.03	0.03	0.04	0.03	0.04	0.06	0.06	0.03	0.03	0.05	0.04	0.06	0.06	0.06	0.04	0.04	0.05	0.05	0.06	0.04	0	0.05	0.01	0.03	0.12	0.24	0.08	0.06	0.11	0.07	0.15	0.14	0.11	0.11	0.09	0.05	0.04	0.04	0.03	0.05	0.03	0.05	0.04	0.06	0.06	0.03	0.03	0.05	0.05
PIMr(FZ^2)	0.04	0.06	0.05	0.04	0.06	0.09	0.1	0.05	0.05	0.04	0.05	0.06	0.06	0.06	0.03	0.04	0.05	0.05	0.06	0.06	0.05	0	0.04	0.04	0.16	0.17	0.08	0.06	0.09	0.06	0.11	0.09	0.08	0.1	0.1	0.09	0.07	0.05	0.06	0.04	0.05	0.06	0.06	0.09	0.1	0.05	0.05	0.04	0.05
PIMr(FX^2)+PIMr(FY^2)+PIMr(FZ^2)	0.03	0.03	0.04	0.04	0.05	0.07	0.07	0.03	0.04	0.05	0.05	0.06	0.06	0.06	0.04	0.04	0.05	0.05	0.06	0.01	0.01	0.04	0	0.04	0.14	0.2	0.08	0.06	0.1	0.06	0.14	0.13	0.1	0.1	0.1	0.05	0.05	0.03	0.04	0.05	0.04	0.05	0.05	0.07	0.07	0.03	0.04	0.05	0.05
sqrt(PIMr(FX^2)+PIMr(FY^2)+PIMr(FZ^2))	0	0.03	0.02	0	0.03	0.06	0.06	0.03	0	0.03	0.02	0.03	0.03	0.03	0.02	0.03	0.03	0.03	0.03	0.05	0.03	0.04	0.04	0	0.19	0.21	0.11	0.07	0.1	0.06	0.08	0.07	0.08	0.11	0.08	0.07	0.04	0.01	0.01	0.01	0	0	0.03	0.06	0.06	0.03	0	0.03	0.02
PIMr(UFX)	0.19	0.14	0.18	0.19	0.15	0.1	0.09	0.16	0.19	0.1	0.12	0.13	0.14	0.18	0.05	0.06	0.08	0.09	0.14	0.12	0.12	0.16	0.14	0.19	0	0.12	0.11	0.3	0.17	0.2	0.13	0.11	0.31	0.13	0.18	0.1	0.11	0.17	0.17	0.2	0.19	0.21	0.15	0.1	0.09	0.16	0.19	0.1	0.12
PIMr(UFY)	0.22	0.26	0.14	0.2	0.26	0.24	0.23	0.26	0.22	0.09	0.13	0.1	0.13	0.14	0.06	0.09	0.07	0.1	0.13	0.17	0.24	0.17	0.2	0.21	0.12	0	0.07	0.08	0.18	0.1	0.1	0.1	0.1	0.16	0.11	0.22	0.23	0.2	0.26	0.2	0.22	0.2	0.26	0.24	0.23	0.26	0.22	0.09	0.13
PIMr(UFZ)	0.1	0.09	0.12	0.11	0.09	0.07	0.07	0.09	0.1	0.07	0.06	0.07	0.08	0.1	0.03	0.03	0.04	0.05	0.08	0.07	0.08	0.08	0.08	0.11	0.11	0.07	0	0.21	0.1	0.28	0.09	0.08	0.21	0.12	0.28	0.07	0.07	0.1	0.1	0.11	0.1	0.12	0.09	0.07	0.07	0.09	0.1	0.07	0.06
PIMr(UFX)^2	0.07	0.06	0.08	0.07	0.06	0.07	0.06	0.06	0.07	0.04	0.04	0.04	0.05	0.07	0.02	0.02	0.02	0.03	0.05	0.06	0.06	0.06	0.06	0.07	0.3	0.08	0.21	0	0.07	0.07	0.06	0.06	0.02	0.08	0.08	0.06	0.06	0.07	0.07	0.07	0.07	0.08	0.06	0.07	0.06	0.06	0.07	0.04	0.04
PIMr(UFY)^2	0.11	0.13	0.08	0.1	0.13	0.12	0.12	0.13	0.11	0.05	0.06	0.05	0.06	0.07	0.03	0.04	0.03	0.05	0.06	0.08	0.11	0.09	0.1	0.1	0.17	0.18	0.1	0.07	0	0.07	0.06	0.06	0.08	0.03	0.07	0.1	0.11	0.09	0.13	0.1	0.11	0.1	0.13	0.12	0.12	0.13	0.11	0.05	0.06
PIMr(UFZ)^2	0.06	0.07	0.06	0.06	0.05	0.06	0.07	0.06	0.06	0.03	0.03	0.03	0.04	0.05	0.02	0.02	0.02	0.03	0.04	0.06	0.07	0.06	0.06	0.06	0.2	0.1	0.28	0.07	0.07	0	0.05	0.04	0.08	0.06	0.02	0.07	0.06	0.05	0.06	0.05	0.06	0.06	0.05	0.06	0.07	0.06	0.06	0.03	0.03
(PIMr(UFX)^2)+(PIMr(UFY)^2)+(PIMr(UFZ)^2)	0.1	0.15	0.04	0.08	0.12	0.16	0.15	0.13	0.09	0.04	0.05	0.04	0.05	0.05	0.03	0.04	0.03	0.04	0.05	0.15	0.15	0.11	0.14	0.08	0.13	0.1	0.09	0.06	0.06	0.05	0	0	0.07	0.07	0.06	0.16	0.14	0.1	0.12	0.07	0.09	0.07	0.12	0.16	0.15	0.13	0.09	0.04	0.05
sqrt((PIMr(UFX)^2)+(PIMr(UFY)^2)+(PIMr(UFZ)^2))	0.1	0.13	0.04	0.07	0.11	0.14	0.14	0.12	0.09	0.04	0.05	0.04	0.05	0.05	0.03	0.04	0.03	0.04	0.05	0.14	0.14	0.09	0.13	0.07	0.11	0.1	0.08	0.06	0.06	0.04	0	0	0.06	0.07	0.06	0.14	0.13	0.09	0.11	0.06	0.09	0.07	0.11	0.14	0.14	0.12	0.09	0.04	0.05
PIMr(UFX^2)	0.09	0.1	0.07	0.08	0.08	0.12	0.12	0.09	0.08	0.04	0.04	0.04	0.05	0.06	0.03	0.03	0.02	0.03	0.05	0.11	0.11	0.08	0.1	0.08	0.31	0.1	0.21	0.02	0.08	0.08	0.07	0.06	0	0.1	0.1	0.12	0.11	0.09	0.09	0.07	0.08	0.08	0.08	0.12	0.12	0.09	0.08	0.04	0.04
PIMr(UFY^2)	0.12	0.12	0.1	0.11	0.13	0.11	0.11	0.12	0.12	0.05	0.07	0.06	0.07	0.08	0.03	0.04	0.04	0.05	0.07	0.08	0.11	0.1	0.1	0.11	0.13	0.16	0.12	0.08	0.03	0.06	0.07	0.07	0.1	0	0.07	0.1	0.11	0.1	0.13	0.11	0.12	0.12	0.13	0.11	0.11	0.12	0.12	0.05	0.06
PIMr(UFZ^2)	0.09	0.09	0.08	0.08	0.08	0.09	0.09	0.09	0.08	0.04	0.04	0.05	0.05	0.07	0.03	0.03	0.03	0.04	0.06	0.09	0.09	0.1	0.1	0.08	0.18	0.11	0.28	0.08	0.07	0.02	0.06	0.06	0.1	0.07	0	0.1	0.09	0.08	0.08	0.08	0.08	0.08	0.08	0.09	0.09	0.09	0.08	0.04	0.04
PIMr(UFX^2)+PIMr(UFY^2)+PIMr(UFZ^2)	0.06	0.03	0.06	0.07	0.08	0.01	0.01	0.04	0.07	0.05	0.06	0.07	0.07	0.07	0.04	0.05	0.05	0.06	0.07	0.06	0.05	0.09	0.05	0.07	0.1	0.22	0.07	0.06	0.1	0.07	0.16	0.14	0.12	0.1	0.1	0	0.02	0.07	0.08	0.08	0.07	0.08	0.08	0.01	0.01	0.04	0.07	0.05	0.06
sqrt(PIMr(UFX^2)+PIMr(UFY^2)+PIMr(UFZ^2))	0.04	0.02	0.05	0.04	0.04	0.01	0.01	0.03	0.04	0.04	0.05	0.06	0.06	0.06	0.04	0.04	0.05	0.05	0.06	0.05	0.04	0.07	0.05	0.04	0.11	0.23	0.07	0.06	0.11	0.06	0.14	0.13	0.11	0.11	0.09	0.02	0	0.04	0.05	0.05	0.04	0.05	0.04	0.01	0.01	0.03	0.04	0.05	0.05
PIMr(|FX|)	0	0.03	0.02	0.01	0.03	0.05	0.06	0.03	0	0.03	0.03	0.04	0.04	0.03	0.03	0.03	0.03	0.03	0.04	0.05	0.04	0.05	0.03	0.01	0.17	0.2	0.1	0.07	0.09	0.05	0.1	0.09	0.09	0.1	0.08	0.07	0.04	0	0.02	0.02	0	0.01	0.03	0.05	0.06	0.03	0	0.03	0.03
PIMr(|FY|)	0.01	0.03	0.04	0.01	0.02	0.05	0.06	0.02	0.01	0.04	0.03	0.05	0.04	0.04	0.03	0.03	0.04	0.04	0.04	0.06	0.03	0.06	0.04	0.01	0.17	0.26	0.1	0.07	0.13	0.06	0.12	0.11	0.09	0.13	0.08	0.08	0.05	0.02	0	0.02	0.01	0.01	0.02	0.05	0.06	0.02	0.01	0.04	0.03
PIMr(|FZ|)	0.01	0.05	0.02	0.01	0.04	0.07	0.08	0.04	0.01	0.03	0.02	0.03	0.03	0.03	0.03	0.03	0.03	0.03	0.03	0.07	0.05	0.04	0.05	0.01	0.2	0.2	0.11	0.07	0.1	0.05	0.07	0.06	0.07	0.11	0.08	0.08	0.06	0.02	0.02	0	0.01	0.01	0.04	0.07	0.08	0.04	0.01	0.03	0.03
PIMr(|FX|)+PIMr(|FY|)+PIMr(|FZ|)	0	0.03	0.02	0	0.02	0.05	0.06	0.02	0	0.03	0.03	0.04	0.04	0.03	0.03	0.03	0.03	0.03	0.04	0.05	0.03	0.05	0.04	0	0.19	0.22	0.1	0.07	0.11	0.06	0.09	0.09	0.08	0.12	0.08	0.07	0.04	0	0.01	0.01	0	0.01	0.02	0.05	0.06	0.02	0	0.03	0.03
sqrt(PIMr(|FX|)+PIMr(|FY|)+PIMr(|FZ|))	0.01	0.04	0.02	0	0.02	0.06	0.06	0.03	0.01	0.03	0.02	0.03	0.03	0.03	0.02	0.03	0.03	0.03	0.03	0.07	0.05	0.06	0.05	0	0.21	0.2	0.12	0.08	0.1	0.06	0.07	0.07	0.08	0.12	0.08	0.08	0.05	0.01	0.01	0.01	0.01	0	0.02	0.06	0.06	0.03	0.01	0.03	0.02
ZCM(|FX|)	0.04	0.07	0.05	0.03	0.03	0.08	0.08	0.05	0.03	0.04	0.03	0.05	0.05	0.04	0.03	0.03	0.04	0.04	0.05	0.09	0.08	0.08	0.08	0.03	0.18	0.23	0.1	0.06	0.11	0.05	0.09	0.09	0.06	0.11	0.07	0.11	0.08	0.04	0.03	0.04	0.03	0.02	0.03	0.08	0.08	0.05	0.03	0.04	0.04
ZCM(|FY|)	0.05	0.07	0.05	0.04	0.04	0.09	0.09	0.06	0.04	0.05	0.04	0.05	0.05	0.05	0.04	0.03	0.04	0.05	0.05	0.1	0.09	0.09	0.09	0.04	0.18	0.26	0.1	0.07	0.13	0.05	0.1	0.1	0.07	0.13	0.08	0.12	0.08	0.05	0.04	0.05	0.04	0.03	0.04	0.09	0.09	0.06	0.04	0.05	0.04
ZCM(|FZ|)	0.03	0.06	0.04	0.03	0.03	0.07	0.07	0.04	0.02	0.04	0.03	0.04	0.04	0.04	0.03	0.03	0.03	0.04	0.04	0.09	0.07	0.08	0.07	0.03	0.19	0.24	0.11	0.07	0.12	0.05	0.09	0.08	0.06	0.12	0.08	0.1	0.07	0.03	0.03	0.03	0.02	0.02	0.03	0.07	0.07	0.04	0.02	0.04	0.03
ZCM(|FMpost|)	0.04	0.07	0.05	0.04	0.04	0.09	0.09	0.05	0.04	0.04	0.03	0.05	0.05	0.04	0.03	0.03	0.04	0.04	0.05	0.1	0.09	0.09	0.09	0.04	0.19	0.26	0.1	0.07	0.13	0.05	0.09	0.09	0.06	0.13	0.08	0.11	0.08	0.04	0.04	0.04	0.04	0.02	0.04	0.09	0.09	0.05	0.04	0.04	0.04
ZCM(FMpost)	0.03	0.04	0.06	0.04	0.01	0.06	0.07	0.03	0.03	0.05	0.04	0.06	0.06	0.05	0.04	0.03	0.05	0.05	0.06	0.08	0.06	0.09	0.07	0.04	0.17	0.27	0.1	0.06	0.14	0.05	0.12	0.11	0.07	0.13	0.08	0.1	0.06	0.03	0.02	0.05	0.03	0.03	0.01	0.06	0.07	0.03	0.03	0.05	0.04
ZCM(UFM)	0.03	0.05	0.05	0.03	0.02	0.07	0.08	0.03	0.02	0.05	0.04	0.05	0.05	0.05	0.04	0.03	0.05	0.05	0.05	0.09	0.07	0.08	0.08	0.03	0.17	0.27	0.1	0.06	0.13	0.05	0.11	0.11	0.07	0.13	0.08	0.11	0.06	0.03	0.02	0.04	0.02	0.02	0.02	0.07	0.08	0.03	0.02	0.05	0.04
ZCM(UFNM)	0.03	0.06	0.05	0.03	0.03	0.08	0.08	0.04	0.03	0.04	0.04	0.05	0.05	0.05	0.03	0.03	0.04	0.05	0.05	0.09	0.07	0.08	0.08	0.03	0.19	0.26	0.1	0.07	0.13	0.05	0.1	0.1	0.07	0.13	0.08	0.1	0.07	0.03	0.03	0.04	0.03	0.02	0.03	0.08	0.08	0.04	0.03	0.04	0.04
ZCM(FMpre)	0.05	0.07	0.06	0.05	0.05	0.08	0.08	0.06	0.05	0.04	0.03	0.05	0.05	0.05	0.03	0.03	0.04	0.04	0.05	0.09	0.08	0.08	0.08	0.05	0.19	0.21	0.11	0.07	0.11	0.05	0.09	0.09	0.07	0.11	0.07	0.1	0.08	0.05	0.05	0.06	0.05	0.03	0.05	0.08	0.08	0.06	0.05	0.04	0.04
ZCM(FX)	0.02	0.04	0.05	0.03	0.01	0.06	0.07	0.02	0.02	0.04	0.04	0.05	0.05	0.05	0.03	0.03	0.04	0.05	0.05	0.07	0.05	0.08	0.06	0.03	0.18	0.23	0.1	0.06	0.11	0.05	0.11	0.1	0.08	0.11	0.08	0.09	0.06	0.02	0.02	0.04	0.02	0.02	0.01	0.06	0.07	0.02	0.02	0.04	0.04
ZCM(FY)	0.03	0.05	0.06	0.04	0.02	0.07	0.07	0.03	0.03	0.05	0.04	0.06	0.06	0.05	0.04	0.03	0.05	0.05	0.06	0.08	0.07	0.09	0.07	0.04	0.15	0.28	0.09	0.06	0.14	0.05	0.12	0.11	0.07	0.13	0.08	0.1	0.07	0.04	0.02	0.05	0.03	0.03	0.02	0.07	0.07	0.03	0.03	0.05	0.05
ZCM(FZ)	0.02	0.04	0.04	0.02	0.01	0.06	0.06	0.02	0.01	0.04	0.03	0.04	0.04	0.04	0.03	0.03	0.03	0.04	0.04	0.07	0.05	0.07	0.05	0.02	0.18	0.24	0.1	0.07	0.12	0.05	0.1	0.09	0.07	0.12	0.08	0.09	0.05	0.02	0.02	0.02	0.01	0.02	0.01	0.06	0.06	0.02	0.01	0.04	0.04
ZCM(FX)+ZCM(FY)+ZCM(FZ)	0.02	0.04	0.05	0.03	0.01	0.06	0.06	0.02	0.02	0.04	0.04	0.05	0.05	0.05	0.03	0.03	0.04	0.04	0.05	0.07	0.05	0.08	0.06	0.03	0.17	0.25	0.1	0.06	0.13	0.05	0.11	0.1	0.07	0.12	0.08	0.09	0.06	0.02	0.02	0.04	0.02	0.02	0.01	0.06	0.06	0.02	0.02	0.05	0.04
sqrt(ZCM(FX)+ZCM(FY)+ZCM(FZ))	0.01	0.05	0.03	0.01	0.02	0.06	0.06	0.03	0.01	0.03	0.03	0.03	0.03	0.03	0.03	0.03	0.03	0.03	0.03	0.08	0.05	0.07	0.06	0.01	0.21	0.21	0.12	0.08	0.11	0.06	0.08	0.07	0.08	0.12	0.08	0.09	0.05	0.02	0.02	0.02	0.01	0	0.02	0.06	0.06	0.03	0.01	0.03	0.03
ZCM(FX)^2	0.06	0.05	0.07	0.06	0.03	0.09	0.09	0.03	0.05	0.06	0.05	0.07	0.07	0.06	0.04	0.04	0.05	0.06	0.07	0.09	0.08	0.1	0.09	0.06	0.13	0.21	0.08	0.06	0.1	0.05	0.12	0.12	0.09	0.09	0.08	0.1	0.08	0.05	0.06	0.07	0.05	0.05	0.03	0.09	0.09	0.03	0.05	0.06	0.06
ZCM(FY)^2	0.06	0.05	0.07	0.06	0.03	0.09	0.09	0.04	0.05	0.05	0.05	0.06	0.06	0.06	0.04	0.04	0.05	0.05	0.06	0.09	0.07	0.1	0.08	0.06	0.09	0.25	0.07	0.05	0.14	0.04	0.12	0.11	0.06	0.12	0.07	0.11	0.08	0.06	0.05	0.07	0.05	0.05	0.03	0.09	0.09	0.04	0.05	0.05	0.05
ZCM(FZ)^2	0.06	0.05	0.07	0.06	0.04	0.09	0.09	0.04	0.05	0.05	0.05	0.06	0.06	0.06	0.04	0.04	0.04	0.05	0.06	0.08	0.08	0.08	0.08	0.06	0.12	0.22	0.08	0.06	0.11	0.06	0.12	0.11	0.08	0.11	0.08	0.1	0.08	0.05	0.06	0.05	0.05	0.05	0.04	0.09	0.09	0.04	0.05	0.06	0.05
(ZCM(FX)^2)+(ZCM(FY)^2)+(ZCM(FZ)^2)	0.05	0.04	0.07	0.06	0.02	0.08	0.08	0.03	0.05	0.05	0.05	0.06	0.06	0.06	0.04	0.04	0.05	0.06	0.06	0.08	0.07	0.1	0.08	0.06	0.12	0.24	0.08	0.06	0.12	0.05	0.12	0.11	0.08	0.11	0.08	0.1	0.07	0.05	0.05	0.06	0.05	0.04	0.02	0.08	0.08	0.03	0.05	0.06	0.05
sqrt((ZCM(FX)^2)+(ZCM(FY)^2)+(ZCM(FZ)^2))	0.08	0.08	0.06	0.07	0.06	0.12	0.12	0.06	0.08	0.04	0.04	0.04	0.05	0.05	0.03	0.03	0.04	0.04	0.05	0.12	0.12	0.1	0.12	0.07	0.06	0.17	0.06	0.05	0.09	0.05	0.09	0.08	0.1	0.09	0.07	0.12	0.11	0.07	0.09	0.07	0.08	0.06	0.06	0.12	0.12	0.06	0.08	0.04	0.04
ZCM(FX^2)	0.04	0.05	0.06	0.04	0.04	0.08	0.08	0.04	0.03	0.05	0.04	0.05	0.06	0.05	0.04	0.03	0.04	0.05	0.05	0.07	0.07	0.08	0.07	0.04	0.15	0.21	0.08	0.06	0.09	0.05	0.11	0.1	0.08	0.09	0.07	0.1	0.07	0.02	0.05	0.05	0.04	0.04	0.04	0.08	0.08	0.04	0.03	0.05	0.05
ZCM(FY^2)	0.05	0.05	0.07	0.06	0.02	0.08	0.08	0.03	0.05	0.06	0.05	0.07	0.07	0.06	0.05	0.04	0.06	0.06	0.07	0.1	0.06	0.11	0.08	0.06	0.12	0.27	0.08	0.06	0.15	0.05	0.14	0.13	0.09	0.13	0.08	0.11	0.07	0.06	0.03	0.07	0.05	0.05	0.02	0.08	0.08	0.03	0.05	0.06	0.05
ZCM(FZ^2)	0.02	0.06	0.03	0.02	0.06	0.08	0.09	0.05	0.02	0.04	0.03	0.04	0.04	0.04	0.03	0.03	0.04	0.04	0.04	0.07	0.05	0.07	0.06	0.02	0.16	0.21	0.09	0.06	0.1	0.05	0.09	0.08	0.07	0.11	0.08	0.09	0.06	0.03	0.04	0.01	0.02	0.02	0.06	0.08	0.09	0.05	0.02	0.04	0.04
ZCM(FX^2)+ZCM(FY^2)+ZCM(FZ^2)	0.02	0.04	0.05	0.02	0.01	0.06	0.07	0.02	0.01	0.04	0.04	0.05	0.05	0.05	0.03	0.03	0.04	0.05	0.05	0.08	0.05	0.07	0.06	0.02	0.15	0.24	0.09	0.06	0.13	0.05	0.11	0.11	0.08	0.12	0.08	0.1	0.05	0.02	0.01	0.03	0.01	0.02	0.01	0.06	0.07	0.02	0.01	0.05	0.04
sqrt(ZCM(FX^2)+ZCM(FY^2)+ZCM(FZ^2))	0.01	0.05	0.02	0.01	0.01	0.06	0.07	0.03	0.01	0.03	0.03	0.03	0.03	0.03	0.03	0.03	0.03	0.03	0.03	0.08	0.05	0.06	0.06	0.01	0.19	0.22	0.11	0.07	0.11	0.05	0.08	0.07	0.07	0.12	0.08	0.09	0.06	0.01	0.01	0.01	0.01	0.01	0.01	0.06	0.07	0.03	0.01	0.03	0.03
TAT(|FX|)	0.01	0.04	0.03	0.01	0.02	0.06	0.07	0.03	0.01	0.03	0.03	0.04	0.04	0.03	0.03	0.03	0.03	0.04	0.04	0.08	0.05	0.07	0.06	0.01	0.17	0.21	0.1	0.07	0.1	0.05	0.08	0.08	0.07	0.11	0.07	0.09	0.06	0.01	0.02	0.02	0.01	0.01	0.02	0.06	0.07	0.03	0.01	0.03	0.03
TAT(|FY|)	0.02	0.05	0.04	0.02	0.01	0.07	0.07	0.03	0.01	0.04	0.03	0.05	0.04	0.04	0.03	0.03	0.04	0.04	0.04	0.08	0.06	0.07	0.06	0.02	0.17	0.27	0.1	0.07	0.14	0.05	0.1	0.1	0.07	0.13	0.08	0.1	0.06	0.02	0.01	0.03	0.01	0.01	0.01	0.07	0.07	0.03	0.01	0.04	0.03
TAT(|FZ|)	0.02	0.05	0.02	0.01	0.03	0.07	0.08	0.04	0.01	0.03	0.03	0.03	0.03	0.03	0.03	0.03	0.03	0.03	0.03	0.08	0.06	0.07	0.07	0.01	0.2	0.22	0.11	0.07	0.11	0.05	0.06	0.06	0.07	0.12	0.08	0.09	0.06	0.02	0.02	0	0.01	0.01	0.03	0.07	0.08	0.04	0.01	0.03	0.03
TAT(|FMpost|)	0.03	0.05	0.06	0.03	0.01	0.07	0.07	0.03	0.02	0.05	0.04	0.05	0.05	0.05	0.04	0.03	0.04	0.05	0.05	0.08	0.06	0.08	0.07	0.03	0.16	0.27	0.1	0.06	0.14	0.05	0.12	0.11	0.07	0.13	0.08	0.1	0.06	0.03	0.02	0.04	0.02	0.03	0.01	0.07	0.07	0.03	0.02	0.05	0.04
TAT(FMpost)	0.03	0.05	0.06	0.03	0.01	0.07	0.07	0.03	0.02	0.05	0.04	0.06	0.06	0.05	0.04	0.03	0.05	0.05	0.06	0.08	0.06	0.08	0.07	0.04	0.16	0.27	0.09	0.06	0.14	0.05	0.12	0.11	0.07	0.13	0.08	0.1	0.06	0.03	0.02	0.05	0.03	0.03	0.01	0.07	0.07	0.03	0.02	0.05	0.04
TAT(UFM)	0.03	0.04	0.05	0.03	0.01	0.06	0.06	0.02	0.02	0.05	0.04	0.06	0.05	0.05	0.04	0.03	0.05	0.05	0.05	0.07	0.05	0.08	0.06	0.03	0.15	0.28	0.09	0.06	0.14	0.05	0.13	0.12	0.07	0.13	0.08	0.1	0.05	0.03	0.02	0.04	0.02	0.03	0.01	0.06	0.06	0.02	0.02	0.05	0.04
TAT(UFNM)	0.03	0.04	0.06	0.03	0.01	0.06	0.07	0.02	0.02	0.05	0.04	0.06	0.06	0.05	0.04	0.03	0.05	0.05	0.05	0.08	0.06	0.08	0.07	0.03	0.16	0.27	0.09	0.06	0.14	0.05	0.12	0.11	0.07	0.13	0.08	0.1	0.06	0.03	0.02	0.04	0.02	0.03	0.01	0.06	0.07	0.02	0.02	0.05	0.04
TAT(FMpre)	0.02	0.05	0.03	0.01	0.02	0.07	0.07	0.03	0.01	0.04	0.03	0.04	0.04	0.03	0.03	0.03	0.03	0.04	0.04	0.08	0.06	0.07	0.07	0.01	0.18	0.24	0.1	0.07	0.12	0.05	0.08	0.08	0.07	0.12	0.08	0.1	0.06	0.02	0.02	0.02	0.01	0.01	0.02	0.07	0.07	0.03	0.01	0.04	0.03
TAT(FX)	0.01	0.04	0.03	0.01	0.02	0.06	0.07	0.03	0.01	0.03	0.03	0.04	0.04	0.03	0.03	0.03	0.03	0.04	0.04	0.08	0.05	0.07	0.06	0.01	0.17	0.21	0.1	0.06	0.1	0.05	0.08	0.08	0.07	0.1	0.07	0.09	0.06	0.01	0.02	0.02	0.01	0.01	0.02	0.06	0.07	0.03	0.01	0.03	0.03
TAT(FY)	0.02	0.04	0.04	0.02	0.01	0.07	0.07	0.03	0.01	0.04	0.03	0.05	0.04	0.04	0.03	0.03	0.04	0.04	0.04	0.08	0.06	0.07	0.06	0.02	0.17	0.27	0.1	0.07	0.14	0.05	0.11	0.1	0.07	0.13	0.08	0.1	0.06	0.02	0.01	0.03	0.01	0.01	0.01	0.07	0.07	0.03	0.01	0.04	0.03
TAT(FZ)	0.02	0.05	0.02	0.01	0.03	0.07	0.08	0.04	0.01	0.03	0.03	0.03	0.03	0.03	0.03	0.03	0.03	0.03	0.03	0.08	0.06	0.07	0.06	0.01	0.2	0.22	0.1	0.07	0.11	0.05	0.06	0.06	0.07	0.12	0.08	0.09	0.06	0.02	0.02	0	0.01	0.01	0.03	0.07	0.08	0.04	0.01	0.03	0.03
TAT(FX)+TAT(FY)+TAT(FZ)	0.01	0.04	0.03	0.01	0.01	0.06	0.07	0.03	0.01	0.03	0.03	0.04	0.04	0.03	0.03	0.03	0.03	0.04	0.04	0.08	0.06	0.07	0.06	0.01	0.18	0.24	0.1	0.07	0.12	0.05	0.08	0.08	0.07	0.12	0.08	0.09	0.06	0.01	0.01	0.01	0.01	0	0.01	0.06	0.07	0.03	0.01	0.03	0.03
sqrt(TAT(FX)+TAT(FY)+TAT(FZ))	0.02	0.05	0.02	0.01	0.02	0.07	0.07	0.03	0.01	0.03	0.02	0.03	0.03	0.03	0.02	0.03	0.02	0.03	0.03	0.08	0.06	0.06	0.06	0.01	0.21	0.2	0.12	0.08	0.1	0.06	0.06	0.06	0.07	0.11	0.08	0.09	0.06	0.02	0.02	0.01	0.01	0	0.02	0.07	0.07	0.03	0.01	0.03	0.03
TAT(FX)^2	0.02	0.04	0.04	0.03	0.02	0.06	0.07	0.03	0.02	0.04	0.04	0.05	0.05	0.04	0.04	0.03	0.04	0.05	0.05	0.07	0.05	0.07	0.06	0.03	0.13	0.22	0.08	0.06	0.1	0.05	0.11	0.1	0.08	0.1	0.07	0.09	0.06	0.01	0.02	0.04	0.02	0.02	0.02	0.06	0.07	0.03	0.02	0.04	0.04
TAT(FY)^2	0.03	0.04	0.06	0.03	0.01	0.06	0.07	0.03	0.03	0.05	0.04	0.06	0.06	0.05	0.04	0.04	0.05	0.05	0.06	0.08	0.05	0.09	0.06	0.04	0.12	0.26	0.08	0.06	0.14	0.05	0.13	0.13	0.08	0.13	0.08	0.1	0.06	0.04	0.01	0.05	0.03	0.03	0.01	0.06	0.07	0.03	0.03	0.05	0.05
TAT(FZ)^2	0.01	0.05	0.04	0.02	0.04	0.07	0.08	0.04	0.01	0.04	0.03	0.04	0.04	0.04	0.03	0.03	0.04	0.04	0.04	0.07	0.05	0.06	0.05	0.02	0.16	0.21	0.09	0.06	0.11	0.05	0.08	0.08	0.07	0.11	0.08	0.09	0.06	0.02	0.03	0.01	0.01	0.02	0.04	0.07	0.08	0.04	0.01	0.04	0.03
(TAT(FX)^2)+(TAT(FY)^2)+(TAT(FZ)^2)	0.01	0.03	0.04	0.02	0.01	0.06	0.06	0.02	0.01	0.04	0.03	0.05	0.05	0.04	0.04	0.03	0.05	0.05	0.05	0.07	0.05	0.07	0.05	0.02	0.14	0.24	0.08	0.06	0.12	0.05	0.11	0.1	0.08	0.12	0.08	0.09	0.05	0.02	0.01	0.02	0.01	0.02	0.01	0.06	0.06	0.02	0.01	0.04	0.04
sqrt((TAT(FX)^2)+(TAT(FY)^2)+(TAT(FZ)^2))	0.03	0.03	0.05	0.03	0.02	0.06	0.06	0.03	0.03	0.05	0.04	0.06	0.06	0.05	0.04	0.04	0.06	0.06	0.06	0.06	0.04	0.06	0.05	0.03	0.1	0.2	0.07	0.05	0.11	0.05	0.13	0.12	0.09	0.11	0.08	0.08	0.05	0.03	0.02	0.04	0.02	0.03	0.02	0.06	0.06	0.03	0.03	0.05	0.05
TAT(FX^2)	0.02	0.05	0.03	0.02	0.05	0.07	0.07	0.04	0.02	0.04	0.04	0.05	0.04	0.04	0.03	0.03	0.04	0.04	0.04	0.05	0.05	0.05	0.04	0.02	0.13	0.19	0.08	0.06	0.09	0.05	0.1	0.1	0.09	0.09	0.07	0.08	0.05	0.01	0.03	0.03	0.02	0.02	0.05	0.07	0.07	0.04	0.02	0.04	0.04
TAT(FY^2)	0.02	0.04	0.05	0.03	0.03	0.06	0.07	0.03	0.02	0.05	0.04	0.06	0.05	0.05	0.04	0.03	0.05	0.05	0.05	0.07	0.04	0.07	0.05	0.03	0.13	0.26	0.08	0.06	0.14	0.06	0.13	0.13	0.09	0.13	0.08	0.09	0.05	0.04	0.01	0.04	0.02	0.03	0.03	0.06	0.07	0.03	0.02	0.05	0.04
TAT(FZ^2)	0.02	0.06	0.03	0.02	0.06	0.08	0.09	0.06	0.02	0.03	0.03	0.04	0.04	0.03	0.03	0.03	0.04	0.04	0.04	0.07	0.05	0.05	0.05	0.02	0.17	0.19	0.09	0.06	0.09	0.04	0.07	0.07	0.07	0.1	0.08	0.08	0.06	0.03	0.04	0.01	0.02	0.02	0.06	0.08	0.09	0.06	0.02	0.03	0.03
TAT(FX^2)+TAT(FY^2)+TAT(FZ^2)	0.01	0.03	0.03	0.01	0.03	0.06	0.06	0.03	0.01	0.04	0.03	0.05	0.04	0.04	0.03	0.03	0.04	0.04	0.04	0.06	0.04	0.05	0.04	0.01	0.15	0.22	0.09	0.06	0.11	0.05	0.1	0.1	0.08	0.11	0.08	0.08	0.05	0.01	0.01	0.01	0.01	0.02	0.03	0.06	0.06	0.03	0.01	0.04	0.03
sqrt(TAT(FX^2)+TAT(FY^2)+TAT(FZ^2))	0.01	0.04	0.02	0	0.02	0.06	0.07	0.03	0.01	0.03	0.02	0.03	0.03	0.03	0.02	0.03	0.03	0.03	0.03	0.07	0.05	0.06	0.06	0	0.19	0.21	0.1	0.07	0.11	0.05	0.07	0.06	0.07	0.11	0.08	0.09	0.05	0.01	0.01	0.01	0.01	0.01	0.02	0.06	0.07	0.03	0.01	0.03	0.03
MAD(FMpost)	0.02	0.03	0.05	0.03	0	0.06	0.06	0.01	0.02	0.05	0.04	0.05	0.05	0.05	0.04	0.03	0.04	0.04	0.05	0.05	0.04	0.06	0.05	0.03	0.15	0.26	0.09	0.06	0.13	0.05	0.12	0.11	0.08	0.13	0.08	0.08	0.04	0.03	0.02	0.04	0.02	0.02	0	0.06	0.06	0.01	0.02	0.05	0.04
MAD(UFM)	0.02	0.01	0.05	0.02	0.01	0.04	0.04	0	0.02	0.05	0.04	0.05	0.05	0.05	0.04	0.03	0.04	0.04	0.05	0.04	0.03	0.05	0.03	0.02	0.16	0.26	0.09	0.06	0.12	0.06	0.13	0.12	0.09	0.12	0.09	0.04	0.02	0.03	0.02	0.03	0.02	0.02	0.01	0.04	0.04	0	0.02	0.05	0.04
MAD(UFNM)	0.01	0.01	0.04	0.02	0.02	0.03	0.04	0.01	0.02	0.04	0.04	0.05	0.05	0.05	0.03	0.03	0.04	0.04	0.05	0.03	0.02	0.04	0.02	0.02	0.17	0.25	0.09	0.07	0.12	0.06	0.13	0.12	0.1	0.12	0.09	0.03	0.02	0.02	0.02	0.03	0.02	0.03	0.02	0.03	0.04	0.01	0.02	0.04	0.04
MAD(FMpre)	0.02	0.05	0.01	0.01	0.05	0.07	0.07	0.05	0.02	0.03	0.02	0.03	0.03	0.03	0.02	0.02	0.02	0.02	0.03	0.06	0.05	0.04	0.04	0.01	0.19	0.18	0.11	0.07	0.09	0.06	0.06	0.05	0.07	0.1	0.08	0.07	0.05	0.02	0.03	0.01	0.02	0.01	0.05	0.07	0.07	0.05	0.02	0.03	0.02
MAD(FX)	0	0.03	0.02	0.01	0.03	0.05	0.06	0.03	0	0.03	0.03	0.04	0.04	0.03	0.03	0.03	0.03	0.03	0.04	0.05	0.04	0.05	0.03	0.01	0.17	0.2	0.1	0.07	0.09	0.05	0.1	0.09	0.09	0.1	0.08	0.07	0.04	0	0.02	0.02	0	0.01	0.03	0.05	0.06	0.03	0	0.03	0.03
MAD(FY)	0.01	0.03	0.04	0.01	0.02	0.05	0.06	0.02	0.01	0.04	0.03	0.05	0.04	0.04	0.03	0.03	0.04	0.04	0.04	0.06	0.03	0.06	0.04	0.01	0.17	0.26	0.1	0.07	0.13	0.06	0.12	0.11	0.09	0.13	0.08	0.08	0.05	0.02	0	0.02	0.01	0.01	0.02	0.05	0.06	0.02	0.01	0.04	0.03
MAD(FZ)	0.01	0.05	0.02	0.01	0.04	0.07	0.08	0.04	0.01	0.03	0.02	0.03	0.03	0.03	0.03	0.03	0.03	0.03	0.03	0.07	0.05	0.05	0.05	0.01	0.2	0.2	0.11	0.07	0.1	0.05	0.07	0.06	0.07	0.11	0.08	0.08	0.06	0.02	0.02	0	0.01	0.01	0.04	0.07	0.08	0.04	0.01	0.03	0.03
MAD(FX)+MAD(FY)+MAD(FZ)	0	0.03	0.02	0	0.02	0.05	0.06	0.02	0	0.03	0.03	0.04	0.04	0.03	0.03	0.03	0.03	0.03	0.04	0.05	0.03	0.05	0.04	0	0.19	0.22	0.1	0.07	0.11	0.06	0.09	0.09	0.08	0.12	0.08	0.07	0.04	0	0.01	0.01	0	0.01	0.02	0.05	0.06	0.02	0	0.03	0.03
sqrt(MAD(FX)+MAD(FY)+MAD(FZ))	0.01	0.04	0.02	0	0.02	0.06	0.06	0.03	0.01	0.03	0.02	0.03	0.03	0.03	0.02	0.03	0.03	0.03	0.03	0.07	0.05	0.06	0.05	0	0.21	0.2	0.12	0.08	0.1	0.06	0.07	0.07	0.08	0.12	0.08	0.08	0.05	0.01	0.01	0.01	0.01	0	0.02	0.06	0.06	0.03	0.01	0.03	0.02
MAD(FX)^2	0.06	0.04	0.06	0.06	0.06	0.06	0.06	0.04	0.06	0.06	0.06	0.07	0.07	0.08	0.04	0.05	0.06	0.06	0.07	0.01	0.04	0.08	0.02	0.06	0.12	0.18	0.07	0.06	0.08	0.07	0.15	0.14	0.11	0.08	0.09	0.06	0.05	0.05	0.06	0.08	0.06	0.08	0.06	0.06	0.06	0.04	0.06	0.06	0.06
MAD(FY)^2	0.03	0.02	0.05	0.04	0.05	0.06	0.06	0.03	0.04	0.05	0.05	0.06	0.06	0.06	0.04	0.04	0.05	0.05	0.06	0.06	0.01	0.07	0.03	0.04	0.11	0.24	0.07	0.06	0.12	0.07	0.15	0.14	0.11	0.11	0.09	0.06	0.05	0.04	0.03	0.06	0.04	0.05	0.05	0.06	0.06	0.03	0.04	0.06	0.05
MAD(FZ)^2	0.04	0.05	0.05	0.04	0.06	0.09	0.09	0.05	0.04	0.04	0.05	0.06	0.06	0.06	0.04	0.04	0.05	0.05	0.06	0.06	0.04	0.01	0.03	0.04	0.15	0.18	0.08	0.05	0.09	0.06	0.12	0.1	0.08	0.1	0.1	0.08	0.07	0.04	0.05	0.04	0.04	0.05	0.06	0.09	0.09	0.05	0.04	0.05	0.05
(MAD(FX)^2)+(MAD(FY)^2)+(MAD(FZ)^2)	0.03	0.03	0.04	0.04	0.04	0.06	0.06	0.02	0.04	0.05	0.05	0.07	0.06	0.06	0.04	0.04	0.06	0.06	0.06	0.03	0.02	0.06	0.01	0.04	0.13	0.21	0.08	0.06	0.1	0.07	0.15	0.14	0.11	0.1	0.1	0.05	0.04	0.03	0.04	0.06	0.04	0.06	0.04	0.06	0.06	0.02	0.04	0.05	0.06
sqrt((MAD(FX)^2)+(MAD(FY)^2)+(MAD(FZ)^2))	0.14	0.11	0.09	0.13	0.14	0.11	0.11	0.11	0.14	0.08	0.09	0.1	0.11	0.11	0.06	0.07	0.09	0.09	0.11	0.08	0.1	0.16	0.09	0.13	0.06	0.13	0.05	0.06	0.06	0.08	0.16	0.15	0.12	0.07	0.1	0.1	0.1	0.13	0.15	0.16	0.14	0.14	0.14	0.11	0.11	0.11	0.14	0.08	0.1
MAD(FX^2)	0.05	0.05	0.05	0.05	0.06	0.08	0.08	0.05	0.05	0.05	0.05	0.06	0.06	0.06	0.04	0.04	0.04	0.05	0.06	0	0.05	0.05	0.02	0.05	0.12	0.16	0.07	0.06	0.08	0.06	0.13	0.12	0.1	0.08	0.09	0.06	0.06	0.05	0.06	0.05	0.05	0.07	0.06	0.08	0.08	0.05	0.05	0.05	0.05
MAD(FY^2)	0.03	0.03	0.04	0.03	0.05	0.06	0.06	0.04	0.03	0.04	0.04	0.05	0.05	0.05	0.03	0.03	0.04	0.04	0.05	0.04	0.01	0.04	0.01	0.03	0.13	0.23	0.08	0.06	0.1	0.06	0.13	0.12	0.1	0.11	0.09	0.05	0.05	0.04	0.03	0.04	0.03	0.04	0.05	0.06	0.06	0.04	0.03	0.04	0.04
MAD(FZ^2)	0.05	0.06	0.05	0.05	0.07	0.1	0.1	0.06	0.05	0.04	0.05	0.06	0.06	0.06	0.03	0.04	0.05	0.05	0.06	0.06	0.06	0	0.05	0.05	0.16	0.16	0.08	0.06	0.08	0.06	0.1	0.09	0.07	0.09	0.09	0.1	0.08	0.05	0.06	0.05	0.05	0.06	0.07	0.1	0.1	0.06	0.05	0.04	0.05
MAD(FX^2)+MAD(FY^2)+MAD(FZ^2)	0.04	0.04	0.04	0.04	0.06	0.07	0.08	0.04	0.04	0.04	0.04	0.05	0.05	0.05	0.03	0.04	0.04	0.05	0.05	0.02	0.02	0.02	0	0.04	0.14	0.19	0.08	0.06	0.09	0.06	0.13	0.11	0.1	0.1	0.09	0.05	0.05	0.04	0.05	0.04	0.04	0.05	0.06	0.07	0.08	0.04	0.04	0.04	0.05
sqrt(MAD(FX^2)+MAD(FY^2)+MAD(FZ^2))	0.01	0.04	0.01	0	0.04	0.06	0.07	0.03	0.01	0.03	0.02	0.03	0.03	0.03	0.02	0.02	0.02	0.03	0.03	0.06	0.04	0.04	0.04	0	0.19	0.19	0.11	0.07	0.1	0.06	0.07	0.06	0.08	0.11	0.08	0.07	0.05	0.01	0.02	0.01	0.01	0.01	0.04	0.06	0.07	0.03	0.01	0.03	0.02
MAD(UFX)	0.05	0.08	0.01	0.04	0.08	0.08	0.09	0.08	0.05	0.03	0.04	0.04	0.04	0.04	0.03	0.03	0.03	0.04	0.04	0.06	0.07	0.06	0.06	0.04	0.12	0.11	0.1	0.07	0.06	0.05	0.06	0.05	0.08	0.08	0.07	0.08	0.08	0.04	0.06	0.05	0.05	0.04	0.08	0.08	0.09	0.08	0.05	0.03	0.04
MAD(UFY)	0.03	0.05	0.01	0.02	0.05	0.06	0.07	0.05	0.03	0.03	0.03	0.03	0.03	0.03	0.03	0.03	0.02	0.03	0.03	0.06	0.05	0.06	0.05	0.02	0.17	0.17	0.1	0.07	0.08	0.05	0.04	0.04	0.07	0.1	0.07	0.07	0.05	0.03	0.03	0.03	0.03	0.02	0.05	0.06	0.07	0.05	0.03	0.03	0.03
MAD(UFZ)	0.05	0.07	0.01	0.04	0.07	0.07	0.08	0.07	0.05	0.03	0.04	0.04	0.04	0.04	0.02	0.03	0.03	0.04	0.04	0.07	0.06	0.05	0.06	0.04	0.18	0.12	0.11	0.07	0.07	0.05	0.03	0.03	0.06	0.08	0.07	0.07	0.06	0.04	0.06	0.03	0.04	0.04	0.07	0.07	0.08	0.07	0.05	0.03	0.03
[truncated: 99 more columns]

## Sheet: 3rd, frequency, mean
	HFEN	ENMO(UFM)	AI(UFXYZ)	AI(FXYZ)	PIMs(|FMpost|)	PIMs(UFM)(uncorrected)	PIMs(UFM)(corrected)	PIMs(UFNM)	PIMs(FMpre)	|PIMs(FX)|	|PIMs(FY)|	|PIMs(FZ)|	|PIMs(FX)|+|PIMs(FY)|+|PIMs(FZ)|	sqrt(|PIMs(FX)|+|PIMs(FY)|+|PIMs(FZ)|)	PIMs(FX)^2	PIMs(FY)^2	PIMs(FZ)^2	(PIMs(FX)^2)+(PIMs(FY)^2)+(PIMs(FZ)^2)	sqrt((PIMs(FX)^2)+(PIMs(FY)^2)+(PIMs(FZ)^2))	PIMs(FX^2)	PIMs(FY^2)	PIMs(FZ^2)	PIMs(FX^2)+PIMs(FY^2)+PIMs(FZ^2)	sqrt(PIMs(FX^2)+PIMs(FY^2)+PIMs(FZ^2))	PIMs(UFX)	PIMs(UFY)	PIMs(UFZ)	PIMs(UFX)^2	PIMs(UFY)^2	PIMs(UFZ)^2	(PIMs(UFX)^2)+(PIMs(UFY)^2)+(PIMs(UFZ)^2)	sqrt((PIMs(UFX)^2)+(PIMs(UFY)^2)+(PIMs(UFZ)^2))	PIMs(UFX^2)	PIMs(UFY^2)	PIMs(UFZ^2)	PIMs(UFX^2)+PIMs(UFY^2)+PIMs(UFZ^2)	sqrt(PIMs(UFX^2)+PIMs(UFY^2)+PIMs(UFZ^2))	PIMs(|FX|)	PIMs(|FY|)	PIMs(|FZ|)	PIMs(|FX|)+PIMs(|FY|)+PIMs(|FZ|)	sqrt(PIMs(|FX|)+PIMs(|FY|)+PIMs(|FZ|))	PIMr(|FMpost|)	PIMr(UFM)(uncorrected)	PIMr(UFM)(corrected)	PIMr(UFNM)	PIMr(FMpre)	|PIMr(FX)|	|PIMr(FY)|
HFEN	1	0.94557	0.86287	0.97273	0.95539	0.875	0.87842	0.95826	0.997	0.71869	0.73125	0.73146	0.7571	0.78601	0.64763	0.6636	0.66456	0.70229	0.75603	0.91156	0.91186	0.91776	0.94995	0.97525	0.84953	0.83988	0.84703	0.83549	0.8222	0.8406	0.80184	0.78671	0.84086	0.84085	0.84559	0.85442	0.87681	0.98219	0.97521	0.97586	0.99679	0.97831	0.95539	0.875	0.87841	0.95824	0.99701	0.71637	0.72863
ENMO(UFM)	0.94557	1	0.79931	0.90802	0.97244	0.94543	0.96016	0.99127	0.93881	0.71048	0.72429	0.72201	0.74629	0.77203	0.64614	0.66262	0.66087	0.69717	0.74532	0.90461	0.9212	0.88269	0.93929	0.91108	0.84559	0.83891	0.84437	0.82028	0.81276	0.82754	0.74533	0.70958	0.84305	0.84725	0.84514	0.93333	0.94191	0.92823	0.94045	0.90685	0.93851	0.90532	0.97248	0.94545	0.96017	0.99127	0.93884	0.70891	0.7221
AI(UFXYZ)	0.86287	0.79931	1	0.9031	0.81068	0.76575	0.7493	0.80942	0.86114	0.63716	0.64491	0.6518	0.67122	0.7069	0.56056	0.57264	0.58075	0.61268	0.66969	0.79123	0.7831	0.79481	0.80977	0.89922	0.76909	0.7554	0.76511	0.76425	0.7626	0.78428	0.93758	0.9066	0.7623	0.76385	0.76848	0.74884	0.7672	0.85821	0.84018	0.85294	0.86101	0.90282	0.81069	0.76575	0.74929	0.80942	0.86116	0.63295	0.64111
AI(FXYZ)	0.97273	0.90802	0.9031	1	0.92205	0.84928	0.84616	0.91874	0.9742	0.70237	0.71336	0.71586	0.74119	0.77306	0.627	0.6423	0.64573	0.68339	0.74003	0.90233	0.89415	0.90585	0.93522	0.99967	0.83026	0.81935	0.8278	0.80976	0.80572	0.82362	0.82657	0.7895	0.82275	0.823	0.82811	0.83476	0.85569	0.96375	0.94999	0.95632	0.97392	0.98523	0.92206	0.84928	0.84615	0.91872	0.97422	0.69915	0.71019
PIMs(|FMpost|)	0.95539	0.97244	0.81068	0.92205	1	0.88616	0.89798	0.98867	0.95488	0.7226	0.73632	0.73319	0.75838	0.7844	0.66079	0.67689	0.67312	0.70948	0.75738	0.88727	0.91153	0.87981	0.92562	0.92493	0.86027	0.85538	0.85902	0.84282	0.83583	0.85125	0.74361	0.71168	0.84996	0.85407	0.85429	0.8732	0.89653	0.94119	0.95804	0.92204	0.9547	0.92598	1	0.88614	0.89795	0.98864	0.95489	0.7209	0.7343
PIMs(UFM)(uncorrected)	0.875	0.94543	0.76575	0.84928	0.88616	1	0.97093	0.91123	0.86653	0.68058	0.69041	0.69117	0.70889	0.73665	0.63252	0.64416	0.64655	0.66846	0.70792	0.8691	0.8781	0.84032	0.89507	0.85253	0.79709	0.78545	0.79547	0.79345	0.78582	0.79768	0.71895	0.70895	0.80422	0.81048	0.80529	0.9719	0.97948	0.86039	0.8679	0.84277	0.86651	0.84394	0.88618	0.99998	0.97091	0.91122	0.86654	0.67829	0.68788
PIMs(UFM)(corrected)	0.87842	0.96016	0.7493	0.84616	0.89798	0.97093	1	0.9247	0.86993	0.67919	0.69213	0.69031	0.71296	0.73623	0.62229	0.63758	0.63636	0.66935	0.71215	0.87552	0.88945	0.8456	0.90527	0.84914	0.81217	0.80794	0.81124	0.79655	0.79023	0.80203	0.69732	0.65965	0.8087	0.81624	0.81095	0.95231	0.95344	0.86179	0.87381	0.84385	0.86991	0.83664	0.898	0.97091	0.99998	0.92469	0.86994	0.67796	0.6902
PIMs(UFNM)	0.95826	0.99127	0.80942	0.91874	0.98867	0.91123	0.9247	1	0.9531	0.72161	0.73542	0.73286	0.75722	0.78319	0.66036	0.6766	0.67336	0.70915	0.75631	0.89665	0.91485	0.88309	0.93246	0.92157	0.85833	0.85375	0.85711	0.84129	0.83391	0.84995	0.73906	0.70889	0.85121	0.85359	0.85394	0.89488	0.91386	0.94099	0.95376	0.92111	0.95286	0.9224	0.9887	0.91123	0.9247	1	0.95312	0.72008	0.73335
PIMs(FMpre)	0.997	0.93881	0.86114	0.9742	0.95488	0.86653	0.86993	0.9531	1	0.72026	0.73315	0.733	0.75804	0.78656	0.65314	0.66934	0.66924	0.70625	0.75722	0.90989	0.91247	0.91845	0.94971	0.97687	0.84963	0.84125	0.84785	0.83548	0.83059	0.84863	0.78919	0.76176	0.83998	0.84084	0.84517	0.84372	0.86687	0.98386	0.97841	0.97882	0.99978	0.98048	0.95487	0.86652	0.86991	0.95307	1	0.71799	0.73059
|PIMs(FX)|	0.71869	0.71048	0.63716	0.70237	0.7226	0.68058	0.67919	0.72161	0.72026	1	0.81463	0.80527	0.90701	0.89905	0.92094	0.76754	0.75505	0.85626	0.90071	0.65825	0.6644	0.67152	0.68134	0.70318	0.74386	0.7309	0.74009	0.71178	0.70293	0.70971	0.63156	0.59301	0.73651	0.73656	0.74023	0.65721	0.66306	0.71217	0.71576	0.71408	0.72067	0.71816	0.72261	0.68058	0.67918	0.72163	0.72026	0.98225	0.81848
|PIMs(FY)|	0.73125	0.72429	0.64491	0.71336	0.73632	0.69041	0.69213	0.73542	0.73315	0.81463	1	0.80389	0.91061	0.89571	0.77271	0.92569	0.75603	0.87564	0.9085	0.66794	0.68123	0.68424	0.69496	0.71428	0.75642	0.74658	0.75262	0.7239	0.71683	0.72278	0.63822	0.59815	0.74798	0.74856	0.75256	0.66798	0.67391	0.72188	0.73114	0.72653	0.7336	0.7288	0.73634	0.69041	0.69213	0.73546	0.73316	0.82005	0.98656
|PIMs(FZ)|	0.73146	0.72201	0.6518	0.71586	0.73319	0.69117	0.69031	0.73286	0.733	0.80527	0.80389	1	0.90653	0.89888	0.75825	0.75659	0.92288	0.85961	0.90615	0.66626	0.67699	0.68957	0.69371	0.71654	0.75549	0.74234	0.75079	0.72111	0.71423	0.72189	0.64472	0.60569	0.74627	0.74697	0.75125	0.66784	0.67445	0.72145	0.72773	0.73151	0.73324	0.73146	0.73321	0.69117	0.69032	0.73289	0.73301	0.80991	0.8073
|PIMs(FX)|+|PIMs(FY)|+|PIMs(FZ)|	0.7571	0.74629	0.67122	0.74119	0.75838	0.70889	0.71296	0.75722	0.75804	0.90701	0.91061	0.90653	1	0.97762	0.84151	0.84213	0.83752	0.94077	0.99335	0.69077	0.702	0.70921	0.71761	0.74176	0.78133	0.7712	0.77754	0.75189	0.74397	0.7507	0.65446	0.61044	0.76984	0.76966	0.774	0.68073	0.69315	0.74742	0.75403	0.75337	0.75827	0.75605	0.7584	0.70889	0.71296	0.75724	0.75805	0.90557	0.90918
sqrt(|PIMs(FX)|+|PIMs(FY)|+|PIMs(FZ)|)	0.78601	0.77203	0.7069	0.77306	0.7844	0.73665	0.73623	0.78319	0.78656	0.89905	0.89571	0.89888	0.97762	1	0.81589	0.81537	0.81243	0.88774	0.9744	0.71684	0.72744	0.73483	0.74297	0.77327	0.80396	0.79352	0.80017	0.776	0.76813	0.77614	0.67962	0.63986	0.79241	0.79258	0.79705	0.70695	0.72207	0.77656	0.78173	0.78232	0.78654	0.7891	0.78442	0.73666	0.73623	0.78322	0.78657	0.8984	0.89533
PIMs(FX)^2	0.64763	0.64614	0.56056	0.627	0.66079	0.63252	0.62229	0.66036	0.65314	0.92094	0.77271	0.75825	0.84151	0.81589	1	0.74437	0.72582	0.84584	0.84161	0.59639	0.60186	0.60926	0.61842	0.63238	0.68084	0.66581	0.67834	0.64627	0.63659	0.64076	0.57659	0.54837	0.67926	0.67821	0.68183	0.6125	0.6018	0.64495	0.65074	0.64768	0.65304	0.64798	0.66081	0.63251	0.62229	0.66038	0.65315	0.9108	0.77786
PIMs(FY)^2	0.6636	0.66262	0.57264	0.6423	0.67689	0.64416	0.63758	0.6766	0.66934	0.76754	0.92569	0.75659	0.84213	0.81537	0.74437	1	0.72324	0.86603	0.84744	0.60895	0.62144	0.62499	0.63508	0.64735	0.69568	0.6827	0.69212	0.65999	0.65078	0.65536	0.58498	0.55381	0.69238	0.69236	0.69556	0.62588	0.61561	0.65901	0.66789	0.66345	0.66931	0.66262	0.67696	0.64416	0.63759	0.67662	0.66935	0.77475	0.91791
PIMs(FZ)^2	0.66456	0.66087	0.58075	0.64573	0.67312	0.64655	0.63636	0.67336	0.66924	0.75505	0.75603	0.92288	0.83752	0.81243	0.72582	0.72324	1	0.84924	0.84311	0.60862	0.61814	0.6304	0.63415	0.65018	0.69091	0.67538	0.68746	0.65365	0.64591	0.65104	0.59245	0.56533	0.68844	0.68923	0.69269	0.62734	0.61739	0.65883	0.66604	0.66745	0.66887	0.66542	0.67313	0.6461	0.63636	0.67338	0.66925	0.76131	0.76023
(PIMs(FX)^2)+(PIMs(FY)^2)+(PIMs(FZ)^2)	0.70229	0.69717	0.61268	0.68339	0.70948	0.66846	0.66935	0.70915	0.70625	0.85626	0.87564	0.85961	0.94077	0.88774	0.84584	0.86603	0.84924	1	0.94755	0.64352	0.65492	0.66171	0.67109	0.68546	0.73168	0.71923	0.72847	0.69771	0.68922	0.69463	0.61537	0.57903	0.72487	0.72465	0.72849	0.64886	0.64683	0.69502	0.70267	0.701	0.70657	0.6989	0.70949	0.66855	0.66935	0.70917	0.70626	0.85678	0.87449
sqrt((PIMs(FX)^2)+(PIMs(FY)^2)+(PIMs(FZ)^2))	0.75603	0.74532	0.66969	0.74003	0.75738	0.70792	0.71215	0.75631	0.75722	0.90071	0.9085	0.90615	0.99335	0.9744	0.84161	0.84744	0.84311	0.94755	1	0.68953	0.70066	0.70868	0.71674	0.74062	0.78049	0.77026	0.77698	0.75046	0.74228	0.74892	0.65439	0.61119	0.76951	0.76945	0.77351	0.68112	0.69201	0.74626	0.75288	0.75268	0.75752	0.75489	0.75739	0.70793	0.71215	0.75632	0.75723	0.90074	0.90795
PIMs(FX^2)	0.91156	0.90461	0.79123	0.90233	0.88727	0.8691	0.87552	0.89665	0.90989	0.65825	0.66794	0.66626	0.69077	0.71684	0.59639	0.60895	0.60862	0.64352	0.68953	1	0.87987	0.87567	0.95771	0.9059	0.78475	0.77364	0.7827	0.7713	0.76708	0.7795	0.73603	0.7015	0.78266	0.7777	0.78322	0.87845	0.88535	0.93211	0.88248	0.87524	0.91004	0.87651	0.88727	0.8691	0.87551	0.89662	0.90989	0.65553	0.66463
PIMs(FY^2)	0.91186	0.9212	0.7831	0.89415	0.91153	0.8781	0.88945	0.91485	0.91247	0.6644	0.68123	0.67699	0.702	0.72744	0.60186	0.62144	0.61814	0.65492	0.70066	0.87987	1	0.85759	0.94921	0.89792	0.80455	0.79822	0.80359	0.79025	0.78496	0.79915	0.72922	0.69254	0.79874	0.80421	0.80123	0.87884	0.88922	0.88654	0.94444	0.87033	0.91266	0.8744	0.91153	0.8781	0.88944	0.91483	0.91247	0.66158	0.6782
PIMs(FZ^2)	0.91776	0.88269	0.79481	0.90585	0.87981	0.84032	0.8456	0.88309	0.91845	0.67152	0.68424	0.68957	0.70921	0.73483	0.60926	0.62499	0.6304	0.66171	0.70868	0.87567	0.85759	1	0.94201	0.9094	0.79734	0.78659	0.79553	0.77952	0.78002	0.79403	0.74591	0.70961	0.79232	0.78698	0.79729	0.84146	0.85463	0.89147	0.88037	0.9448	0.91849	0.88719	0.87981	0.84031	0.84559	0.88306	0.91846	0.66873	0.68151
PIMs(FX^2)+PIMs(FY^2)+PIMs(FZ^2)	0.94995	0.93929	0.80977	0.93522	0.92562	0.89507	0.90527	0.93246	0.94971	0.68134	0.69496	0.69371	0.71761	0.74297	0.61842	0.63508	0.63415	0.67109	0.71674	0.95771	0.94921	0.94201	1	0.9396	0.81071	0.80143	0.80928	0.79627	0.793	0.8074	0.74447	0.71476	0.80682	0.80438	0.80913	0.90211	0.91216	0.93662	0.93585	0.92521	0.94978	0.90757	0.92562	0.89506	0.90526	0.93243	0.94971	0.67867	0.69195
sqrt(PIMs(FX^2)+PIMs(FY^2)+PIMs(FZ^2))	0.97525	0.91108	0.89922	0.99967	0.92493	0.85253	0.84914	0.92157	0.97687	0.70318	0.71428	0.71654	0.74176	0.77327	0.63238	0.64735	0.65018	0.68546	0.74062	0.9059	0.89792	0.9094	0.9396	1	0.83194	0.82231	0.82949	0.81991	0.81591	0.83389	0.82015	0.78434	0.82318	0.82347	0.82857	0.83606	0.85948	0.96585	0.95282	0.95843	0.97674	0.9847	0.92493	0.85253	0.84913	0.92155	0.97688	0.69996	0.71111
PIMs(UFX)	0.84953	0.84559	0.76909	0.83026	0.86027	0.79709	0.81217	0.85833	0.84963	0.74386	0.75642	0.75549	0.78133	0.80396	0.68084	0.69568	0.69091	0.73168	0.78049	0.78475	0.80455	0.79734	0.81071	0.83194	1	0.8825	0.89088	0.8948	0.86971	0.87314	0.71465	0.68811	0.89845	0.88465	0.88344	0.77227	0.78677	0.84048	0.85118	0.8423	0.84949	0.84673	0.86027	0.79709	0.81215	0.85833	0.84963	0.74445	0.75579
PIMs(UFY)	0.83988	0.83891	0.7554	0.81935	0.85538	0.78545	0.80794	0.85375	0.84125	0.7309	0.74658	0.74234	0.7712	0.79352	0.66581	0.6827	0.67538	0.71923	0.77026	0.77364	0.79822	0.78659	0.80143	0.82231	0.8825	1	0.88118	0.85909	0.85885	0.86254	0.70293	0.66911	0.86518	0.86704	0.87094	0.76098	0.77455	0.83009	0.84573	0.83251	0.84114	0.8369	0.85538	0.78546	0.80794	0.85375	0.84124	0.73175	0.74577
PIMs(UFZ)	0.84703	0.84437	0.76511	0.8278	0.85902	0.79547	0.81124	0.85711	0.84785	0.74009	0.75262	0.75079	0.77754	0.80017	0.67834	0.69212	0.68746	0.72847	0.77698	0.7827	0.80359	0.79553	0.80928	0.82949	0.89088	0.88118	1	0.87414	0.86089	0.89097	0.70973	0.68356	0.88289	0.87361	0.89814	0.77066	0.78512	0.83829	0.84976	0.84049	0.84769	0.84425	0.85903	0.79548	0.81124	0.85711	0.84785	0.74052	0.75179
PIMs(UFX)^2	0.83549	0.82028	0.76425	0.80976	0.84282	0.79345	0.79655	0.84129	0.83548	0.71178	0.7239	0.72111	0.75189	0.776	0.64627	0.65999	0.65365	0.69771	0.75046	0.7713	0.79025	0.77952	0.79627	0.81991	0.8948	0.85909	0.87414	1	0.8588	0.86746	0.72892	0.70856	0.95992	0.8864	0.88484	0.76744	0.78187	0.82993	0.83666	0.82554	0.83533	0.83599	0.84282	0.79345	0.79654	0.84129	0.8355	0.7125	0.72379
PIMs(UFY)^2	0.8222	0.81276	0.7626	0.80572	0.83583	0.78582	0.79023	0.83391	0.83059	0.70293	0.71683	0.71423	0.74397	0.76813	0.63659	0.65078	0.64591	0.68922	0.74228	0.76708	0.78496	0.78002	0.793	0.81591	0.86971	0.85885	0.86089	0.8588	1	0.85122	0.73922	0.71697	0.87736	0.94184	0.87076	0.76023	0.77428	0.82118	0.83105	0.82496	0.83048	0.83064	0.83583	0.78581	0.79021	0.83391	0.83059	0.70379	0.71648
PIMs(UFZ)^2	0.8406	0.82754	0.78428	0.82362	0.85125	0.79768	0.80203	0.84995	0.84863	0.70971	0.72278	0.72189	0.7507	0.77614	0.64076	0.65536	0.65104	0.69463	0.74892	0.7795	0.79915	0.79403	0.8074	0.83389	0.87314	0.86254	0.89097	0.86746	0.85122	1	0.74847	0.7262	0.88568	0.87181	0.95357	0.77353	0.78774	0.83726	0.84669	0.84504	0.84827	0.85066	0.85125	0.7977	0.80204	0.84995	0.84863	0.70993	0.72213
(PIMs(UFX)^2)+(PIMs(UFY)^2)+(PIMs(UFZ)^2)	0.80184	0.74533	0.93758	0.82657	0.74361	0.71895	0.69732	0.73906	0.78919	0.63156	0.63822	0.64472	0.65446	0.67962	0.57659	0.58498	0.59245	0.61537	0.65439	0.73603	0.72922	0.74591	0.74447	0.82015	0.71465	0.70293	0.70973	0.72892	0.73922	0.74847	1	0.99109	0.71154	0.71168	0.71665	0.69694	0.71659	0.7894	0.77465	0.79042	0.78773	0.82629	0.74362	0.71895	0.69765	0.73906	0.78915	0.62703	0.63509
sqrt((PIMs(UFX)^2)+(PIMs(UFY)^2)+(PIMs(UFZ)^2))	0.78671	0.70958	0.9066	0.7895	0.71168	0.70895	0.65965	0.70889	0.76176	0.59301	0.59815	0.60569	0.61044	0.63986	0.54837	0.55381	0.56533	0.57903	0.61119	0.7015	0.69254	0.70961	0.71476	0.78434	0.68811	0.66911	0.68356	0.70856	0.71697	0.7262	0.99109	1	0.68946	0.68882	0.69394	0.68614	0.70568	0.75983	0.74416	0.75953	0.76179	0.79446	0.71168	0.70895	0.65964	0.70889	0.76178	0.58845	0.59462
PIMs(UFX^2)	0.84086	0.84305	0.7623	0.82275	0.84996	0.80422	0.8087	0.85121	0.83998	0.73651	0.74798	0.74627	0.76984	0.79241	0.67926	0.69238	0.68844	0.72487	0.76951	0.78266	0.79874	0.79232	0.80682	0.82318	0.89845	0.86518	0.88289	0.95992	0.87736	0.88568	0.71154	0.68946	1	0.89128	0.89319	0.781	0.79416	0.83076	0.84025	0.83444	0.83982	0.83742	0.84997	0.80423	0.80869	0.85121	0.83998	0.73655	0.74731
PIMs(UFY^2)	0.84085	0.84725	0.76385	0.823	0.85407	0.81048	0.81624	0.85359	0.84084	0.73656	0.74856	0.74697	0.76966	0.79258	0.67821	0.69236	0.68923	0.72465	0.76945	0.7777	0.80421	0.78698	0.80438	0.82347	0.88465	0.86704	0.87361	0.8864	0.94184	0.87181	0.71168	0.68882	0.89128	1	0.88548	0.78279	0.79769	0.83169	0.84555	0.83085	0.84067	0.83844	0.85408	0.81047	0.81624	0.85359	0.84084	0.73665	0.74788
PIMs(UFZ^2)	0.84559	0.84514	0.76848	0.82811	0.85429	0.80529	0.81095	0.85394	0.84517	0.74023	0.75256	0.75125	0.774	0.79705	0.68183	0.69556	0.69269	0.72849	0.77351	0.78322	0.80123	0.79729	0.80913	0.82857	0.88344	0.87094	0.89814	0.88484	0.87076	0.95357	0.71665	0.69394	0.89319	0.88548	1	0.78067	0.79529	0.83641	0.84586	0.83824	0.84502	0.84346	0.8543	0.8053	0.81095	0.85394	0.84518	0.74052	0.7515
PIMs(UFX^2)+PIMs(UFY^2)+PIMs(UFZ^2)	0.85442	0.93333	0.74884	0.83476	0.8732	0.9719	0.95231	0.89488	0.84372	0.65721	0.66798	0.66784	0.68073	0.70695	0.6125	0.62588	0.62734	0.64886	0.68112	0.87845	0.87884	0.84146	0.90211	0.83606	0.77227	0.76098	0.77066	0.76744	0.76023	0.77353	0.69694	0.68614	0.781	0.78279	0.78067	1	0.99156	0.8387	0.84459	0.82017	0.8437	0.81925	0.87323	0.97189	0.95231	0.89487	0.84373	0.65465	0.66507
sqrt(PIMs(UFX^2)+PIMs(UFY^2)+PIMs(UFZ^2))	0.87681	0.94191	0.7672	0.85569	0.89653	0.97948	0.95344	0.91386	0.86687	0.66306	0.67391	0.67445	0.69315	0.72207	0.6018	0.61561	0.61739	0.64683	0.69201	0.88535	0.88922	0.85463	0.91216	0.85948	0.78677	0.77455	0.78512	0.78187	0.77428	0.78774	0.71659	0.70568	0.79416	0.79769	0.79529	0.99156	1	0.86093	0.8673	0.84229	0.86686	0.84253	0.89657	0.97947	0.95343	0.91385	0.86688	0.66024	0.67076
PIMs(|FX|)	0.98219	0.92823	0.85821	0.96375	0.94119	0.86039	0.86179	0.94099	0.98386	0.71217	0.72188	0.72145	0.74742	0.77656	0.64495	0.65901	0.65883	0.69502	0.74626	0.93211	0.88654	0.89147	0.93662	0.96585	0.84048	0.83009	0.83829	0.82993	0.82118	0.83726	0.7894	0.75983	0.83076	0.83169	0.83641	0.8387	0.86093	1	0.9506	0.95129	0.98406	0.96962	0.94118	0.86039	0.86177	0.94096	0.98386	0.70963	0.71907
PIMs(|FY|)	0.97521	0.94045	0.84018	0.94999	0.95804	0.8679	0.87381	0.95376	0.97841	0.71576	0.73114	0.72773	0.75403	0.78173	0.65074	0.66789	0.66604	0.70267	0.75288	0.88248	0.94444	0.88037	0.93585	0.95282	0.85118	0.84573	0.84976	0.83666	0.83105	0.84669	0.77465	0.74416	0.84025	0.84555	0.84586	0.84459	0.8673	0.9506	1	0.93794	0.97895	0.95503	0.95803	0.86789	0.8738	0.95373	0.97841	0.71357	0.72872
PIMs(|FZ|)	0.97586	0.90685	0.85294	0.95632	0.92204	0.84277	0.84385	0.92111	0.97882	0.71408	0.72653	0.73151	0.75337	0.78232	0.64768	0.66345	0.66745	0.701	0.75268	0.87524	0.87033	0.9448	0.92521	0.95843	0.8423	0.83251	0.84049	0.82554	0.82496	0.84504	0.79042	0.75953	0.83444	0.83085	0.83824	0.82017	0.84229	0.95129	0.93794	1	0.9787	0.96588	0.92204	0.84277	0.84385	0.92109	0.97882	0.71181	0.724
PIMs(|FX|)+PIMs(|FY|)+PIMs(|FZ|)	0.99679	0.93851	0.86101	0.97392	0.9547	0.86651	0.86991	0.95286	0.99978	0.72067	0.7336	0.73324	0.75827	0.78654	0.65304	0.66931	0.66887	0.70657	0.75752	0.91004	0.91266	0.91849	0.94978	0.97674	0.84949	0.84114	0.84769	0.83533	0.83048	0.84827	0.78773	0.76179	0.83982	0.84067	0.84502	0.8437	0.86686	0.98406	0.97895	0.9787	1	0.98046	0.95469	0.8665	0.86989	0.95284	0.99977	0.71844	0.73108
sqrt(PIMs(|FX|)+PIMs(|FY|)+PIMs(|FZ|))	0.97831	0.90532	0.90282	0.98523	0.92598	0.84394	0.83664	0.9224	0.98048	0.71816	0.7288	0.73146	0.75605	0.7891	0.64798	0.66262	0.66542	0.6989	0.75489	0.87651	0.8744	0.88719	0.90757	0.9847	0.84673	0.8369	0.84425	0.83599	0.83064	0.85066	0.82629	0.79446	0.83742	0.83844	0.84346	0.81925	0.84253	0.96962	0.95503	0.96588	0.98046	1	0.92598	0.84393	0.83663	0.92238	0.98048	0.7153	0.726
PIMr(|FMpost|)	0.95539	0.97248	0.81069	0.92206	1	0.88618	0.898	0.9887	0.95487	0.72261	0.73634	0.73321	0.7584	0.78442	0.66081	0.67696	0.67313	0.70949	0.75739	0.88727	0.91153	0.87981	0.92562	0.92493	0.86027	0.85538	0.85903	0.84282	0.83583	0.85125	0.74362	0.71168	0.84997	0.85408	0.8543	0.87323	0.89657	0.94118	0.95803	0.92204	0.95469	0.92598	1	0.88617	0.89798	0.98868	0.95488	0.72093	0.73432
PIMr(UFM)(uncorrected)	0.875	0.94545	0.76575	0.84928	0.88614	0.99998	0.97091	0.91123	0.86652	0.68058	0.69041	0.69117	0.70889	0.73666	0.63251	0.64416	0.6461	0.66855	0.70793	0.8691	0.8781	0.84031	0.89506	0.85253	0.79709	0.78546	0.79548	0.79345	0.78581	0.7977	0.71895	0.70895	0.80423	0.81047	0.8053	0.97189	0.97947	0.86039	0.86789	0.84277	0.8665	0.84393	0.88617	1	0.97093	0.91124	0.86653	0.67827	0.68788
PIMr(UFM)(corrected)	0.87841	0.96017	0.74929	0.84615	0.89795	0.97091	0.99998	0.9247	0.86991	0.67918	0.69213	0.69032	0.71296	0.73623	0.62229	0.63759	0.63636	0.66935	0.71215	0.87551	0.88944	0.84559	0.90526	0.84913	0.81215	0.80794	0.81124	0.79654	0.79021	0.80204	0.69765	0.65964	0.80869	0.81624	0.81095	0.95231	0.95343	0.86177	0.8738	0.84385	0.86989	0.83663	0.89798	0.97093	1	0.9247	0.86993	0.67793	0.6902
PIMr(UFNM)	0.95824	0.99127	0.80942	0.91872	0.98864	0.91122	0.92469	1	0.95307	0.72163	0.73546	0.73289	0.75724	0.78322	0.66038	0.67662	0.67338	0.70917	0.75632	0.89662	0.91483	0.88306	0.93243	0.92155	0.85833	0.85375	0.85711	0.84129	0.83391	0.84995	0.73906	0.70889	0.85121	0.85359	0.85394	0.89487	0.91385	0.94096	0.95373	0.92109	0.95284	0.92238	0.98868	0.91124	0.9247	1	0.9531	0.72009	0.73339
PIMr(FMpre)	0.99701	0.93884	0.86116	0.97422	0.95489	0.86654	0.86994	0.95312	1	0.72026	0.73316	0.73301	0.75805	0.78657	0.65315	0.66935	0.66925	0.70626	0.75723	0.90989	0.91247	0.91846	0.94971	0.97688	0.84963	0.84124	0.84785	0.8355	0.83059	0.84863	0.78915	0.76178	0.83998	0.84084	0.84518	0.84373	0.86688	0.98386	0.97841	0.97882	0.99977	0.98048	0.95488	0.86653	0.86993	0.9531	1	0.71799	0.7306
|PIMr(FX)|	0.71637	0.70891	0.63295	0.69915	0.7209	0.67829	0.67796	0.72008	0.71799	0.98225	0.82005	0.80991	0.90557	0.8984	0.9108	0.77475	0.76131	0.85678	0.90074	0.65553	0.66158	0.66873	0.67867	0.69996	0.74445	0.73175	0.74052	0.7125	0.70379	0.70993	0.62703	0.58845	0.73655	0.73665	0.74052	0.65465	0.66024	0.70963	0.71357	0.71181	0.71844	0.7153	0.72093	0.67827	0.67793	0.72009	0.71799	1	0.82485
|PIMr(FY)|	0.72863	0.7221	0.64111	0.71019	0.7343	0.68788	0.6902	0.73335	0.73059	0.81848	0.98656	0.8073	0.90918	0.89533	0.77786	0.91791	0.76023	0.87449	0.90795	0.66463	0.6782	0.68151	0.69195	0.71111	0.75579	0.74577	0.75179	0.72379	0.71648	0.72213	0.63509	0.59462	0.74731	0.74788	0.7515	0.66507	0.67076	0.71907	0.72872	0.724	0.73108	0.726	0.73432	0.68788	0.6902	0.73339	0.7306	0.82485	1
|PIMr(FZ)|	0.72996	0.72087	0.64856	0.71392	0.7322	0.68958	0.68926	0.73179	0.7316	0.80947	0.80807	0.98537	0.90478	0.89778	0.76329	0.76174	0.91302	0.85898	0.90517	0.66467	0.67593	0.68806	0.69241	0.71463	0.75577	0.74296	0.75143	0.72179	0.71497	0.72221	0.6417	0.60223	0.74671	0.74765	0.75134	0.66609	0.67249	0.71974	0.72668	0.72994	0.73187	0.72952	0.73221	0.6896	0.68927	0.73182	0.73161	0.81516	0.81204
|PIMr(FX)|+|PIMr(FY)|+|PIMr(FZ)|	0.7528	0.74253	0.66607	0.73643	0.75455	0.7048	0.70943	0.75349	0.75368	0.90266	0.90773	0.90263	0.99063	0.97112	0.84016	0.84203	0.8361	0.93378	0.98594	0.68631	0.69754	0.70489	0.7131	0.73699	0.7793	0.76922	0.77555	0.7502	0.74215	0.74835	0.64974	0.60548	0.7679	0.76761	0.77185	0.67665	0.68876	0.74296	0.74988	0.749	0.75393	0.75146	0.75457	0.70481	0.70943	0.75351	0.7537	0.91177	0.91473
sqrt(|PIMr(FX)|+|PIMr(FY)|+|PIMr(FZ)|)	0.78317	0.76961	0.70346	0.76994	0.78187	0.73409	0.7341	0.78071	0.78365	0.89599	0.8941	0.89625	0.97127	0.9924	0.81639	0.81659	0.81275	0.8859	0.96931	0.71415	0.72461	0.73212	0.7402	0.77014	0.80274	0.79231	0.79903	0.77488	0.76705	0.77453	0.67641	0.63639	0.79128	0.79137	0.79557	0.70431	0.71926	0.77361	0.77899	0.77942	0.78363	0.786	0.78189	0.7341	0.7341	0.78073	0.78367	0.90326	0.8996
PIMr(FX)^2	0.64807	0.64713	0.5587	0.62651	0.66214	0.63203	0.62349	0.66177	0.65399	0.91377	0.78379	0.76839	0.84725	0.82338	0.9749	0.75691	0.7373	0.84643	0.84749	0.59588	0.60141	0.60878	0.61841	0.63205	0.68552	0.67078	0.68266	0.65118	0.6416	0.64538	0.57461	0.5446	0.68251	0.6816	0.6853	0.61138	0.60097	0.64527	0.65156	0.64823	0.65403	0.64804	0.66216	0.63201	0.62359	0.6618	0.654	0.92768	0.78972
PIMr(FY)^2	0.66434	0.66336	0.57144	0.6424	0.67831	0.64389	0.63848	0.67782	0.67036	0.7756	0.92084	0.76445	0.84645	0.82135	0.75332	0.98102	0.73173	0.86405	0.85165	0.60842	0.62055	0.6255	0.63494	0.64756	0.69906	0.68631	0.69559	0.6638	0.65486	0.65908	0.58386	0.55251	0.69486	0.69548	0.69858	0.62494	0.61482	0.6599	0.66862	0.66442	0.67041	0.66336	0.67833	0.64389	0.63848	0.67785	0.67037	0.78357	0.93079
PIMr(FZ)^2	0.66664	0.6632	0.58075	0.64714	0.67588	0.64783	0.63854	0.67605	0.67149	0.76351	0.76383	0.91677	0.84121	0.81779	0.73476	0.73187	0.97982	0.84821	0.84661	0.60987	0.62017	0.6322	0.6362	0.65173	0.69504	0.67991	0.69163	0.6583	0.65068	0.65524	0.59242	0.56428	0.69249	0.69331	0.69634	0.62835	0.61851	0.66065	0.66864	0.66931	0.6712	0.66708	0.6759	0.64782	0.63854	0.67608	0.6715	0.77045	0.76849
(PIMr(FX)^2)+(PIMr(FY)^2)+(PIMr(FZ)^2)	0.69954	0.69473	0.60858	0.67996	0.70753	0.66507	0.6669	0.70716	0.70365	0.85743	0.87715	0.86086	0.93795	0.88953	0.84385	0.86453	0.8478	0.98371	0.94456	0.63994	0.65112	0.65866	0.66767	0.68208	0.73232	0.72014	0.72925	0.69946	0.69039	0.6957	0.6117	0.57443	0.72511	0.72464	0.72899	0.64522	0.64301	0.69218	0.70012	0.69832	0.70404	0.69605	0.70755	0.66508	0.66691	0.70718	0.70367	0.86584	0.88379
sqrt((PIMr(FX)^2)+(PIMr(FY)^2)+(PIMr(FZ)^2))	0.75184	0.74166	0.66459	0.73535	0.75374	0.70391	0.70868	0.75273	0.753	0.8973	0.9063	0.90307	0.98558	0.96888	0.84013	0.84699	0.84153	0.93975	0.99182	0.68519	0.69641	0.70446	0.71243	0.73593	0.7785	0.76823	0.77485	0.74878	0.74051	0.74669	0.64979	0.60631	0.76754	0.76728	0.77138	0.67712	0.68773	0.74194	0.74889	0.74839	0.75331	0.75041	0.75377	0.70392	0.70868	0.75275	0.75302	0.90568	0.91294
PIMr(FX^2)	0.91158	0.90465	0.79126	0.90234	0.88727	0.86914	0.87556	0.89669	0.90989	0.65824	0.66797	0.66628	0.69079	0.71686	0.59639	0.60896	0.60863	0.64353	0.68956	0.99998	0.87986	0.87568	0.9577	0.90591	0.78476	0.77365	0.78273	0.7713	0.7671	0.77951	0.73605	0.70153	0.78267	0.77771	0.78324	0.8785	0.8854	0.93211	0.88248	0.87525	0.91004	0.87652	0.88727	0.86914	0.87556	0.89666	0.9099	0.65555	0.66467
PIMr(FY^2)	0.91188	0.92123	0.78312	0.89418	0.91153	0.87813	0.88948	0.91489	0.91248	0.66443	0.68125	0.67702	0.70203	0.72748	0.60188	0.62144	0.61825	0.65501	0.70069	0.87986	0.99999	0.8576	0.94921	0.89793	0.80455	0.79822	0.80361	0.79026	0.78497	0.79916	0.72924	0.69256	0.79875	0.80421	0.80125	0.87887	0.88925	0.88655	0.94443	0.87035	0.91267	0.87441	0.91154	0.87812	0.88947	0.91487	0.91249	0.66161	0.67823
PIMr(FZ^2)	0.91779	0.88274	0.79485	0.90588	0.87984	0.84036	0.84565	0.88314	0.91847	0.67161	0.68431	0.68962	0.70927	0.73488	0.60931	0.62495	0.63043	0.66176	0.70874	0.87569	0.85759	0.99999	0.94202	0.90942	0.79737	0.78662	0.79557	0.77956	0.78006	0.79406	0.74593	0.70964	0.79235	0.78701	0.79732	0.8415	0.85468	0.89149	0.88039	0.94481	0.91851	0.88721	0.87984	0.84036	0.84565	0.88312	0.91848	0.66879	0.68159
PIMr(FX^2)+PIMr(FY^2)+PIMr(FZ^2)	0.94997	0.93933	0.8098	0.93523	0.92563	0.89511	0.90532	0.9325	0.94971	0.68137	0.695	0.6937	0.71762	0.74301	0.61844	0.63511	0.63423	0.67111	0.71677	0.95771	0.9492	0.94201	0.99999	0.93961	0.81073	0.80145	0.80931	0.79629	0.79303	0.80742	0.7448	0.71479	0.80684	0.8044	0.80916	0.90216	0.91221	0.93663	0.93585	0.92523	0.94979	0.90758	0.92564	0.8951	0.9053	0.93248	0.94972	0.6787	0.692
sqrt(PIMr(FX^2)+PIMr(FY^2)+PIMr(FZ^2))	0.97524	0.9111	0.89926	0.99968	0.92494	0.85255	0.84916	0.92159	0.97686	0.70317	0.71431	0.71657	0.74179	0.77331	0.63241	0.64738	0.65021	0.68549	0.74065	0.90589	0.89791	0.90939	0.93959	0.99999	0.83195	0.82231	0.82951	0.81992	0.81593	0.8339	0.82018	0.78437	0.8232	0.82348	0.82859	0.83608	0.8595	0.96584	0.9528	0.95842	0.97673	0.98469	0.92494	0.85255	0.84915	0.92158	0.97687	0.70001	0.71117
PIMr(UFX)	0.84953	0.84559	0.76908	0.83026	0.86027	0.79709	0.81217	0.85833	0.84963	0.74386	0.75643	0.75549	0.78134	0.80396	0.68084	0.69568	0.69092	0.73169	0.7805	0.78474	0.80454	0.79734	0.8107	0.83193	1	0.88251	0.89088	0.8948	0.86972	0.87315	0.71465	0.68811	0.89845	0.88465	0.88344	0.77227	0.78677	0.84048	0.85118	0.8423	0.84948	0.84673	0.86027	0.79709	0.81215	0.85833	0.84962	0.74445	0.75579
PIMr(UFY)	0.83988	0.83912	0.7554	0.81936	0.85538	0.78546	0.80794	0.85375	0.84125	0.73089	0.74628	0.74234	0.7712	0.79352	0.66581	0.6827	0.67537	0.71923	0.77026	0.77364	0.79822	0.78659	0.80144	0.82231	0.8825	1	0.88117	0.85909	0.85885	0.86248	0.70266	0.66911	0.86518	0.86703	0.87094	0.76098	0.77455	0.83009	0.84573	0.83251	0.84114	0.8369	0.85538	0.78546	0.80794	0.85375	0.84124	0.73181	0.74577
PIMr(UFZ)	0.84703	0.84437	0.76511	0.8278	0.85902	0.79547	0.81124	0.85711	0.84784	0.74	0.75262	0.75079	0.77755	0.80017	0.67834	0.69212	0.68746	0.72848	0.77698	0.7827	0.80359	0.79553	0.80928	0.82949	0.89088	0.88118	1	0.87414	0.86089	0.89097	0.70973	0.68356	0.88289	0.87361	0.89814	0.77066	0.78512	0.83828	0.84976	0.84049	0.84769	0.84425	0.85902	0.79548	0.81124	0.85711	0.84784	0.74052	0.75179
PIMr(UFX)^2	0.83549	0.82028	0.76393	0.80976	0.84282	0.79345	0.79655	0.84128	0.83549	0.71179	0.72391	0.72132	0.7519	0.77601	0.64583	0.66	0.65366	0.69773	0.75048	0.77129	0.79025	0.77951	0.79626	0.81991	0.8948	0.85909	0.87414	1	0.8588	0.86746	0.72892	0.70856	0.95992	0.88641	0.88484	0.76743	0.78187	0.82993	0.83666	0.82555	0.83532	0.83599	0.84282	0.79345	0.79654	0.84127	0.83549	0.71251	0.7238
PIMr(UFY)^2	0.8222	0.81276	0.76261	0.80572	0.83583	0.78582	0.79023	0.83392	0.83058	0.70294	0.71683	0.71423	0.74398	0.76813	0.6366	0.65079	0.6459	0.68923	0.74229	0.76715	0.78496	0.78001	0.793	0.81591	0.86971	0.85886	0.86089	0.8588	1	0.85123	0.73922	0.71697	0.87737	0.94184	0.87076	0.76023	0.77428	0.82118	0.83105	0.82496	0.83048	0.83064	0.83583	0.78581	0.79021	0.83391	0.83059	0.7038	0.71649
PIMr(UFZ)^2	0.84059	0.82754	0.78428	0.82338	0.85125	0.79769	0.80203	0.84995	0.84863	0.70972	0.72279	0.72191	0.75071	0.77615	0.64077	0.65537	0.65106	0.69464	0.74893	0.7795	0.79915	0.79403	0.8074	0.83392	0.87315	0.86254	0.89097	0.86746	0.85122	1	0.74847	0.7262	0.88569	0.87182	0.95357	0.77354	0.78774	0.83725	0.84669	0.84503	0.84827	0.85066	0.85125	0.7977	0.80204	0.84995	0.84863	0.70993	0.722
(PIMr(UFX)^2)+(PIMr(UFY)^2)+(PIMr(UFZ)^2)	0.80174	0.74534	0.93758	0.82655	0.74362	0.71896	0.69767	0.73906	0.78917	0.6316	0.63826	0.64476	0.6545	0.67967	0.57661	0.58501	0.59247	0.61541	0.65444	0.73602	0.72921	0.74589	0.74475	0.82013	0.71465	0.70261	0.70974	0.72893	0.73923	0.74847	0.99999	0.99109	0.71155	0.71169	0.71666	0.69695	0.71659	0.78938	0.77464	0.7904	0.78771	0.82627	0.74362	0.71895	0.69766	0.73906	0.78919	0.62779	0.63512
sqrt((PIMr(UFX)^2)+(PIMr(UFY)^2)+(PIMr(UFZ)^2))	0.78669	0.70959	0.9066	0.78948	0.71168	0.70896	0.65965	0.70889	0.76174	0.59304	0.59819	0.60547	0.61048	0.63991	0.5484	0.55499	0.56536	0.57906	0.61123	0.70149	0.69253	0.7096	0.71475	0.78432	0.68811	0.66913	0.68357	0.70857	0.71698	0.7262	0.99108	0.99999	0.68947	0.68883	0.69395	0.68614	0.70568	0.75981	0.74415	0.7595	0.76177	0.79444	0.71168	0.70895	0.65964	0.70889	0.76176	0.58847	0.59464
PIMr(UFX^2)	0.84087	0.84318	0.7623	0.82278	0.84996	0.80422	0.8087	0.8512	0.83998	0.73651	0.74798	0.74627	0.76984	0.79242	0.67927	0.69239	0.68845	0.72488	0.76952	0.78266	0.79874	0.79232	0.80682	0.82318	0.89845	0.86518	0.88289	0.95992	0.87736	0.88568	0.71154	0.68946	1	0.89128	0.89318	0.781	0.79416	0.83076	0.84025	0.83444	0.83981	0.83741	0.84997	0.80423	0.80869	0.85121	0.83998	0.73656	0.74723
PIMr(UFY^2)	0.84085	0.84725	0.76385	0.82301	0.85407	0.81048	0.81625	0.85359	0.84085	0.73656	0.74856	0.74696	0.76965	0.79257	0.6782	0.69235	0.68922	0.72464	0.76944	0.77771	0.80421	0.78698	0.80438	0.82347	0.88465	0.86704	0.87362	0.88641	0.94184	0.87182	0.71169	0.68883	0.89128	1	0.88548	0.7828	0.7977	0.8317	0.84555	0.83085	0.84067	0.83844	0.85408	0.81048	0.81624	0.85359	0.84084	0.73664	0.74787
PIMr(UFZ^2)	0.84559	0.84517	0.76848	0.82812	0.85429	0.8053	0.81095	0.85395	0.84517	0.74025	0.75257	0.75127	0.77401	0.79706	0.68184	0.69557	0.69271	0.7285	0.77358	0.78322	0.80123	0.79728	0.80913	0.82857	0.88344	0.87094	0.89814	0.88484	0.87075	0.95357	0.71663	0.69393	0.89319	0.88548	1	0.78067	0.79529	0.8364	0.84586	0.83823	0.84502	0.84346	0.8543	0.80531	0.81095	0.85395	0.84517	0.74053	0.75147
PIMr(UFX^2)+PIMr(UFY^2)+PIMr(UFZ^2)	0.85442	0.93334	0.74883	0.83474	0.87317	0.97189	0.95231	0.89488	0.8437	0.6572	0.66797	0.66782	0.68078	0.70695	0.61249	0.62588	0.62703	0.64885	0.68111	0.87843	0.87881	0.84144	0.90209	0.83605	0.77227	0.76098	0.77066	0.76743	0.76021	0.77354	0.69693	0.68612	0.781	0.78278	0.78067	0.99998	0.99155	0.83869	0.84459	0.82016	0.84368	0.81924	0.87321	0.97191	0.95233	0.89488	0.84372	0.65464	0.66506
sqrt(PIMr(UFX^2)+PIMr(UFY^2)+PIMr(UFZ^2))	0.8768	0.94192	0.7672	0.85568	0.89651	0.97947	0.95343	0.91386	0.86686	0.66307	0.67392	0.67446	0.69316	0.72208	0.60184	0.61562	0.61738	0.64684	0.69202	0.88532	0.8892	0.85461	0.91213	0.85947	0.78677	0.77455	0.78514	0.78187	0.77426	0.78775	0.71658	0.70567	0.79417	0.79769	0.79529	0.99155	0.99998	0.86092	0.86729	0.84228	0.86685	0.84253	0.89655	0.97949	0.95345	0.91386	0.86687	0.66027	0.67078
PIMr(|FX|)	0.9822	0.92826	0.85824	0.96376	0.94119	0.8604	0.8618	0.94101	0.98386	0.71216	0.7219	0.72146	0.74743	0.77657	0.64495	0.65902	0.65884	0.69502	0.74627	0.93211	0.88653	0.89147	0.93662	0.96586	0.84048	0.83008	0.83829	0.82993	0.82118	0.83726	0.78942	0.75985	0.83076	0.83169	0.83641	0.83871	0.86094	1	0.95059	0.95129	0.98406	0.96961	0.94118	0.8604	0.86178	0.94099	0.98387	0.70963	0.71909
PIMr(|FY|)	0.97522	0.94049	0.8402	0.95001	0.95805	0.86791	0.87382	0.95379	0.97841	0.7158	0.73115	0.72772	0.75405	0.78175	0.65075	0.6679	0.66605	0.70268	0.7529	0.88248	0.94444	0.88037	0.93586	0.95283	0.85118	0.84573	0.84976	0.83666	0.83105	0.84669	0.77467	0.74418	0.84025	0.84554	0.84586	0.84461	0.86732	0.9506	1	0.93794	0.97895	0.95503	0.95804	0.8679	0.87381	0.95376	0.97841	0.71359	0.72875
PIMr(|FZ|)	0.97587	0.90687	0.85297	0.95634	0.92205	0.84278	0.84387	0.92114	0.97882	0.71409	0.72654	0.7315	0.75337	0.78233	0.64769	0.66345	0.66744	0.701	0.75269	0.87525	0.87033	0.94481	0.92522	0.95844	0.84229	0.8325	0.84049	0.82555	0.82497	0.84504	0.79044	0.75955	0.83444	0.83085	0.83824	0.82018	0.84231	0.95129	0.93794	1	0.9787	0.96588	0.92205	0.84278	0.84386	0.92112	0.97882	0.71182	0.724
PIMr(|FX|)+PIMr(|FY|)+PIMr(|FZ|)	0.9968	0.93854	0.86104	0.97394	0.95471	0.86652	0.86992	0.95289	0.99977	0.72066	0.73362	0.73325	0.75828	0.78656	0.65305	0.66911	0.66887	0.70658	0.75753	0.91004	0.91266	0.91849	0.94978	0.97675	0.84948	0.84114	0.84769	0.83533	0.83048	0.84827	0.78775	0.76181	0.83982	0.84067	0.84503	0.84371	0.86688	0.98406	0.97894	0.9787	1	0.98046	0.9547	0.86652	0.86991	0.95287	0.99978	0.71846	0.73111
sqrt(PIMr(|FX|)+PIMr(|FY|)+PIMr(|FZ|))	0.97831	0.90534	0.90287	0.98525	0.92599	0.84394	0.83664	0.92242	0.98048	0.71817	0.72881	0.73147	0.75606	0.78911	0.64799	0.66249	0.66543	0.69896	0.7549	0.87651	0.8744	0.88719	0.90757	0.98471	0.84673	0.8369	0.84425	0.836	0.83064	0.85066	0.82632	0.79448	0.83742	0.83844	0.84347	0.81925	0.84254	0.96961	0.95502	0.96587	0.98046	1	0.92599	0.84394	0.83664	0.92241	0.98048	0.71532	0.72602
ZCM(|FX|)	0.93456	0.89512	0.82107	0.90217	0.92729	0.82101	0.82554	0.92238	0.93616	0.722	0.73493	0.73464	0.76015	0.78788	0.65278	0.66885	0.66634	0.70631	0.7592	0.82186	0.83912	0.8386	0.85356	0.90559	0.8582	0.85161	0.85626	0.84214	0.83436	0.85142	0.75328	0.72867	0.84541	0.84828	0.85193	0.79462	0.81557	0.92572	0.92318	0.92125	0.93591	0.939	0.92728	0.821	0.82552	0.92236	0.93617	0.7206	0.73307
ZCM(|FY|)	0.92875	0.90398	0.81307	0.8971	0.93515	0.82917	0.83643	0.93016	0.93228	0.7258	0.73869	0.73716	0.76364	0.79018	0.65766	0.67234	0.67	0.71016	0.76259	0.82733	0.84042	0.83841	0.85601	0.90118	0.86252	0.85959	0.86144	0.84538	0.83862	0.8549	0.74569	0.72163	0.85001	0.8537	0.85637	0.80082	0.82234	0.92037	0.9265	0.91417	0.93251	0.92959	0.93515	0.82918	0.83642	0.93015	0.93228	0.72485	0.73715
ZCM(|FZ|)	0.9366	0.89978	0.82573	0.90655	0.93082	0.82534	0.83031	0.9261	0.9396	0.72147	0.7345	0.73372	0.75944	0.78734	0.65189	0.66829	0.66512	0.70525	0.75839	0.82981	0.84355	0.83712	0.85786	0.90986	0.85988	0.85365	0.85849	0.84281	0.83624	0.85641	0.75552	0.73093	0.84752	0.85103	0.8539	0.79873	0.81996	0.92794	0.92693	0.92485	0.93937	0.94225	0.93082	0.82534	0.8303	0.92609	0.93961	0.72005	0.73273
ZCM(|FMpost|)	0.93298	0.89413	0.81702	0.90177	0.92244	0.82204	0.82755	0.91994	0.93635	0.72029	0.73428	0.73333	0.75961	0.78667	0.65093	0.66707	0.66468	0.70538	0.75848	0.82753	0.84264	0.84361	0.85907	0.90604	0.85668	0.85257	0.8555	0.83967	0.83431	0.85133	0.75378	0.72993	0.84472	0.84666	0.85066	0.79339	0.81487	0.92163	0.9267	0.92224	0.93632	0.9335	0.92244	0.82205	0.82755	0.91993	0.93635	0.71911	0.73254
ZCM(FMpost)	0.93882	0.92671	0.80699	0.90253	0.96372	0.84015	0.8505	0.95705	0.94297	0.72805	0.74183	0.73924	0.76621	0.79151	0.66138	0.67699	0.67274	0.71411	0.76511	0.8401	0.86228	0.8483	0.87407	0.9071	0.86548	0.86244	0.86493	0.84672	0.84039	0.85657	0.73892	0.71485	0.85288	0.85669	0.85869	0.81271	0.83553	0.92811	0.94268	0.91832	0.94283	0.9281	0.96372	0.84015	0.8505	0.95704	0.94298	0.72706	0.74041
ZCM(UFM)	0.94812	0.92619	0.81288	0.9081	0.9525	0.8452	0.85396	0.95383	0.94732	0.72466	0.7381	0.73661	0.76338	0.78937	0.6565	0.67213	0.66858	0.70999	0.76214	0.84401	0.8611	0.85735	0.87844	0.9134	0.86185	0.85896	0.86077	0.84407	0.83735	0.85401	0.74379	0.72005	0.8496	0.85247	0.85533	0.81573	0.83956	0.93252	0.94047	0.92748	0.94722	0.93397	0.95251	0.8452	0.85396	0.95383	0.94734	0.72358	0.73653
ZCM(UFNM)	0.93438	0.89782	0.81534	0.90175	0.93056	0.82335	0.82943	0.92591	0.93777	0.72256	0.73608	0.73534	0.76189	0.78877	0.65315	0.66922	0.66619	0.70752	0.7607	0.82936	0.84511	0.8461	0.86155	0.90659	0.85995	0.85556	0.85882	0.84212	0.83701	0.85338	0.75171	0.72779	0.84773	0.84909	0.85342	0.79575	0.8174	0.92311	0.92858	0.92302	0.93768	0.93359	0.93056	0.82335	0.82943	0.92591	0.93779	0.7214	0.7345
ZCM(FMpre)	0.87068	0.8458	0.79496	0.85153	0.86785	0.78954	0.79082	0.86471	0.87167	0.70594	0.71699	0.71799	0.74066	0.76885	0.63957	0.65334	0.65273	0.68921	0.7399	0.77927	0.79419	0.79075	0.80263	0.85189	0.84415	0.83661	0.84237	0.82835	0.82205	0.83893	0.73249	0.70895	0.83247	0.8353	0.8395	0.76541	0.78296	0.86404	0.86229	0.864	0.87104	0.88717	0.86785	0.78954	0.7908	0.86471	0.87168	0.70403	0.71502
ZCM(FX)	0.94662	0.91796	0.81944	0.91186	0.949	0.83642	0.84335	0.94493	0.94808	0.7229	0.73634	0.73506	0.7605	0.78706	0.6554	0.67198	0.66886	0.70857	0.75962	0.84568	0.85429	0.85317	0.87502	0.91519	0.85886	0.85232	0.85747	0.84154	0.83492	0.85111	0.74802	0.72345	0.84695	0.84824	0.85261	0.81142	0.8334	0.94315	0.93263	0.92762	0.94806	0.93958	0.949	0.83642	0.84334	0.94492	0.9481	0.72163	0.73451
ZCM(FY)	0.93055	0.92569	0.80294	0.8952	0.95648	0.8446	0.85577	0.95093	0.93311	0.7291	0.7429	0.73983	0.76638	0.79144	0.66364	0.67915	0.6745	0.71496	0.7654	0.83307	0.85854	0.8401	0.86691	0.89908	0.86647	0.86524	0.86534	0.84898	0.84131	0.856	0.73322	0.70908	0.85348	0.86078	0.85946	0.81627	0.83855	0.91668	0.93944	0.90712	0.93319	0.92041	0.95648	0.84461	0.85577	0.95092	0.93312	0.72844	0.74139
ZCM(FZ)	0.94971	0.91742	0.82603	0.91738	0.94505	0.83879	0.84511	0.9415	0.9513	0.72088	0.73478	0.73346	0.75856	0.78584	0.65258	0.6696	0.66662	0.70608	0.75776	0.84741	0.85826	0.85833	0.87887	0.92027	0.8581	0.85192	0.85634	0.84038	0.83446	0.85308	0.75351	0.72886	0.84582	0.84835	0.85161	0.81317	0.83551	0.93774	0.93587	0.93864	0.95145	0.94393	0.94506	0.83879	0.8451	0.94149	0.95132	0.71941	0.73283
ZCM(FX)+ZCM(FY)+ZCM(FZ)	0.95546	0.92828	0.81965	0.91501	0.96417	0.84706	0.85591	0.95941	0.95735	0.72781	0.74181	0.73907	0.76746	0.79386	0.65847	0.67492	0.67007	0.71281	0.76622	0.85013	0.86538	0.8583	0.88292	0.92201	0.86604	0.86181	0.86452	0.84821	0.84081	0.85803	0.7483	0.72412	0.85325	0.85728	0.85925	0.82007	0.84296	0.94487	0.94869	0.93529	0.95743	0.94647	0.96417	0.84706	0.85591	0.95939	0.95737	0.72703	0.74033
sqrt(ZCM(FX)+ZCM(FY)+ZCM(FZ))	0.94508	0.89642	0.8862	0.95013	0.92047	0.82616	0.82448	0.91673	0.94731	0.71803	0.72901	0.73072	0.75424	0.78729	0.64921	0.66423	0.66549	0.69949	0.75325	0.83878	0.84416	0.84774	0.86531	0.94769	0.85237	0.84464	0.84995	0.84059	0.83302	0.85401	0.79829	0.76717	0.84053	0.84339	0.84738	0.80096	0.82272	0.93927	0.92892	0.93269	0.94713	0.97635	0.92047	0.82616	0.82447	0.91672	0.94733	0.71543	0.72651
ZCM(FX)^2	0.88872	0.86551	0.72847	0.81456	0.92045	0.81739	0.82145	0.91718	0.88423	0.6901	0.70581	0.70024	0.73752	0.76172	0.61959	0.63754	0.62637	0.67728	0.7353	0.79757	0.81386	0.80004	0.83201	0.83579	0.85322	0.84858	0.85286	0.83145	0.82521	0.838	0.69647	0.67257	0.84131	0.83956	0.845	0.79559	0.80425	0.87741	0.87799	0.86113	0.88548	0.85648	0.92046	0.8174	0.82144	0.91717	0.88423	0.69192	0.70574
ZCM(FY)^2	0.8373	0.85556	0.71299	0.79391	0.90967	0.81615	0.82133	0.90494	0.86049	0.69164	0.70677	0.69957	0.73927	0.76276	0.62236	0.63699	0.62621	0.67866	0.73692	0.77017	0.80395	0.77744	0.80975	0.81564	0.85868	0.85824	0.85877	0.83761	0.83423	0.84067	0.6869	0.66235	0.84484	0.85302	0.84949	0.78929	0.79691	0.843	0.87189	0.83573	0.86166	0.837	0.90932	0.81616	0.82137	0.90494	0.86049	0.69406	0.70738
ZCM(FZ)^2	0.86622	0.87048	0.73493	0.82098	0.91908	0.82429	0.82906	0.91736	0.88927	0.68809	0.70361	0.69779	0.73465	0.7592	0.61729	0.63337	0.62412	0.67569	0.73265	0.80124	0.82188	0.80837	0.83896	0.84155	0.85091	0.84674	0.84952	0.82904	0.82325	0.83563	0.69827	0.67522	0.83695	0.83835	0.84221	0.8006	0.81159	0.87505	0.88415	0.8719	0.89062	0.86116	0.91909	0.8243	0.82905	0.91729	0.88928	0.68937	0.70336
(ZCM(FX)^2)+(ZCM(FY)^2)+(ZCM(FZ)^2)	0.8712	0.87289	0.72093	0.81016	0.93433	0.82946	0.83044	0.93079	0.88882	0.68901	0.70485	0.69737	0.7387	0.76341	0.6182	0.63304	0.62131	0.67546	0.73632	0.79181	0.81802	0.7964	0.83291	0.83467	0.86241	0.85938	0.86193	0.84102	0.83479	0.84666	0.69874	0.6714	0.84795	0.85096	0.85302	0.80467	0.80855	0.87342	0.8896	0.86214	0.8907	0.85746	0.93433	0.82926	0.83044	0.93078	0.88882	0.69145	0.70538
sqrt((ZCM(FX)^2)+(ZCM(FY)^2)+(ZCM(FZ)^2))	0.78192	0.67306	0.53649	0.61662	0.74643	0.65469	0.64978	0.74471	0.70414	0.55392	0.57117	0.55738	0.61746	0.64401	0.48798	0.50023	0.48236	0.54454	0.61921	0.59749	0.62658	0.60377	0.64369	0.64988	0.77566	0.76131	0.77587	0.7662	0.7567	0.77166	0.57836	0.50172	0.74636	0.7403	0.75421	0.63045	0.62127	0.6826	0.70355	0.67748	0.70856	0.67691	0.74644	0.65472	0.6498	0.74472	0.70415	0.56141	0.57554
ZCM(FX^2)	0.78149	0.91317	0.80518	0.90868	0.93485	0.84118	0.8497	0.93241	0.94132	0.70979	0.72226	0.7192	0.74556	0.76974	0.64395	0.65925	0.6554	0.69571	0.7447	0.87676	0.86045	0.86207	0.89501	0.91338	0.83964	0.83191	0.83868	0.8231	0.81827	0.83102	0.73829	0.71488	0.82914	0.82864	0.83412	0.81632	0.83895	0.95032	0.92009	0.9136	0.94177	0.91735	0.93486	0.84119	0.84971	0.9324	0.94134	0.70842	0.72037
ZCM(FY^2)	0.91532	0.91719	0.78289	0.88154	0.94508	0.84375	0.85769	0.93776	0.91892	0.72147	0.73546	0.73056	0.75834	0.78149	0.65844	0.67311	0.66742	0.7087	0.75736	0.83054	0.88064	0.83444	0.87347	0.88662	0.85614	0.85391	0.85525	0.8381	0.8305	0.84284	0.71834	0.69453	0.84249	0.85169	0.84821	0.81603	0.83833	0.89549	0.94414	0.88553	0.91906	0.89443	0.94508	0.84376	0.85769	0.93775	0.91893	0.72083	0.7343
ZCM(FZ^2)	0.95105	0.90235	0.81558	0.92101	0.91932	0.837	0.84324	0.91886	0.95333	0.70895	0.72295	0.72393	0.74784	0.7728	0.64232	0.65953	0.65825	0.69725	0.74726	0.86338	0.86541	0.90618	0.9077	0.92571	0.83544	0.8278	0.83378	0.81707	0.81663	0.83073	0.7518	0.72753	0.82537	0.82334	0.83008	0.81133	0.83402	0.93014	0.92512	0.96116	0.95394	0.92801	0.91933	0.83701	0.84323	0.91885	0.95335	0.70745	0.72111
ZCM(FX^2)+ZCM(FY^2)+ZCM(FZ^2)	0.96525	0.93541	0.81413	0.92597	0.96428	0.86013	0.87055	0.96013	0.96873	0.71556	0.73007	0.72633	0.75523	0.78032	0.64691	0.66363	0.65864	0.70181	0.754	0.87961	0.89547	0.88685	0.91932	0.93493	0.85122	0.84584	0.85006	0.83376	0.82803	0.84331	0.74562	0.72264	0.83919	0.84216	0.84486	0.83343	0.85792	0.95273	0.96163	0.94292	0.96914	0.93853	0.96429	0.86012	0.87054	0.96012	0.96875	0.71437	0.72846
sqrt(ZCM(FX^2)+ZCM(FY^2)+ZCM(FZ^2))	0.96109	0.90448	0.88965	0.97356	0.92744	0.83395	0.8328	0.92261	0.96506	0.71163	0.72355	0.72422	0.74877	0.78003	0.64321	0.65857	0.65949	0.69477	0.74786	0.86212	0.86549	0.87125	0.89305	0.97293	0.84236	0.83499	0.84053	0.83135	0.82618	0.84421	0.8064	0.77422	0.83106	0.83358	0.8375	0.80867	0.83215	0.95372	0.94653	0.94711	0.9652	0.98138	0.92745	0.83395	0.83281	0.92261	0.96509	0.709	0.72087
TAT(|FX|)	0.97087	0.9109	0.85238	0.94633	0.93506	0.83619	0.83895	0.93079	0.97391	0.7189	0.72973	0.72958	0.75481	0.78335	0.65022	0.66535	0.66472	0.70218	0.75392	0.87479	0.8623	0.86866	0.89548	0.94805	0.84807	0.83951	0.84604	0.83694	0.82701	0.84413	0.78335	0.75621	0.83598	0.83825	0.84265	0.80956	0.83237	0.98094	0.94568	0.94787	0.97417	0.96988	0.93505	0.83619	0.83894	0.93077	0.97391	0.71692	0.72733
TAT(|FY|)	0.96637	0.92181	0.83894	0.93824	0.94973	0.84333	0.84987	0.94243	0.97042	0.72218	0.73707	0.73428	0.7601	0.78742	0.65541	0.67192	0.67026	0.70771	0.75911	0.8577	0.89262	0.86573	0.89975	0.94078	0.85673	0.85243	0.85548	0.84155	0.83581	0.85187	0.77248	0.74511	0.84409	0.8486	0.85054	0.81622	0.83942	0.94593	0.98253	0.93812	0.97127	0.95763	0.94972	0.84333	0.84986	0.94241	0.97042	0.72037	0.73507
TAT(|FZ|)	0.96772	0.89776	0.85114	0.94385	0.91989	0.82756	0.83015	0.91684	0.9715	0.71846	0.73168	0.73511	0.75768	0.78628	0.65028	0.66673	0.66865	0.70476	0.75716	0.85278	0.85633	0.89491	0.89318	0.9456	0.84808	0.83998	0.84669	0.83128	0.82961	0.85131	0.78547	0.75738	0.83819	0.83684	0.84301	0.80141	0.82342	0.94686	0.93793	0.9836	0.9715	0.96783	0.91989	0.82756	0.83014	0.91683	0.9715	0.71655	0.72944
TAT(|FMpost|)	0.95155	0.94418	0.81088	0.9149	0.97852	0.8534	0.86495	0.96915	0.95341	0.73068	0.74459	0.7416	0.76728	0.79256	0.66678	0.68271	0.6786	0.71752	0.76635	0.85481	0.87882	0.86012	0.89111	0.9176	0.86566	0.86252	0.8647	0.84734	0.84043	0.85655	0.74342	0.71579	0.8529	0.85753	0.85846	0.82635	0.85058	0.93784	0.9547	0.9251	0.95333	0.93285	0.97852	0.8534	0.86494	0.96913	0.95342	0.72939	0.74297
TAT(FMpost)	0.9487	0.94602	0.80795	0.91247	0.97926	0.85495	0.86707	0.96954	0.95034	0.72947	0.7432	0.74014	0.76565	0.79085	0.66698	0.68268	0.67878	0.71643	0.76467	0.85445	0.87945	0.85895	0.8909	0.91491	0.86481	0.86176	0.86389	0.84688	0.83996	0.85587	0.74412	0.71296	0.85212	0.85701	0.8576	0.8281	0.85248	0.93501	0.95275	0.92148	0.95027	0.92865	0.97926	0.85495	0.86705	0.96953	0.95036	0.72818	0.74155
TAT(UFM)	0.94939	0.96176	0.80465	0.90922	0.97128	0.8794	0.89361	0.97595	0.9483	0.7306	0.74416	0.74156	0.76672	0.79155	0.66858	0.68395	0.68078	0.71811	0.76584	0.85772	0.88279	0.85982	0.89421	0.91166	0.86481	0.86305	0.8638	0.84763	0.8395	0.85539	0.73769	0.70689	0.85259	0.85988	0.85802	0.84345	0.86787	0.93348	0.95033	0.91946	0.94819	0.92413	0.9713	0.8794	0.89361	0.97595	0.94833	0.72948	0.74249
TAT(UFNM)	0.94988	0.94883	0.80727	0.9101	0.97507	0.85656	0.86889	0.97373	0.9499	0.73217	0.74594	0.74315	0.76854	0.79354	0.66931	0.68476	0.68085	0.71944	0.76762	0.85243	0.87638	0.85796	0.88846	0.91259	0.86694	0.86418	0.86609	0.84856	0.8414	0.85732	0.73982	0.71158	0.85457	0.85875	0.85983	0.8277	0.85161	0.93463	0.9508	0.92241	0.94973	0.92869	0.97509	0.85657	0.86889	0.97373	0.94993	0.73109	0.74437
TAT(FMpre)	0.97718	0.91629	0.85117	0.94877	0.94433	0.83799	0.84264	0.93856	0.98135	0.72433	0.73758	0.73747	0.76256	0.79052	0.656	0.67221	0.67153	0.70947	0.7618	0.86288	0.87225	0.87865	0.8984	0.9511	0.85551	0.8491	0.85413	0.84062	0.8347	0.85372	0.78218	0.75516	0.84355	0.8458	0.84981	0.81075	0.83372	0.9649	0.96267	0.96394	0.98107	0.97428	0.94432	0.83798	0.84262	0.93854	0.98136	0.72259	0.73545
TAT(FX)	0.96863	0.91048	0.84941	0.94464	0.93375	0.83604	0.83888	0.92963	0.97181	0.7153	0.72613	0.72612	0.75135	0.78014	0.64766	0.66254	0.66244	0.69873	0.75028	0.87654	0.86245	0.86869	0.89646	0.94626	0.84573	0.83708	0.84388	0.83447	0.82521	0.84184	0.78434	0.75406	0.83389	0.83579	0.84024	0.80966	0.83248	0.97961	0.94371	0.94535	0.97212	0.96581	0.93374	0.83604	0.83887	0.92961	0.97181	0.71323	0.72355
TAT(FY)	0.96345	0.92219	0.83558	0.93552	0.94917	0.8437	0.85047	0.9418	0.96741	0.71919	0.73384	0.73104	0.75679	0.78431	0.65366	0.66981	0.6685	0.70471	0.75567	0.85719	0.89441	0.86429	0.89987	0.93784	0.85476	0.85082	0.85352	0.83988	0.8342	0.84999	0.77294	0.74229	0.84208	0.84725	0.8486	0.81685	0.84006	0.94261	0.98148	0.93423	0.96824	0.95288	0.94915	0.8437	0.85046	0.94178	0.96741	0.71722	0.73174
TAT(FZ)	0.96499	0.8962	0.8477	0.94116	0.91731	0.82677	0.82933	0.91455	0.96865	0.71489	0.72835	0.73178	0.75425	0.78316	0.64771	0.66416	0.66651	0.70144	0.75366	0.85227	0.85579	0.89672	0.89351	0.94283	0.84542	0.83735	0.84406	0.82886	0.82731	0.8487	0.78607	0.75482	0.83579	0.83398	0.84044	0.80105	0.82295	0.94345	0.9351	0.98197	0.96869	0.96282	0.91731	0.82676	0.82932	0.91454	0.96865	0.71295	0.72588
TAT(FX)+TAT(FY)+TAT(FZ)	0.9831	0.92059	0.85385	0.95526	0.94659	0.84314	0.84777	0.94156	0.98711	0.72287	0.73634	0.73586	0.76117	0.78912	0.65417	0.67051	0.6697	0.70802	0.7604	0.87319	0.88139	0.88797	0.90986	0.95791	0.8535	0.84688	0.85195	0.83876	0.83333	0.85173	0.78415	0.7575	0.84186	0.84373	0.84786	0.81625	0.83957	0.97098	0.9687	0.96908	0.98756	0.97696	0.94659	0.84313	0.84775	0.94154	0.98712	0.72107	0.73405
sqrt(TAT(FX)+TAT(FY)+TAT(FZ))	0.95082	0.88038	0.90993	0.96674	0.90269	0.81777	0.81354	0.89858	0.95278	0.71032	0.72069	0.724	0.74813	0.78245	0.63907	0.65393	0.6571	0.69012	0.74689	0.84327	0.84375	0.85525	0.87033	0.96395	0.84173	0.83272	0.83905	0.83164	0.82581	0.84711	0.82663	0.7904	0.83075	0.83224	0.83738	0.79307	0.81446	0.94391	0.9292	0.94164	0.95279	0.98781	0.9027	0.81777	0.81353	0.89857	0.95279	0.70737	0.71783
TAT(FX)^2	0.93712	0.90973	0.78385	0.88451	0.93387	0.84147	0.85276	0.93172	0.9401	0.70006	0.71295	0.71003	0.73792	0.762	0.63186	0.64747	0.64323	0.68569	0.73649	0.87503	0.86253	0.85754	0.89365	0.8927	0.83848	0.8308	0.83747	0.82132	0.81478	0.82849	0.72355	0.7026	0.82732	0.82776	0.83218	0.81601	0.83736	0.9485	0.92165	0.91028	0.94058	0.90315	0.93386	0.84147	0.85275	0.93169	0.9401	0.69886	0.71083
TAT(FY)^2	0.91954	0.91291	0.77435	0.87227	0.94373	0.843	0.85713	0.9368	0.92707	0.70113	0.71625	0.71173	0.74051	0.76481	0.63369	0.65037	0.64521	0.68765	0.73898	0.83793	0.89462	0.84149	0.88488	0.88094	0.84634	0.84303	0.84573	0.82792	0.82141	0.83545	0.71429	0.69254	0.83302	0.84068	0.83906	0.81706	0.83846	0.90162	0.95432	0.89156	0.9275	0.89044	0.94372	0.843	0.85712	0.93678	0.92706	0.69991	0.71483
TAT(FZ)^2	0.93181	0.88564	0.78324	0.88366	0.90729	0.82327	0.83178	0.90624	0.93864	0.69507	0.71001	0.71127	0.73614	0.7604	0.62665	0.6433	0.64422	0.68438	0.73535	0.84255	0.85165	0.89769	0.89026	0.89145	0.83063	0.82354	0.8297	0.81168	0.80943	0.82615	0.72622	0.70483	0.82095	0.81855	0.82556	0.79861	0.81957	0.91118	0.91171	0.95291	0.93889	0.90216	0.90728	0.82326	0.83177	0.90622	0.93864	0.69377	0.7078
(TAT(FX)^2)+(TAT(FY)^2)+(TAT(FZ)^2)	0.95206	0.91824	0.78582	0.89278	0.95135	0.85088	0.86261	0.9476	0.96011	0.70183	0.71717	0.71393	0.74423	0.76909	0.63123	0.64836	0.644	0.68881	0.74258	0.86866	0.88872	0.88129	0.91168	0.90601	0.84603	0.84063	0.84503	0.82737	0.82172	0.83762	0.7286	0.70729	0.83408	0.83634	0.83962	0.8248	0.84705	0.94174	0.9535	0.93758	0.96058	0.91672	0.95134	0.85087	0.86259	0.94757	0.96011	0.70094	0.71541
sqrt((TAT(FX)^2)+(TAT(FY)^2)+(TAT(FZ)^2))	0.87948	0.8245	0.67221	0.76688	0.87611	0.80468	0.80355	0.87854	0.86208	0.62063	0.63866	0.63058	0.6738	0.69924	0.54862	0.56672	0.55534	0.60922	0.67157	0.78226	0.81048	0.78595	0.83507	0.79613	0.81235	0.8059	0.81276	0.79803	0.7922	0.80615	0.68058	0.63243	0.79676	0.79702	0.80277	0.78511	0.77797	0.8413	0.85975	0.83285	0.86565	0.80834	0.8761	0.80467	0.80301	0.87791	0.86207	0.62249	0.63803
TAT(FX^2)	0.8906	0.90834	0.82016	0.93078	0.91747	0.84595	0.85099	0.91739	0.95131	0.69273	0.70275	0.70062	0.72655	0.75229	0.62867	0.64173	0.64052	0.67765	0.72542	0.9271	0.87391	0.87604	0.92601	0.93393	0.81961	0.80973	0.81807	0.80751	0.80183	0.81484	0.76302	0.73212	0.81065	0.80923	0.81543	0.82363	0.84594	0.97237	0.92178	0.91616	0.95177	0.9235	0.91747	0.84595	0.85099	0.91737	0.95133	0.69012	0.70001
TAT(FY^2)	0.93888	0.92086	0.80226	0.91213	0.93754	0.85227	0.86251	0.93171	0.94236	0.70059	0.71655	0.71136	0.73775	0.763	0.6381	0.6549	0.65176	0.68926	0.7366	0.86061	0.93857	0.85597	0.91613	0.91553	0.83767	0.83323	0.83668	0.82287	0.81694	0.83057	0.74632	0.71439	0.82564	0.83345	0.83134	0.82839	0.85088	0.9129	0.97755	0.8994	0.94278	0.90965	0.93753	0.85226	0.8625	0.93169	0.94237	0.69858	0.7144
TAT(FZ^2)	0.94476	0.88167	0.81602	0.92381	0.89276	0.82347	0.82721	0.89277	0.94783	0.69496	0.70783	0.71401	0.73407	0.75985	0.63129	0.64666	0.65253	0.68551	0.73357	0.85956	0.85431	0.94405	0.91401	0.92698	0.82086	0.81212	0.81944	0.80363	0.80586	0.8201	0.76552	0.73355	0.81281	0.80823	0.81703	0.8005	0.82216	0.91755	0.90838	0.97601	0.9479	0.92148	0.89277	0.82348	0.82721	0.89275	0.94785	0.69275	0.7055
TAT(FX^2)+TAT(FY^2)+TAT(FZ^2)	0.97848	0.92874	0.83153	0.95314	0.94269	0.86009	0.8675	0.94059	0.98211	0.7063	0.72023	0.71858	0.74409	0.76953	0.64019	0.65653	0.65532	0.69443	0.7433	0.90884	0.91696	0.91932	0.95329	0.9575	0.8353	0.82784	0.83405	0.82014	0.81685	0.83177	0.76657	0.74059	0.8253	0.82558	0.83042	0.83646	0.86023	0.96354	0.96765	0.95966	0.98249	0.94667	0.94269	0.86009	0.8675	0.94057	0.98212	0.70408	0.71781
sqrt(TAT(FX^2)+TAT(FY^2)+TAT(FZ^2))	0.96418	0.89101	0.90145	0.98578	0.91087	0.82805	0.82488	0.90648	0.96687	0.70361	0.71491	0.71715	0.74214	0.77388	0.6338	0.64861	0.65162	0.68599	0.74106	0.87043	0.86919	0.88233	0.90281	0.9853	0.83192	0.82346	0.8299	0.82133	0.81822	0.83566	0.826	0.78938	0.82159	0.82256	0.82774	0.80424	0.82735	0.9543	0.94411	0.95193	0.96689	0.98377	0.91088	0.82806	0.82488	0.90647	0.96689	0.70066	0.71198
MAD(FMpost)	0.95538	0.97252	0.81071	0.92209	0.99997	0.88693	0.89807	0.98869	0.9551	0.72229	0.73595	0.73294	0.75837	0.78444	0.6574	0.67355	0.6705	0.70796	0.75731	0.88743	0.9116	0.87993	0.92587	0.925	0.85833	0.85155	0.85722	0.83312	0.82627	0.84108	0.75852	0.72092	0.85069	0.85459	0.8548	0.8782	0.89661	0.9414	0.95813	0.92228	0.95489	0.92609	0.99997	0.88694	0.89805	0.98867	0.95512	0.72053	0.7339
MAD(UFM)	0.95866	0.98845	0.81264	0.92335	0.9883	0.91061	0.92256	0.99642	0.95316	0.71546	0.72955	0.72701	0.75176	0.77835	0.65008	0.66675	0.66444	0.70144	0.75076	0.9027	0.91827	0.88884	0.93872	0.92632	0.85214	0.84541	0.85084	0.82741	0.82046	0.83601	0.75665	0.71894	0.84709	0.84905	0.8499	0.90391	0.92015	0.94105	0.95272	0.92169	0.95294	0.9232	0.98834	0.91062	0.92257	0.99642	0.95319	0.71364	0.7272
MAD(UFNM)	0.95855	0.97374	0.83068	0.94083	0.96274	0.9136	0.92117	0.97354	0.95118	0.7007	0.71486	0.71273	0.73784	0.76615	0.632	0.64925	0.64798	0.68559	0.73682	0.91563	0.92098	0.89787	0.94932	0.94373	0.83536	0.82748	0.83361	0.80991	0.80399	0.82001	0.76723	0.73334	0.83259	0.83297	0.83502	0.91263	0.92697	0.94073	0.94552	0.92254	0.95102	0.93039	0.96279	0.91362	0.92119	0.97356	0.95122	0.69839	0.71207
MAD(FMpre)	0.93445	0.86295	0.90476	0.97979	0.87355	0.81905	0.80991	0.8715	0.93518	0.68115	0.69009	0.69467	0.71885	0.75197	0.60447	0.61766	0.62368	0.66031	0.71756	0.87283	0.85934	0.87713	0.90018	0.9792	0.80477	0.79209	0.80118	0.78336	0.78231	0.79734	0.83354	0.80077	0.79873	0.79791	0.80403	0.80518	0.82408	0.92765	0.90981	0.92349	0.93492	0.96211	0.87355	0.81907	0.80992	0.8715	0.9352	0.6776	0.68669
MAD(FX)	0.9822	0.92797	0.85827	0.96379	0.94113	0.86085	0.86182	0.94094	0.98368	0.71142	0.72106	0.72082	0.74741	0.77667	0.63892	0.65308	0.65378	0.69221	0.74611	0.93215	0.88654	0.8915	0.93656	0.96589	0.83848	0.82617	0.83636	0.81733	0.80885	0.82422	0.80093	0.76685	0.83099	0.83176	0.83648	0.84237	0.86097	0.99997	0.95055	0.95131	0.98366	0.96966	0.94113	0.86084	0.86181	0.94092	0.98369	0.70883	0.7182
MAD(FY)	0.97522	0.94036	0.84023	0.95006	0.95802	0.86839	0.87386	0.95377	0.97841	0.71518	0.73056	0.72728	0.75406	0.78185	0.64601	0.6633	0.6623	0.70045	0.7528	0.88257	0.94446	0.88044	0.93594	0.95288	0.84934	0.84205	0.84802	0.82584	0.8203	0.83531	0.78796	0.7516	0.84074	0.84584	0.84616	0.8486	0.86735	0.95069	0.99997	0.93804	0.97881	0.9551	0.95801	0.8684	0.87385	0.95374	0.97841	0.71295	0.7281
MAD(FZ)	0.97586	0.90654	0.85299	0.95636	0.92201	0.84321	0.8439	0.92109	0.97866	0.71332	0.72571	0.73093	0.75335	0.78242	0.64171	0.65762	0.66258	0.69824	0.75253	0.87531	0.87034	0.94482	0.9252	0.95848	0.84024	0.82861	0.83856	0.81323	0.81286	0.83169	0.80195	0.76646	0.83464	0.83093	0.83831	0.82381	0.84233	0.95131	0.93791	0.99997	0.97833	0.96592	0.92201	0.84321	0.84389	0.92107	0.97867	0.711	0.72313
MAD(FX)+MAD(FY)+MAD(FZ)	0.9968	0.93844	0.86113	0.97419	0.95471	0.86658	0.86992	0.95289	0.99977	0.71893	0.7317	0.73176	0.75777	0.78659	0.64775	0.66386	0.66482	0.70276	0.75665	0.91005	0.91266	0.9185	0.9498	0.97678	0.84907	0.84001	0.84732	0.82896	0.82411	0.8413	0.80316	0.76385	0.84005	0.84083	0.84518	0.84469	0.86688	0.98407	0.97894	0.9787	0.99998	0.98048	0.9547	0.86657	0.86991	0.95287	0.99977	0.71656	0.72907
sqrt(MAD(FX)+MAD(FY)+MAD(FZ))	0.97811	0.90517	0.90287	0.98526	0.92599	0.84396	0.83666	0.92242	0.98045	0.71802	0.72865	0.73137	0.75619	0.78927	0.64298	0.65792	0.6612	0.69753	0.755	0.87651	0.87439	0.88719	0.90756	0.98473	0.8466	0.83656	0.84413	0.83078	0.8255	0.8451	0.83166	0.79489	0.83747	0.83848	0.8435	0.81949	0.84254	0.9696	0.95501	0.96586	0.98042	1	0.92599	0.84396	0.83665	0.92241	0.98045	0.71515	0.72584
MAD(FX)^2	0.91686	0.92126	0.77063	0.87723	0.90512	0.88061	0.88459	0.91649	0.91437	0.67563	0.68735	0.68502	0.70958	0.73403	0.61125	0.62602	0.62473	0.66155	0.70829	0.958	0.88245	0.86907	0.93791	0.88169	0.79698	0.78172	0.79636	0.76669	0.76126	0.77298	0.73138	0.71048	0.80135	0.7967	0.80176	0.88133	0.87348	0.93372	0.89372	0.88202	0.91334	0.87201	0.90512	0.8806	0.88458	0.91647	0.91437	0.6734	0.68468
MAD(FY)^2	0.90929	0.92928	0.76518	0.86925	0.92232	0.88249	0.88961	0.92702	0.90947	0.67618	0.69184	0.68873	0.71345	0.73803	0.61251	0.63068	0.62864	0.6656	0.71209	0.8665	0.96469	0.84693	0.92437	0.87379	0.81055	0.79976	0.81048	0.78089	0.77441	0.78765	0.72766	0.70366	0.8113	0.81594	0.81338	0.87818	0.87321	0.88571	0.94328	0.87006	0.90854	0.86689	0.92232	0.88248	0.88961	0.927	0.90946	0.67389	0.68957
MAD(FZ)^2	0.9216	0.89163	0.7744	0.88169	0.88858	0.84866	0.84893	0.89422	0.92076	0.68088	0.69392	0.698	0.71863	0.74294	0.61545	0.63146	0.63701	0.67059	0.71806	0.86758	0.85961	0.9646	0.92527	0.88612	0.79886	0.78395	0.79778	0.76396	0.7628	0.77682	0.73917	0.71905	0.80079	0.79565	0.80458	0.84309	0.84235	0.89516	0.88866	0.94512	0.91945	0.8802	0.88858	0.84864	0.84893	0.8942	0.92076	0.67825	0.69133
(MAD(FX)^2)+(MAD(FY)^2)+(MAD(FZ)^2)	0.94449	0.94461	0.78296	0.8991	0.93293	0.8911	0.90321	0.9426	0.94516	0.68599	0.69997	0.69894	0.72309	0.74779	0.62066	0.63771	0.63773	0.67449	0.72196	0.92721	0.93435	0.91608	0.96963	0.90345	0.81663	0.80492	0.81628	0.78844	0.78387	0.79772	0.74199	0.71139	0.81687	0.81468	0.81861	0.89003	0.88882	0.93071	0.93712	0.92034	0.94473	0.8919	0.93292	0.89108	0.90319	0.94257	0.94519	0.68361	0.69737
sqrt((MAD(FX)^2)+(MAD(FY)^2)+(MAD(FZ)^2))	0.71976	0.76175	0.61441	0.68847	0.72716	0.78247	0.77374	0.74316	0.7193	0.56373	0.57619	0.57526	0.59418	0.6125	0.51341	0.5275	0.52758	0.55668	0.59321	0.76952	0.76865	0.73542	0.78555	0.69656	0.65822	0.64174	0.65822	0.63134	0.62615	0.63654	0.61123	0.59654	0.67151	0.66575	0.6695	0.80479	0.76296	0.71523	0.7206	0.70475	0.7179	0.68745	0.72717	0.78246	0.77374	0.74316	0.71931	0.56224	0.57538
MAD(FX^2)	0.88519	0.8713	0.79009	0.89465	0.85453	0.84891	0.8471	0.86192	0.88207	0.63709	0.64522	0.64477	0.66889	0.69588	0.56906	0.58046	0.58205	0.61938	0.66759	0.98615	0.85531	0.8577	0.93516	0.89792	0.75437	0.73859	0.75161	0.72622	0.72292	0.73417	0.73893	0.71806	0.75806	0.75313	0.75871	0.86992	0.86958	0.9047	0.85495	0.85189	0.88125	0.86076	0.85454	0.84891	0.8471	0.86189	0.88208	0.63411	0.64158
MAD(FY^2)	0.89307	0.89335	0.78445	0.89137	0.88345	0.86345	0.8672	0.88538	0.89292	0.64818	0.66495	0.6608	0.68582	0.71186	0.58031	0.60027	0.59793	0.63715	0.68447	0.86802	0.98635	0.84755	0.93542	0.89516	0.78036	0.76912	0.77851	0.75207	0.74821	0.761	0.73735	0.71228	0.77985	0.78478	0.78264	0.87567	0.87803	0.86989	0.92018	0.85548	0.89246	0.8646	0.88346	0.86344	0.8672	0.88537	0.89293	0.64492	0.66139
MAD(FZ^2)	0.89476	0.8588	0.79623	0.90072	0.85566	0.82751	0.82621	0.85744	0.89399	0.65468	0.66692	0.67355	0.69225	0.71879	0.58689	0.60261	0.60949	0.64253	0.69161	0.86089	0.83853	0.98837	0.92368	0.90393	0.77373	0.75823	0.77171	0.7421	0.74312	0.75587	0.75103	0.72715	0.77455	0.76922	0.77984	0.84118	0.84534	0.87076	0.85745	0.9205	0.89315	0.87495	0.85567	0.8275	0.82621	0.85742	0.894	0.65166	0.66398
MAD(FX^2)+MAD(FY^2)+MAD(FZ^2)	0.9326	0.91537	0.81679	0.93875	0.90251	0.88114	0.88674	0.90719	0.93193	0.66808	0.68093	0.68056	0.70497	0.73123	0.59984	0.61587	0.61662	0.65505	0.70389	0.95136	0.93439	0.93579	0.98951	0.94278	0.79393	0.7818	0.79189	0.7688	0.76668	0.77966	0.76214	0.72883	0.79255	0.79001	0.79516	0.89842	0.90576	0.92089	0.91586	0.91047	0.93185	0.90134	0.90252	0.88114	0.88673	0.90717	0.93194	0.66516	0.67757
sqrt(MAD(FX^2)+MAD(FY^2)+MAD(FZ^2))	0.95288	0.88776	0.90836	0.99588	0.90007	0.83808	0.83114	0.89645	0.95388	0.69109	0.70111	0.70473	0.72937	0.76206	0.61503	0.62957	0.6342	0.67121	0.72818	0.89249	0.88069	0.8947	0.92246	0.99511	0.81787	0.80688	0.81492	0.80023	0.79729	0.81412	0.82935	0.79168	0.81018	0.81018	0.81563	0.82465	0.84686	0.94516	0.92969	0.9382	0.9537	0.97287	0.90008	0.83809	0.83114	0.89643	0.9539	0.68752	0.69775
MAD(UFX)	0.78512	0.73173	0.89364	0.81029	0.73992	0.71117	0.68778	0.74064	0.78308	0.58267	0.58471	0.59471	0.60984	0.64386	0.50978	0.51661	0.52779	0.55576	0.60815	0.73432	0.71249	0.71857	0.73712	0.80747	0.71028	0.69138	0.70093	0.71835	0.68917	0.70877	0.85318	0.83335	0.70364	0.70496	0.7084	0.695	0.7109	0.79447	0.76048	0.77134	0.78289	0.81687	0.73993	0.71116	0.68777	0.74064	0.78309	0.57805	0.58085
MAD(UFY)	0.82553	0.77651	0.8952	0.83965	0.78906	0.74524	0.73049	0.78656	0.82596	0.61707	0.63124	0.6318	0.65191	0.68488	0.54394	0.56013	0.56434	0.59576	0.65023	0.75345	0.77158	0.75509	0.77766	0.83871	0.75328	0.74129	0.75049	0.74117	0.75736	0.75344	0.8808	0.85525	0.74581	0.75381	0.75331	0.72738	0.74415	0.81673	0.82532	0.80967	0.82626	0.84812	0.78906	0.74523	0.73048	0.78656	0.82598	0.6133	0.6271
MAD(UFZ)	0.78322	0.7293	0.88985	0.80665	0.73899	0.70866	0.68747	0.73891	0.78219	0.58857	0.59388	0.6076	0.61973	0.65372	0.51523	0.52618	0.53773	0.56579	0.61829	0.71404	0.70903	0.74283	0.735	0.8041	0.71775	0.70436	0.71572	0.7011	0.70765	0.74988	0.85946	0.83488	0.71464	0.71325	0.72046	0.69179	0.70755	0.77349	0.75828	0.79471	0.78195	0.81547	0.73899	0.70866	0.68747	0.7389	0.7822	0.58415	0.5908
[truncated: 99 more columns]

## Sheet: 3rd, frequency, SD
	HFEN	ENMO(UFM)	AI(UFXYZ)	AI(FXYZ)	PIMs(|FMpost|)	PIMs(UFM)(uncorrected)	PIMs(UFM)(corrected)	PIMs(UFNM)	PIMs(FMpre)	|PIMs(FX)|	|PIMs(FY)|	|PIMs(FZ)|	|PIMs(FX)|+|PIMs(FY)|+|PIMs(FZ)|	sqrt(|PIMs(FX)|+|PIMs(FY)|+|PIMs(FZ)|)	PIMs(FX)^2	PIMs(FY)^2	PIMs(FZ)^2	(PIMs(FX)^2)+(PIMs(FY)^2)+(PIMs(FZ)^2)	sqrt((PIMs(FX)^2)+(PIMs(FY)^2)+(PIMs(FZ)^2))	PIMs(FX^2)	PIMs(FY^2)	PIMs(FZ^2)	PIMs(FX^2)+PIMs(FY^2)+PIMs(FZ^2)	sqrt(PIMs(FX^2)+PIMs(FY^2)+PIMs(FZ^2))	PIMs(UFX)	PIMs(UFY)	PIMs(UFZ)	PIMs(UFX)^2	PIMs(UFY)^2	PIMs(UFZ)^2	(PIMs(UFX)^2)+(PIMs(UFY)^2)+(PIMs(UFZ)^2)	sqrt((PIMs(UFX)^2)+(PIMs(UFY)^2)+(PIMs(UFZ)^2))	PIMs(UFX^2)	PIMs(UFY^2)	PIMs(UFZ^2)	PIMs(UFX^2)+PIMs(UFY^2)+PIMs(UFZ^2)	sqrt(PIMs(UFX^2)+PIMs(UFY^2)+PIMs(UFZ^2))	PIMs(|FX|)	PIMs(|FY|)	PIMs(|FZ|)	PIMs(|FX|)+PIMs(|FY|)+PIMs(|FZ|)	sqrt(PIMs(|FX|)+PIMs(|FY|)+PIMs(|FZ|))	PIMr(|FMpost|)	PIMr(UFM)(uncorrected)	PIMr(UFM)(corrected)	PIMr(UFNM)	PIMr(FMpre)	|PIMr(FX)|	|PIMr(FY)|
HFEN	0	0.01	0.02	0	0.01	0.03	0.03	0.01	0	0.02	0.02	0.02	0.02	0.02	0.03	0.02	0.02	0.02	0.02	0.03	0.02	0.04	0.02	0	0.01	0.01	0.01	0.02	0.02	0.01	0.03	0.03	0.02	0.02	0.01	0.05	0.03	0	0.01	0.01	0	0	0.01	0.03	0.03	0.01	0	0.02	0.02
ENMO(UFM)	0.01	0	0.02	0.02	0.02	0.02	0.01	0	0.02	0.03	0.03	0.03	0.03	0.03	0.03	0.03	0.03	0.03	0.03	0.03	0.02	0.03	0.02	0.02	0.02	0.03	0.02	0.02	0.02	0.02	0.03	0.04	0.02	0.02	0.02	0.03	0.02	0.02	0.02	0.02	0.02	0.02	0.02	0.02	0.01	0	0.02	0.03	0.03
AI(UFXYZ)	0.02	0.02	0	0.01	0.02	0.03	0.04	0.02	0.02	0.03	0.03	0.02	0.03	0.03	0.03	0.03	0.02	0.03	0.03	0.04	0.03	0.04	0.03	0.01	0.03	0.02	0.02	0.03	0.02	0.02	0.02	0.02	0.02	0.02	0.02	0.05	0.03	0.02	0.02	0.02	0.02	0.01	0.02	0.03	0.04	0.02	0.02	0.03	0.03
AI(FXYZ)	0	0.02	0.01	0	0.01	0.03	0.03	0.01	0	0.03	0.02	0.02	0.02	0.02	0.03	0.02	0.02	0.02	0.02	0.03	0.02	0.03	0.02	0	0.02	0.02	0.01	0.02	0.02	0.02	0.03	0.03	0.02	0.02	0.02	0.05	0.03	0	0.01	0	0	0	0.01	0.03	0.03	0.01	0	0.03	0.02
PIMs(|FMpost|)	0.01	0.02	0.02	0.01	0	0.03	0.03	0.01	0.01	0.02	0.02	0.02	0.02	0.02	0.02	0.02	0.02	0.02	0.02	0.03	0.02	0.04	0.03	0.01	0.01	0.01	0.01	0.01	0.01	0.01	0.03	0.04	0.01	0.02	0.01	0.06	0.03	0.01	0.01	0.01	0.01	0.01	0	0.03	0.03	0.01	0.01	0.02	0.02
PIMs(UFM)(uncorrected)	0.03	0.02	0.03	0.03	0.03	0	0.01	0.02	0.03	0.04	0.04	0.04	0.04	0.04	0.04	0.04	0.04	0.04	0.04	0.03	0.03	0.03	0.03	0.03	0.04	0.05	0.04	0.04	0.04	0.04	0.04	0.04	0.04	0.04	0.03	0.01	0.01	0.03	0.03	0.03	0.03	0.03	0.03	0	0.01	0.02	0.03	0.04	0.04
PIMs(UFM)(corrected)	0.03	0.01	0.04	0.03	0.03	0.01	0	0.02	0.03	0.04	0.04	0.04	0.04	0.04	0.05	0.04	0.04	0.05	0.04	0.04	0.03	0.03	0.03	0.03	0.04	0.04	0.04	0.04	0.04	0.04	0.04	0.04	0.04	0.04	0.03	0.02	0.01	0.03	0.03	0.03	0.03	0.03	0.03	0.01	0	0.02	0.03	0.04	0.04
PIMs(UFNM)	0.01	0	0.02	0.01	0.01	0.02	0.02	0	0.01	0.02	0.02	0.02	0.02	0.02	0.03	0.03	0.02	0.03	0.02	0.03	0.02	0.03	0.02	0.01	0.02	0.02	0.02	0.02	0.02	0.02	0.04	0.04	0.01	0.02	0.02	0.04	0.02	0.01	0.01	0.01	0.01	0.01	0.01	0.02	0.02	0	0.01	0.02	0.02
PIMs(FMpre)	0	0.02	0.02	0	0.01	0.03	0.03	0.01	0	0.02	0.02	0.02	0.02	0.02	0.02	0.02	0.02	0.02	0.02	0.04	0.02	0.04	0.03	0	0.01	0.01	0.01	0.01	0.01	0.01	0.03	0.04	0.02	0.02	0.01	0.06	0.03	0	0	0	0	0	0.01	0.03	0.03	0.01	0	0.02	0.02
|PIMs(FX)|	0.02	0.03	0.03	0.03	0.02	0.04	0.04	0.02	0.02	0	0.02	0.02	0.01	0.01	0.01	0.02	0.03	0.02	0.01	0.04	0.04	0.04	0.04	0.03	0.02	0.02	0.02	0.02	0.02	0.02	0.03	0.03	0.02	0.02	0.02	0.05	0.04	0.03	0.02	0.02	0.02	0.02	0.02	0.04	0.04	0.02	0.02	0	0.02
|PIMs(FY)|	0.02	0.03	0.03	0.02	0.02	0.04	0.04	0.02	0.02	0.02	0	0.02	0.01	0.01	0.02	0.01	0.03	0.02	0.01	0.04	0.04	0.04	0.04	0.02	0.01	0.02	0.01	0.01	0.02	0.01	0.03	0.03	0.02	0.02	0.02	0.05	0.04	0.02	0.02	0.02	0.02	0.02	0.02	0.04	0.04	0.02	0.02	0.02	0
|PIMs(FZ)|	0.02	0.03	0.02	0.02	0.02	0.04	0.04	0.02	0.02	0.02	0.02	0	0.01	0.01	0.02	0.03	0.01	0.02	0.01	0.04	0.04	0.04	0.04	0.02	0.02	0.02	0.01	0.01	0.02	0.02	0.02	0.03	0.02	0.02	0.02	0.05	0.04	0.02	0.02	0.02	0.02	0.02	0.02	0.04	0.04	0.02	0.02	0.02	0.02
|PIMs(FX)|+|PIMs(FY)|+|PIMs(FZ)|	0.02	0.03	0.03	0.02	0.02	0.04	0.04	0.02	0.02	0.01	0.01	0.01	0	0	0.02	0.02	0.02	0.01	0	0.05	0.04	0.04	0.04	0.02	0.02	0.02	0.01	0.02	0.02	0.02	0.03	0.04	0.02	0.02	0.02	0.06	0.04	0.02	0.02	0.02	0.02	0.02	0.02	0.04	0.04	0.02	0.02	0.01	0.01
sqrt(|PIMs(FX)|+|PIMs(FY)|+|PIMs(FZ)|)	0.02	0.03	0.03	0.02	0.02	0.04	0.04	0.02	0.02	0.01	0.01	0.01	0	0	0.01	0.02	0.02	0.01	0	0.04	0.03	0.04	0.04	0.02	0.02	0.02	0.01	0.02	0.02	0.02	0.03	0.03	0.02	0.02	0.02	0.06	0.04	0.02	0.02	0.02	0.02	0.02	0.02	0.04	0.04	0.02	0.02	0.01	0.01
PIMs(FX)^2	0.03	0.03	0.03	0.03	0.02	0.04	0.05	0.03	0.02	0.01	0.02	0.02	0.02	0.01	0	0.03	0.03	0.03	0.02	0.04	0.04	0.04	0.04	0.03	0.02	0.02	0.02	0.02	0.02	0.02	0.03	0.03	0.02	0.02	0.02	0.04	0.04	0.03	0.02	0.02	0.02	0.02	0.02	0.04	0.05	0.03	0.02	0.01	0.02
PIMs(FY)^2	0.02	0.03	0.03	0.02	0.02	0.04	0.04	0.03	0.02	0.02	0.01	0.03	0.02	0.02	0.03	0	0.04	0.03	0.02	0.04	0.04	0.04	0.04	0.02	0.02	0.02	0.02	0.01	0.02	0.02	0.02	0.03	0.02	0.02	0.02	0.05	0.04	0.02	0.02	0.02	0.02	0.02	0.02	0.04	0.04	0.03	0.02	0.02	0.01
PIMs(FZ)^2	0.02	0.03	0.02	0.02	0.02	0.04	0.04	0.02	0.02	0.03	0.03	0.01	0.02	0.02	0.03	0.04	0	0.03	0.02	0.04	0.04	0.04	0.04	0.02	0.02	0.02	0.02	0.02	0.02	0.02	0.02	0.03	0.02	0.02	0.02	0.04	0.03	0.02	0.02	0.02	0.02	0.02	0.02	0.04	0.04	0.02	0.02	0.03	0.03
(PIMs(FX)^2)+(PIMs(FY)^2)+(PIMs(FZ)^2)	0.02	0.03	0.03	0.02	0.02	0.04	0.05	0.03	0.02	0.02	0.02	0.02	0.01	0.01	0.03	0.03	0.03	0	0.01	0.04	0.04	0.04	0.04	0.02	0.02	0.02	0.02	0.01	0.02	0.02	0.03	0.03	0.02	0.02	0.02	0.05	0.04	0.02	0.02	0.02	0.02	0.02	0.02	0.04	0.05	0.03	0.02	0.02	0.02
sqrt((PIMs(FX)^2)+(PIMs(FY)^2)+(PIMs(FZ)^2))	0.02	0.03	0.03	0.02	0.02	0.04	0.04	0.02	0.02	0.01	0.01	0.01	0	0	0.02	0.02	0.02	0.01	0	0.04	0.04	0.04	0.04	0.02	0.02	0.02	0.01	0.01	0.02	0.02	0.03	0.03	0.02	0.02	0.02	0.05	0.04	0.02	0.02	0.02	0.02	0.02	0.02	0.04	0.05	0.02	0.02	0.01	0.01
PIMs(FX^2)	0.03	0.03	0.04	0.03	0.03	0.03	0.04	0.03	0.04	0.04	0.04	0.04	0.05	0.04	0.04	0.04	0.04	0.04	0.04	0	0.03	0.03	0.01	0.03	0.04	0.04	0.04	0.04	0.04	0.04	0.05	0.05	0.04	0.04	0.04	0.03	0.03	0.03	0.04	0.04	0.04	0.04	0.03	0.03	0.04	0.03	0.04	0.04	0.04
PIMs(FY^2)	0.02	0.02	0.03	0.02	0.02	0.03	0.03	0.02	0.02	0.04	0.04	0.04	0.04	0.03	0.04	0.04	0.04	0.04	0.04	0.03	0	0.03	0.01	0.02	0.03	0.03	0.03	0.03	0.03	0.03	0.04	0.04	0.03	0.03	0.03	0.05	0.03	0.02	0.02	0.03	0.02	0.03	0.02	0.03	0.03	0.02	0.02	0.04	0.04
PIMs(FZ^2)	0.04	0.03	0.04	0.03	0.04	0.03	0.03	0.03	0.04	0.04	0.04	0.04	0.04	0.04	0.04	0.04	0.04	0.04	0.04	0.03	0.03	0	0.02	0.03	0.04	0.04	0.04	0.04	0.04	0.04	0.05	0.05	0.03	0.03	0.03	0.03	0.03	0.04	0.04	0.04	0.04	0.04	0.04	0.03	0.03	0.03	0.04	0.04	0.04
PIMs(FX^2)+PIMs(FY^2)+PIMs(FZ^2)	0.02	0.02	0.03	0.02	0.03	0.03	0.03	0.02	0.03	0.04	0.04	0.04	0.04	0.04	0.04	0.04	0.04	0.04	0.04	0.01	0.01	0.02	0	0.02	0.03	0.03	0.03	0.03	0.03	0.03	0.04	0.05	0.03	0.03	0.03	0.03	0.02	0.03	0.03	0.03	0.03	0.03	0.03	0.03	0.03	0.02	0.03	0.04	0.04
sqrt(PIMs(FX^2)+PIMs(FY^2)+PIMs(FZ^2))	0	0.02	0.01	0	0.01	0.03	0.03	0.01	0	0.03	0.02	0.02	0.02	0.02	0.03	0.02	0.02	0.02	0.02	0.03	0.02	0.03	0.02	0	0.02	0.02	0.01	0.02	0.02	0.01	0.03	0.04	0.02	0.02	0.02	0.05	0.03	0	0.01	0	0	0	0.01	0.03	0.03	0.01	0	0.03	0.02
PIMs(UFX)	0.01	0.02	0.03	0.02	0.01	0.04	0.04	0.02	0.01	0.02	0.01	0.02	0.02	0.02	0.02	0.02	0.02	0.02	0.02	0.04	0.03	0.04	0.03	0.02	0	0.01	0.01	0.02	0.02	0.01	0.03	0.04	0.02	0.02	0.01	0.06	0.04	0.02	0.01	0.01	0.01	0.01	0.01	0.04	0.04	0.02	0.01	0.02	0.01
PIMs(UFY)	0.01	0.03	0.02	0.02	0.01	0.05	0.04	0.02	0.01	0.02	0.02	0.02	0.02	0.02	0.02	0.02	0.02	0.02	0.02	0.04	0.03	0.04	0.03	0.02	0.01	0	0.01	0.01	0.02	0.01	0.03	0.04	0.02	0.01	0.01	0.07	0.04	0.02	0.01	0.01	0.01	0.01	0.01	0.05	0.04	0.02	0.01	0.02	0.02
PIMs(UFZ)	0.01	0.02	0.02	0.01	0.01	0.04	0.04	0.02	0.01	0.02	0.01	0.01	0.01	0.01	0.02	0.02	0.02	0.02	0.01	0.04	0.03	0.04	0.03	0.01	0.01	0.01	0	0.01	0.01	0.01	0.03	0.03	0.01	0.01	0.02	0.06	0.04	0.01	0.01	0.01	0.01	0.01	0.01	0.04	0.04	0.02	0.01	0.02	0.01
PIMs(UFX)^2	0.02	0.02	0.03	0.02	0.01	0.04	0.04	0.02	0.01	0.02	0.01	0.01	0.02	0.02	0.02	0.01	0.02	0.01	0.01	0.04	0.03	0.04	0.03	0.02	0.02	0.01	0.01	0	0.02	0.01	0.03	0.04	0.01	0.01	0.02	0.06	0.04	0.02	0.01	0.02	0.01	0.02	0.01	0.04	0.04	0.02	0.01	0.02	0.01
PIMs(UFY)^2	0.02	0.02	0.02	0.02	0.01	0.04	0.04	0.02	0.01	0.02	0.02	0.02	0.02	0.02	0.02	0.02	0.02	0.02	0.02	0.04	0.03	0.04	0.03	0.02	0.02	0.02	0.01	0.02	0	0.01	0.03	0.03	0.02	0.01	0.02	0.06	0.04	0.02	0.01	0.02	0.01	0.02	0.01	0.04	0.04	0.02	0.01	0.02	0.02
PIMs(UFZ)^2	0.01	0.02	0.02	0.02	0.01	0.04	0.04	0.02	0.01	0.02	0.01	0.02	0.02	0.02	0.02	0.02	0.02	0.02	0.02	0.04	0.03	0.04	0.03	0.01	0.01	0.01	0.01	0.01	0.01	0	0.03	0.03	0.01	0.01	0.01	0.06	0.04	0.01	0.01	0.01	0.01	0.01	0.01	0.04	0.04	0.02	0.01	0.02	0.02
(PIMs(UFX)^2)+(PIMs(UFY)^2)+(PIMs(UFZ)^2)	0.03	0.03	0.02	0.03	0.03	0.04	0.04	0.04	0.03	0.03	0.03	0.02	0.03	0.03	0.03	0.02	0.02	0.03	0.03	0.05	0.04	0.05	0.04	0.03	0.03	0.03	0.03	0.03	0.03	0.03	0	0	0.03	0.03	0.03	0.05	0.04	0.03	0.04	0.03	0.03	0.03	0.03	0.04	0.04	0.04	0.03	0.03	0.03
sqrt((PIMs(UFX)^2)+(PIMs(UFY)^2)+(PIMs(UFZ)^2))	0.03	0.04	0.02	0.03	0.04	0.04	0.04	0.04	0.04	0.03	0.03	0.03	0.04	0.03	0.03	0.03	0.03	0.03	0.03	0.05	0.04	0.05	0.05	0.04	0.04	0.04	0.03	0.04	0.03	0.03	0	0	0.03	0.03	0.03	0.05	0.04	0.03	0.04	0.03	0.04	0.03	0.04	0.04	0.04	0.04	0.04	0.03	0.03
PIMs(UFX^2)	0.02	0.02	0.02	0.02	0.01	0.04	0.04	0.01	0.02	0.02	0.02	0.02	0.02	0.02	0.02	0.02	0.02	0.02	0.02	0.04	0.03	0.03	0.03	0.02	0.02	0.02	0.01	0.01	0.02	0.01	0.03	0.03	0	0.02	0.02	0.05	0.04	0.02	0.01	0.02	0.02	0.01	0.01	0.04	0.04	0.01	0.02	0.02	0.02
PIMs(UFY^2)	0.02	0.02	0.02	0.02	0.02	0.04	0.04	0.02	0.02	0.02	0.02	0.02	0.02	0.02	0.02	0.02	0.02	0.02	0.02	0.04	0.03	0.03	0.03	0.02	0.02	0.01	0.01	0.01	0.01	0.01	0.03	0.03	0.02	0	0.02	0.06	0.04	0.02	0.02	0.02	0.02	0.02	0.02	0.04	0.04	0.02	0.02	0.02	0.02
PIMs(UFZ^2)	0.01	0.02	0.02	0.02	0.01	0.03	0.03	0.02	0.01	0.02	0.02	0.02	0.02	0.02	0.02	0.02	0.02	0.02	0.02	0.04	0.03	0.03	0.03	0.02	0.01	0.01	0.02	0.02	0.02	0.01	0.03	0.03	0.02	0.02	0	0.05	0.03	0.02	0.01	0.01	0.01	0.01	0.01	0.03	0.03	0.02	0.01	0.02	0.02
PIMs(UFX^2)+PIMs(UFY^2)+PIMs(UFZ^2)	0.05	0.03	0.05	0.05	0.06	0.01	0.02	0.04	0.06	0.05	0.05	0.05	0.06	0.06	0.04	0.05	0.04	0.05	0.05	0.03	0.05	0.03	0.03	0.05	0.06	0.07	0.06	0.06	0.06	0.06	0.05	0.05	0.05	0.06	0.05	0	0.01	0.06	0.06	0.05	0.06	0.06	0.06	0.01	0.02	0.04	0.06	0.05	0.05
sqrt(PIMs(UFX^2)+PIMs(UFY^2)+PIMs(UFZ^2))	0.03	0.02	0.03	0.03	0.03	0.01	0.01	0.02	0.03	0.04	0.04	0.04	0.04	0.04	0.04	0.04	0.03	0.04	0.04	0.03	0.03	0.03	0.02	0.03	0.04	0.04	0.04	0.04	0.04	0.04	0.04	0.04	0.04	0.04	0.03	0.01	0	0.03	0.03	0.03	0.03	0.03	0.03	0.01	0.01	0.02	0.03	0.04	0.04
PIMs(|FX|)	0	0.02	0.02	0	0.01	0.03	0.03	0.01	0	0.03	0.02	0.02	0.02	0.02	0.03	0.02	0.02	0.02	0.02	0.03	0.02	0.04	0.03	0	0.02	0.02	0.01	0.02	0.02	0.01	0.03	0.03	0.02	0.02	0.02	0.06	0.03	0	0.01	0.01	0	0	0.01	0.03	0.03	0.01	0	0.02	0.02
PIMs(|FY|)	0.01	0.02	0.02	0.01	0.01	0.03	0.03	0.01	0	0.02	0.02	0.02	0.02	0.02	0.02	0.02	0.02	0.02	0.02	0.04	0.02	0.04	0.03	0.01	0.01	0.01	0.01	0.01	0.01	0.01	0.04	0.04	0.01	0.02	0.01	0.06	0.03	0.01	0	0.01	0	0.01	0.01	0.03	0.03	0.01	0	0.02	0.02
PIMs(|FZ|)	0.01	0.02	0.02	0	0.01	0.03	0.03	0.01	0	0.02	0.02	0.02	0.02	0.02	0.02	0.02	0.02	0.02	0.02	0.04	0.03	0.04	0.03	0	0.01	0.01	0.01	0.02	0.02	0.01	0.03	0.03	0.02	0.02	0.01	0.05	0.03	0.01	0.01	0	0	0	0.01	0.03	0.03	0.01	0	0.02	0.02
PIMs(|FX|)+PIMs(|FY|)+PIMs(|FZ|)	0	0.02	0.02	0	0.01	0.03	0.03	0.01	0	0.02	0.02	0.02	0.02	0.02	0.02	0.02	0.02	0.02	0.02	0.04	0.02	0.04	0.03	0	0.01	0.01	0.01	0.01	0.01	0.01	0.03	0.04	0.02	0.02	0.01	0.06	0.03	0	0	0	0	0	0.01	0.03	0.03	0.01	0	0.02	0.02
sqrt(PIMs(|FX|)+PIMs(|FY|)+PIMs(|FZ|))	0	0.02	0.01	0	0.01	0.03	0.03	0.01	0	0.02	0.02	0.02	0.02	0.02	0.02	0.02	0.02	0.02	0.02	0.04	0.03	0.04	0.03	0	0.01	0.01	0.01	0.02	0.02	0.01	0.03	0.03	0.01	0.02	0.01	0.06	0.03	0	0.01	0	0	0	0.01	0.03	0.03	0.01	0	0.02	0.02
PIMr(|FMpost|)	0.01	0.02	0.02	0.01	0	0.03	0.03	0.01	0.01	0.02	0.02	0.02	0.02	0.02	0.02	0.02	0.02	0.02	0.02	0.03	0.02	0.04	0.03	0.01	0.01	0.01	0.01	0.01	0.01	0.01	0.03	0.04	0.01	0.02	0.01	0.06	0.03	0.01	0.01	0.01	0.01	0.01	0	0.03	0.03	0.01	0.01	0.02	0.02
PIMr(UFM)(uncorrected)	0.03	0.02	0.03	0.03	0.03	0	0.01	0.02	0.03	0.04	0.04	0.04	0.04	0.04	0.04	0.04	0.04	0.04	0.04	0.03	0.03	0.03	0.03	0.03	0.04	0.05	0.04	0.04	0.04	0.04	0.04	0.04	0.04	0.04	0.03	0.01	0.01	0.03	0.03	0.03	0.03	0.03	0.03	0	0.01	0.02	0.03	0.04	0.04
PIMr(UFM)(corrected)	0.03	0.01	0.04	0.03	0.03	0.01	0	0.02	0.03	0.04	0.04	0.04	0.04	0.04	0.05	0.04	0.04	0.05	0.05	0.04	0.03	0.03	0.03	0.03	0.04	0.04	0.04	0.04	0.04	0.04	0.04	0.04	0.04	0.04	0.03	0.02	0.01	0.03	0.03	0.03	0.03	0.03	0.03	0.01	0	0.02	0.03	0.04	0.04
PIMr(UFNM)	0.01	0	0.02	0.01	0.01	0.02	0.02	0	0.01	0.02	0.02	0.02	0.02	0.02	0.03	0.03	0.02	0.03	0.02	0.03	0.02	0.03	0.02	0.01	0.02	0.02	0.02	0.02	0.02	0.02	0.04	0.04	0.01	0.02	0.02	0.04	0.02	0.01	0.01	0.01	0.01	0.01	0.01	0.02	0.02	0	0.01	0.02	0.02
PIMr(FMpre)	0	0.02	0.02	0	0.01	0.03	0.03	0.01	0	0.02	0.02	0.02	0.02	0.02	0.02	0.02	0.02	0.02	0.02	0.04	0.02	0.04	0.03	0	0.01	0.01	0.01	0.01	0.01	0.01	0.03	0.04	0.02	0.02	0.01	0.06	0.03	0	0	0	0	0	0.01	0.03	0.03	0.01	0	0.02	0.02
|PIMr(FX)|	0.02	0.03	0.03	0.03	0.02	0.04	0.04	0.02	0.02	0	0.02	0.02	0.01	0.01	0.01	0.02	0.03	0.02	0.01	0.04	0.04	0.04	0.04	0.03	0.02	0.02	0.02	0.02	0.02	0.02	0.03	0.03	0.02	0.02	0.02	0.05	0.04	0.02	0.02	0.02	0.02	0.02	0.02	0.04	0.04	0.02	0.02	0	0.02
|PIMr(FY)|	0.02	0.03	0.03	0.02	0.02	0.04	0.04	0.02	0.02	0.02	0	0.02	0.01	0.01	0.02	0.01	0.03	0.02	0.01	0.04	0.04	0.04	0.04	0.02	0.01	0.02	0.01	0.01	0.02	0.02	0.03	0.03	0.02	0.02	0.02	0.05	0.04	0.02	0.02	0.02	0.02	0.02	0.02	0.04	0.04	0.02	0.02	0.02	0
|PIMr(FZ)|	0.02	0.03	0.02	0.02	0.02	0.04	0.04	0.02	0.02	0.02	0.02	0	0.01	0.01	0.02	0.03	0.01	0.02	0.01	0.04	0.04	0.04	0.04	0.02	0.02	0.02	0.01	0.01	0.02	0.02	0.03	0.03	0.02	0.02	0.02	0.05	0.04	0.02	0.02	0.02	0.02	0.02	0.02	0.04	0.04	0.02	0.02	0.02	0.02
|PIMr(FX)|+|PIMr(FY)|+|PIMr(FZ)|	0.02	0.03	0.03	0.02	0.02	0.04	0.05	0.02	0.02	0.01	0.01	0.01	0	0	0.02	0.02	0.02	0.01	0	0.04	0.04	0.04	0.04	0.02	0.02	0.02	0.02	0.02	0.02	0.02	0.03	0.04	0.02	0.02	0.02	0.06	0.04	0.02	0.02	0.02	0.02	0.02	0.02	0.04	0.05	0.02	0.02	0.01	0.01
sqrt(|PIMr(FX)|+|PIMr(FY)|+|PIMr(FZ)|)	0.02	0.03	0.03	0.02	0.02	0.04	0.04	0.02	0.02	0.01	0.01	0.01	0	0	0.01	0.02	0.02	0.01	0	0.04	0.04	0.04	0.04	0.02	0.02	0.02	0.01	0.02	0.02	0.02	0.03	0.03	0.02	0.02	0.02	0.06	0.04	0.02	0.02	0.02	0.02	0.02	0.02	0.04	0.04	0.02	0.02	0.01	0.01
PIMr(FX)^2	0.02	0.03	0.03	0.03	0.02	0.04	0.05	0.03	0.02	0.01	0.02	0.02	0.02	0.01	0.01	0.03	0.03	0.03	0.02	0.04	0.04	0.04	0.04	0.03	0.02	0.02	0.02	0.02	0.02	0.02	0.03	0.03	0.02	0.02	0.02	0.05	0.04	0.03	0.02	0.02	0.02	0.02	0.02	0.04	0.05	0.03	0.02	0.01	0.02
PIMr(FY)^2	0.02	0.03	0.03	0.02	0.02	0.04	0.05	0.03	0.02	0.02	0.01	0.02	0.02	0.01	0.03	0.01	0.03	0.03	0.02	0.04	0.04	0.04	0.04	0.02	0.02	0.02	0.02	0.01	0.02	0.02	0.02	0.03	0.02	0.02	0.02	0.05	0.04	0.02	0.02	0.02	0.02	0.02	0.02	0.04	0.05	0.03	0.02	0.02	0.01
PIMr(FZ)^2	0.02	0.03	0.02	0.02	0.02	0.04	0.04	0.02	0.02	0.03	0.03	0.01	0.02	0.03	0.03	0.04	0	0.02	0.02	0.04	0.04	0.04	0.04	0.02	0.02	0.02	0.02	0.02	0.02	0.02	0.02	0.03	0.02	0.02	0.02	0.04	0.03	0.02	0.02	0.02	0.02	0.02	0.02	0.04	0.04	0.02	0.02	0.03	0.03
(PIMr(FX)^2)+(PIMr(FY)^2)+(PIMr(FZ)^2)	0.02	0.03	0.03	0.02	0.02	0.04	0.05	0.03	0.02	0.03	0.02	0.02	0.01	0.02	0.03	0.03	0.02	0	0.01	0.04	0.04	0.04	0.04	0.02	0.02	0.02	0.02	0.01	0.02	0.02	0.03	0.03	0.02	0.02	0.02	0.05	0.04	0.02	0.02	0.02	0.02	0.02	0.02	0.04	0.05	0.03	0.02	0.02	0.02
sqrt((PIMr(FX)^2)+(PIMr(FY)^2)+(PIMr(FZ)^2))	0.02	0.03	0.03	0.02	0.02	0.04	0.05	0.02	0.02	0.01	0.01	0.01	0	0	0.02	0.02	0.02	0.01	0	0.05	0.04	0.04	0.04	0.02	0.02	0.02	0.01	0.01	0.02	0.02	0.03	0.03	0.02	0.02	0.02	0.05	0.04	0.02	0.02	0.02	0.02	0.02	0.02	0.04	0.05	0.02	0.02	0.01	0.01
PIMr(FX^2)	0.03	0.03	0.04	0.03	0.03	0.03	0.04	0.03	0.04	0.04	0.04	0.04	0.04	0.04	0.04	0.04	0.04	0.04	0.04	0	0.03	0.03	0.01	0.03	0.04	0.04	0.04	0.04	0.04	0.04	0.05	0.05	0.04	0.04	0.04	0.03	0.03	0.03	0.04	0.03	0.04	0.04	0.03	0.03	0.04	0.03	0.04	0.04	0.04
PIMr(FY^2)	0.02	0.02	0.03	0.02	0.02	0.03	0.03	0.02	0.02	0.04	0.04	0.04	0.04	0.03	0.04	0.04	0.04	0.04	0.04	0.03	0	0.03	0.01	0.02	0.03	0.03	0.03	0.03	0.03	0.03	0.04	0.04	0.03	0.03	0.03	0.05	0.03	0.02	0.02	0.03	0.02	0.03	0.02	0.03	0.03	0.02	0.02	0.04	0.04
PIMr(FZ^2)	0.04	0.03	0.04	0.03	0.04	0.03	0.03	0.03	0.04	0.04	0.04	0.04	0.04	0.04	0.04	0.04	0.04	0.04	0.04	0.03	0.03	0	0.02	0.03	0.04	0.04	0.04	0.04	0.04	0.04	0.05	0.05	0.03	0.03	0.03	0.03	0.03	0.04	0.04	0.04	0.04	0.04	0.04	0.03	0.03	0.03	0.04	0.04	0.04
PIMr(FX^2)+PIMr(FY^2)+PIMr(FZ^2)	0.02	0.02	0.03	0.02	0.03	0.03	0.03	0.02	0.03	0.04	0.04	0.04	0.04	0.04	0.04	0.04	0.04	0.04	0.04	0.01	0.01	0.02	0	0.02	0.03	0.03	0.03	0.03	0.03	0.03	0.04	0.05	0.03	0.03	0.03	0.03	0.02	0.03	0.03	0.03	0.03	0.03	0.03	0.03	0.03	0.02	0.03	0.04	0.04
sqrt(PIMr(FX^2)+PIMr(FY^2)+PIMr(FZ^2))	0	0.02	0.01	0	0.01	0.03	0.03	0.01	0	0.03	0.02	0.02	0.02	0.02	0.03	0.02	0.02	0.02	0.02	0.03	0.02	0.03	0.02	0	0.02	0.02	0.01	0.02	0.02	0.01	0.03	0.04	0.02	0.02	0.02	0.05	0.03	0	0.01	0	0	0	0.01	0.03	0.03	0.01	0	0.03	0.02
PIMr(UFX)	0.01	0.02	0.03	0.02	0.01	0.04	0.04	0.02	0.01	0.02	0.01	0.02	0.02	0.02	0.02	0.02	0.02	0.02	0.02	0.04	0.03	0.04	0.03	0.02	0	0.01	0.01	0.02	0.02	0.01	0.03	0.04	0.02	0.02	0.01	0.06	0.04	0.02	0.01	0.01	0.01	0.01	0.01	0.04	0.04	0.02	0.01	0.02	0.01
PIMr(UFY)	0.01	0.03	0.02	0.02	0.01	0.05	0.04	0.02	0.01	0.02	0.02	0.02	0.02	0.02	0.02	0.02	0.02	0.02	0.02	0.04	0.03	0.04	0.03	0.02	0.01	0	0.01	0.01	0.02	0.01	0.03	0.04	0.02	0.01	0.01	0.07	0.04	0.02	0.01	0.01	0.01	0.01	0.01	0.05	0.04	0.02	0.01	0.02	0.02
PIMr(UFZ)	0.01	0.02	0.02	0.01	0.01	0.04	0.04	0.02	0.01	0.02	0.01	0.01	0.01	0.01	0.02	0.02	0.02	0.02	0.01	0.04	0.03	0.04	0.03	0.01	0.01	0.01	0	0.01	0.01	0.01	0.03	0.03	0.01	0.01	0.02	0.06	0.04	0.01	0.01	0.01	0.01	0.01	0.01	0.04	0.04	0.02	0.01	0.02	0.01
PIMr(UFX)^2	0.02	0.02	0.02	0.02	0.01	0.04	0.04	0.02	0.01	0.02	0.01	0.01	0.02	0.02	0.02	0.01	0.02	0.01	0.01	0.04	0.03	0.04	0.03	0.02	0.02	0.01	0.01	0	0.02	0.01	0.03	0.04	0.01	0.01	0.02	0.06	0.04	0.02	0.01	0.02	0.01	0.02	0.01	0.04	0.04	0.02	0.01	0.02	0.01
PIMr(UFY)^2	0.02	0.02	0.02	0.02	0.01	0.04	0.04	0.02	0.01	0.02	0.02	0.02	0.02	0.02	0.02	0.02	0.02	0.02	0.02	0.04	0.03	0.04	0.03	0.02	0.02	0.02	0.01	0.02	0	0.01	0.03	0.03	0.02	0.01	0.02	0.06	0.04	0.02	0.01	0.02	0.01	0.02	0.01	0.04	0.04	0.02	0.01	0.02	0.02
PIMr(UFZ)^2	0.01	0.02	0.02	0.02	0.01	0.04	0.04	0.02	0.01	0.02	0.01	0.02	0.02	0.02	0.02	0.02	0.02	0.02	0.02	0.04	0.03	0.04	0.03	0.01	0.01	0.01	0.01	0.01	0.01	0	0.03	0.03	0.01	0.01	0.01	0.06	0.04	0.01	0.01	0.01	0.01	0.01	0.01	0.04	0.04	0.02	0.01	0.02	0.02
(PIMr(UFX)^2)+(PIMr(UFY)^2)+(PIMr(UFZ)^2)	0.03	0.03	0.02	0.03	0.03	0.04	0.04	0.04	0.03	0.03	0.03	0.02	0.03	0.03	0.03	0.02	0.02	0.03	0.03	0.05	0.04	0.05	0.04	0.03	0.03	0.03	0.03	0.03	0.03	0.03	0	0	0.03	0.03	0.03	0.05	0.04	0.03	0.04	0.03	0.03	0.03	0.03	0.04	0.04	0.04	0.03	0.03	0.03
sqrt((PIMr(UFX)^2)+(PIMr(UFY)^2)+(PIMr(UFZ)^2))	0.03	0.04	0.02	0.03	0.04	0.04	0.04	0.04	0.04	0.03	0.03	0.03	0.04	0.03	0.03	0.03	0.03	0.03	0.03	0.05	0.04	0.05	0.05	0.04	0.04	0.04	0.03	0.04	0.03	0.03	0	0	0.03	0.03	0.03	0.05	0.04	0.03	0.04	0.03	0.04	0.03	0.04	0.04	0.04	0.04	0.04	0.03	0.03
PIMr(UFX^2)	0.02	0.02	0.02	0.02	0.01	0.04	0.04	0.01	0.02	0.02	0.02	0.02	0.02	0.02	0.02	0.02	0.02	0.02	0.02	0.04	0.03	0.03	0.03	0.02	0.02	0.02	0.01	0.01	0.02	0.01	0.03	0.03	0	0.02	0.02	0.05	0.04	0.02	0.01	0.02	0.02	0.01	0.01	0.04	0.04	0.01	0.02	0.02	0.02
PIMr(UFY^2)	0.02	0.02	0.02	0.02	0.02	0.04	0.04	0.02	0.02	0.02	0.02	0.02	0.02	0.02	0.02	0.02	0.02	0.02	0.02	0.04	0.03	0.03	0.03	0.02	0.02	0.01	0.01	0.01	0.01	0.01	0.03	0.03	0.02	0	0.02	0.06	0.04	0.02	0.02	0.02	0.02	0.02	0.02	0.04	0.04	0.02	0.02	0.02	0.02
PIMr(UFZ^2)	0.01	0.02	0.02	0.02	0.01	0.03	0.03	0.02	0.01	0.02	0.02	0.02	0.02	0.02	0.02	0.02	0.02	0.02	0.02	0.04	0.03	0.03	0.03	0.02	0.01	0.01	0.02	0.02	0.02	0.01	0.03	0.03	0.02	0.02	0	0.05	0.03	0.02	0.01	0.01	0.01	0.01	0.01	0.03	0.03	0.02	0.01	0.02	0.02
PIMr(UFX^2)+PIMr(UFY^2)+PIMr(UFZ^2)	0.05	0.03	0.05	0.05	0.06	0.01	0.02	0.04	0.06	0.05	0.05	0.05	0.06	0.06	0.04	0.05	0.04	0.05	0.05	0.03	0.05	0.03	0.03	0.05	0.06	0.07	0.06	0.06	0.06	0.06	0.05	0.05	0.05	0.06	0.05	0	0.01	0.06	0.06	0.05	0.06	0.06	0.06	0.01	0.02	0.04	0.06	0.05	0.05
sqrt(PIMr(UFX^2)+PIMr(UFY^2)+PIMr(UFZ^2))	0.03	0.02	0.03	0.03	0.03	0.01	0.01	0.02	0.03	0.04	0.04	0.03	0.04	0.04	0.04	0.04	0.03	0.04	0.04	0.03	0.03	0.03	0.02	0.03	0.04	0.04	0.04	0.04	0.04	0.04	0.04	0.04	0.04	0.04	0.03	0.01	0	0.03	0.03	0.03	0.03	0.03	0.03	0.01	0.01	0.02	0.03	0.04	0.04
PIMr(|FX|)	0	0.02	0.02	0	0.01	0.03	0.03	0.01	0	0.03	0.02	0.02	0.02	0.02	0.03	0.02	0.02	0.02	0.02	0.03	0.02	0.04	0.03	0	0.02	0.02	0.01	0.02	0.02	0.01	0.03	0.03	0.02	0.02	0.02	0.06	0.03	0	0.01	0.01	0	0	0.01	0.03	0.03	0.01	0	0.02	0.02
PIMr(|FY|)	0.01	0.02	0.02	0.01	0.01	0.03	0.03	0.01	0	0.02	0.02	0.02	0.02	0.02	0.02	0.02	0.02	0.02	0.02	0.04	0.02	0.04	0.03	0.01	0.01	0.01	0.01	0.01	0.01	0.01	0.04	0.04	0.01	0.02	0.01	0.06	0.03	0.01	0	0.01	0	0.01	0.01	0.03	0.03	0.01	0	0.02	0.02
PIMr(|FZ|)	0.01	0.02	0.02	0	0.01	0.03	0.03	0.01	0	0.02	0.02	0.02	0.02	0.02	0.02	0.02	0.02	0.02	0.02	0.04	0.03	0.04	0.03	0	0.01	0.01	0.01	0.02	0.02	0.01	0.03	0.03	0.02	0.02	0.01	0.05	0.03	0.01	0.01	0	0	0	0.01	0.03	0.03	0.01	0	0.02	0.02
PIMr(|FX|)+PIMr(|FY|)+PIMr(|FZ|)	0	0.02	0.02	0	0.01	0.03	0.03	0.01	0	0.02	0.02	0.02	0.02	0.02	0.02	0.02	0.02	0.02	0.02	0.04	0.02	0.04	0.03	0	0.01	0.01	0.01	0.01	0.01	0.01	0.03	0.04	0.02	0.02	0.01	0.06	0.03	0	0	0	0	0	0.01	0.03	0.03	0.01	0	0.02	0.02
sqrt(PIMr(|FX|)+PIMr(|FY|)+PIMr(|FZ|))	0	0.02	0.01	0	0.01	0.03	0.03	0.01	0	0.02	0.02	0.02	0.02	0.02	0.02	0.02	0.02	0.02	0.02	0.04	0.03	0.04	0.03	0	0.01	0.01	0.01	0.02	0.02	0.01	0.03	0.03	0.01	0.02	0.01	0.06	0.03	0	0.01	0	0	0	0.01	0.03	0.03	0.01	0	0.02	0.02
ZCM(|FX|)	0.01	0.02	0.02	0.01	0.01	0.04	0.04	0.02	0.01	0.02	0.02	0.02	0.02	0.02	0.02	0.02	0.02	0.02	0.02	0.04	0.03	0.05	0.03	0.01	0.01	0.01	0.01	0.01	0.01	0.01	0.03	0.03	0.01	0.01	0.01	0.06	0.04	0.01	0.01	0.01	0.01	0.01	0.01	0.04	0.04	0.02	0.01	0.02	0.02
ZCM(|FY|)	0.01	0.03	0.02	0.01	0.01	0.04	0.04	0.02	0.01	0.02	0.02	0.02	0.02	0.02	0.02	0.02	0.02	0.02	0.02	0.04	0.03	0.05	0.03	0.01	0.01	0.01	0.01	0.01	0.01	0.01	0.03	0.04	0.01	0.01	0.01	0.07	0.04	0.01	0.01	0.01	0.01	0.01	0.01	0.04	0.04	0.02	0.01	0.02	0.02
ZCM(|FZ|)	0.01	0.02	0.02	0.01	0.01	0.04	0.04	0.02	0.01	0.02	0.02	0.02	0.02	0.02	0.02	0.02	0.02	0.02	0.02	0.04	0.03	0.04	0.03	0.01	0.01	0.01	0.01	0.01	0.01	0.01	0.03	0.03	0.01	0.01	0.01	0.06	0.04	0.01	0.01	0.01	0.01	0.01	0.01	0.04	0.04	0.02	0.01	0.02	0.02
ZCM(|FMpost|)	0.01	0.02	0.02	0.01	0.01	0.04	0.04	0.02	0.01	0.02	0.02	0.02	0.02	0.02	0.02	0.02	0.02	0.02	0.02	0.04	0.03	0.05	0.04	0.01	0.01	0.01	0.01	0.01	0.01	0.01	0.03	0.04	0.01	0.01	0.01	0.06	0.04	0.01	0.01	0.01	0.01	0.01	0.01	0.04	0.04	0.02	0.01	0.02	0.02
ZCM(FMpost)	0.01	0.03	0.02	0.01	0.01	0.04	0.04	0.02	0.01	0.02	0.02	0.02	0.02	0.02	0.02	0.02	0.02	0.02	0.02	0.05	0.03	0.05	0.04	0.01	0.01	0.01	0.01	0.01	0.01	0.01	0.04	0.04	0.01	0.01	0.01	0.07	0.04	0.01	0.01	0.02	0.01	0.01	0.01	0.04	0.04	0.02	0.01	0.02	0.02
ZCM(UFM)	0.01	0.03	0.02	0.01	0.01	0.04	0.04	0.02	0.01	0.02	0.02	0.02	0.02	0.02	0.02	0.02	0.02	0.02	0.02	0.05	0.03	0.05	0.04	0.01	0.01	0.01	0.01	0.01	0.01	0.01	0.04	0.04	0.01	0.01	0.01	0.07	0.04	0.01	0.01	0.01	0.01	0.01	0.01	0.04	0.04	0.02	0.01	0.02	0.02
ZCM(UFNM)	0.01	0.02	0.02	0.01	0.01	0.04	0.04	0.02	0.01	0.02	0.02	0.02	0.02	0.02	0.02	0.02	0.02	0.02	0.02	0.04	0.03	0.05	0.04	0.01	0.01	0.01	0.01	0.01	0.01	0.01	0.04	0.04	0.01	0.01	0.01	0.06	0.04	0.01	0.01	0.01	0.01	0.01	0.01	0.04	0.04	0.02	0.01	0.02	0.02
ZCM(FMpre)	0.01	0.02	0.02	0.01	0.02	0.04	0.04	0.02	0.01	0.02	0.02	0.02	0.02	0.02	0.02	0.02	0.02	0.02	0.02	0.04	0.03	0.04	0.03	0.01	0.01	0.01	0.01	0.01	0.01	0.01	0.03	0.03	0.01	0.02	0.01	0.06	0.04	0.01	0.01	0.01	0.01	0.01	0.02	0.04	0.04	0.02	0.01	0.02	0.02
ZCM(FX)	0.01	0.02	0.02	0.01	0.01	0.04	0.04	0.02	0.01	0.02	0.02	0.02	0.02	0.02	0.02	0.02	0.02	0.02	0.02	0.04	0.03	0.05	0.04	0.01	0.01	0.01	0.01	0.01	0.01	0.01	0.03	0.04	0.01	0.01	0.01	0.07	0.04	0.01	0.01	0.01	0.01	0.01	0.01	0.04	0.04	0.02	0.01	0.02	0.02
ZCM(FY)	0.01	0.02	0.02	0.01	0.01	0.04	0.04	0.02	0.01	0.02	0.02	0.02	0.02	0.02	0.02	0.02	0.02	0.02	0.02	0.04	0.03	0.04	0.04	0.01	0.01	0.01	0.01	0.01	0.01	0.01	0.03	0.04	0.01	0.02	0.01	0.07	0.04	0.01	0.01	0.02	0.01	0.01	0.01	0.04	0.04	0.02	0.01	0.02	0.02
ZCM(FZ)	0.01	0.02	0.02	0.01	0.01	0.04	0.04	0.02	0.01	0.02	0.02	0.02	0.02	0.02	0.02	0.02	0.02	0.02	0.02	0.04	0.03	0.04	0.03	0.01	0.01	0.01	0.01	0.01	0.01	0.01	0.03	0.03	0.01	0.02	0.01	0.06	0.04	0.01	0.01	0.01	0.01	0.01	0.01	0.04	0.04	0.02	0.01	0.02	0.02
ZCM(FX)+ZCM(FY)+ZCM(FZ)	0.01	0.02	0.02	0.01	0.01	0.04	0.04	0.02	0.01	0.02	0.02	0.02	0.02	0.02	0.02	0.02	0.02	0.02	0.02	0.04	0.03	0.05	0.04	0.01	0.01	0.01	0.01	0.01	0.01	0.01	0.03	0.04	0.01	0.01	0.01	0.07	0.04	0.01	0.01	0.01	0.01	0.01	0.01	0.04	0.04	0.02	0.01	0.02	0.02
sqrt(ZCM(FX)+ZCM(FY)+ZCM(FZ))	0.01	0.02	0.02	0.01	0.01	0.04	0.04	0.02	0.01	0.02	0.02	0.02	0.02	0.02	0.02	0.02	0.02	0.02	0.02	0.04	0.03	0.04	0.03	0.01	0.01	0.01	0.01	0.01	0.01	0.01	0.03	0.03	0.01	0.01	0.01	0.06	0.04	0.01	0.01	0.01	0.01	0	0.01	0.04	0.04	0.02	0.01	0.02	0.02
ZCM(FX)^2	0.02	0.03	0.03	0.02	0.01	0.04	0.05	0.02	0.02	0.02	0.02	0.02	0.02	0.02	0.03	0.03	0.02	0.02	0.02	0.05	0.03	0.05	0.04	0.02	0.01	0.01	0.02	0.02	0.02	0.02	0.03	0.03	0.02	0.02	0.02	0.07	0.05	0.02	0.02	0.02	0.02	0.01	0.01	0.04	0.05	0.02	0.02	0.02	0.02
ZCM(FY)^2	0.02	0.03	0.03	0.02	0.01	0.05	0.05	0.02	0.02	0.02	0.02	0.02	0.02	0.02	0.02	0.02	0.02	0.02	0.02	0.05	0.03	0.04	0.04	0.02	0.02	0.01	0.02	0.02	0.02	0.02	0.03	0.04	0.02	0.02	0.02	0.07	0.05	0.02	0.02	0.02	0.02	0.02	0.01	0.05	0.05	0.02	0.02	0.02	0.02
ZCM(FZ)^2	0.02	0.03	0.03	0.02	0.01	0.04	0.04	0.02	0.02	0.02	0.02	0.02	0.02	0.02	0.03	0.02	0.02	0.02	0.02	0.04	0.03	0.04	0.03	0.02	0.01	0.01	0.02	0.02	0.02	0.01	0.03	0.03	0.02	0.02	0.02	0.07	0.04	0.02	0.02	0.02	0.02	0.01	0.01	0.04	0.04	0.02	0.02	0.02	0.02
(ZCM(FX)^2)+(ZCM(FY)^2)+(ZCM(FZ)^2)	0.02	0.03	0.03	0.02	0.01	0.04	0.05	0.02	0.02	0.02	0.02	0.02	0.02	0.02	0.02	0.02	0.02	0.02	0.02	0.05	0.04	0.04	0.04	0.02	0.01	0.01	0.01	0.02	0.01	0.01	0.03	0.03	0.01	0.02	0.02	0.07	0.05	0.02	0.02	0.02	0.01	0.01	0.01	0.04	0.05	0.02	0.02	0.02	0.02
sqrt((ZCM(FX)^2)+(ZCM(FY)^2)+(ZCM(FZ)^2))	0.03	0.04	0.03	0.03	0.03	0.06	0.06	0.03	0.03	0.02	0.02	0.02	0.02	0.03	0.03	0.03	0.02	0.02	0.03	0.06	0.05	0.05	0.05	0.04	0.03	0.03	0.03	0.03	0.03	0.03	0.03	0.03	0.03	0.03	0.03	0.08	0.06	0.03	0.03	0.03	0.03	0.03	0.03	0.06	0.06	0.03	0.03	0.02	0.02
ZCM(FX^2)	0.02	0.03	0.03	0.02	0.02	0.04	0.04	0.02	0.01	0.03	0.02	0.02	0.02	0.02	0.03	0.02	0.02	0.03	0.02	0.04	0.03	0.04	0.04	0.02	0.02	0.02	0.02	0.02	0.02	0.02	0.04	0.04	0.02	0.02	0.02	0.07	0.04	0.01	0.02	0.02	0.01	0.01	0.02	0.04	0.04	0.02	0.01	0.03	0.02
ZCM(FY^2)	0.02	0.03	0.03	0.02	0.01	0.04	0.04	0.02	0.02	0.02	0.02	0.02	0.02	0.02	0.02	0.02	0.02	0.02	0.02	0.05	0.03	0.05	0.04	0.02	0.01	0.01	0.01	0.01	0.02	0.01	0.04	0.04	0.02	0.02	0.02	0.07	0.04	0.02	0.01	0.02	0.02	0.01	0.01	0.04	0.04	0.02	0.02	0.02	0.02
ZCM(FZ^2)	0.01	0.03	0.02	0.01	0.02	0.04	0.04	0.02	0.01	0.02	0.02	0.02	0.02	0.02	0.02	0.02	0.02	0.02	0.02	0.04	0.03	0.05	0.04	0.01	0.02	0.01	0.01	0.02	0.02	0.01	0.03	0.04	0.02	0.02	0.02	0.06	0.04	0.01	0.02	0.01	0.01	0.01	0.02	0.04	0.04	0.02	0.01	0.02	0.02
ZCM(FX^2)+ZCM(FY^2)+ZCM(FZ^2)	0.01	0.03	0.02	0.01	0.01	0.04	0.04	0.02	0.01	0.02	0.02	0.02	0.02	0.02	0.02	0.02	0.02	0.02	0.02	0.05	0.03	0.05	0.04	0.01	0.01	0.01	0.01	0.01	0.01	0.01	0.04	0.04	0.02	0.02	0.01	0.07	0.04	0.01	0.01	0.01	0.01	0.01	0.01	0.04	0.04	0.02	0.01	0.02	0.02
sqrt(ZCM(FX^2)+ZCM(FY^2)+ZCM(FZ^2))	0.01	0.02	0.02	0.01	0.01	0.03	0.04	0.02	0	0.02	0.02	0.02	0.02	0.02	0.02	0.02	0.02	0.02	0.02	0.05	0.03	0.05	0.04	0.01	0.01	0.01	0.01	0.02	0.01	0.01	0.03	0.03	0.02	0.02	0.02	0.06	0.03	0.01	0.01	0.01	0	0	0.01	0.03	0.04	0.02	0	0.02	0.02
TAT(|FX|)	0.01	0.02	0.02	0.01	0.01	0.04	0.04	0.02	0	0.02	0.02	0.02	0.02	0.02	0.02	0.02	0.02	0.02	0.02	0.05	0.03	0.05	0.04	0.01	0.01	0.01	0.01	0.02	0.02	0.01	0.03	0.03	0.02	0.02	0.02	0.06	0.04	0	0.01	0.01	0	0	0.01	0.04	0.04	0.02	0	0.02	0.02
TAT(|FY|)	0.01	0.02	0.02	0.01	0.01	0.04	0.04	0.02	0.01	0.02	0.02	0.02	0.02	0.02	0.02	0.02	0.02	0.02	0.02	0.04	0.03	0.05	0.04	0.01	0.01	0.01	0.01	0.01	0.01	0.01	0.03	0.04	0.01	0.02	0.01	0.06	0.04	0.01	0	0.01	0.01	0.01	0.01	0.04	0.04	0.02	0.01	0.02	0.02
TAT(|FZ|)	0.01	0.02	0.02	0.01	0.01	0.04	0.04	0.02	0	0.02	0.02	0.02	0.02	0.02	0.02	0.02	0.02	0.02	0.02	0.04	0.03	0.05	0.04	0.01	0.01	0.01	0.01	0.01	0.02	0.01	0.03	0.03	0.02	0.02	0.01	0.06	0.03	0.01	0.01	0	0	0	0.01	0.04	0.04	0.02	0	0.02	0.02
TAT(|FMpost|)	0.01	0.02	0.02	0.01	0.01	0.04	0.04	0.02	0.01	0.02	0.02	0.02	0.02	0.02	0.02	0.02	0.02	0.02	0.02	0.04	0.03	0.05	0.04	0.01	0.01	0.01	0.01	0.01	0.01	0.01	0.04	0.04	0.01	0.01	0.01	0.07	0.04	0.01	0.01	0.02	0.01	0.01	0.01	0.04	0.04	0.02	0.01	0.02	0.02
TAT(FMpost)	0.01	0.03	0.02	0.01	0.01	0.04	0.04	0.02	0.01	0.02	0.02	0.02	0.02	0.02	0.02	0.02	0.02	0.02	0.02	0.04	0.03	0.05	0.04	0.01	0.01	0.01	0.01	0.01	0.01	0.01	0.03	0.04	0.01	0.01	0.01	0.07	0.04	0.01	0.01	0.02	0.01	0.01	0.01	0.04	0.04	0.02	0.01	0.02	0.02
TAT(UFM)	0.01	0.02	0.02	0.01	0.01	0.04	0.04	0.02	0.01	0.02	0.02	0.02	0.02	0.02	0.02	0.02	0.02	0.02	0.02	0.04	0.03	0.04	0.04	0.01	0.01	0.01	0.01	0.01	0.01	0.01	0.03	0.04	0.01	0.02	0.01	0.07	0.04	0.01	0.01	0.02	0.01	0.01	0.01	0.04	0.04	0.02	0.01	0.02	0.02
TAT(UFNM)	0.01	0.02	0.02	0.01	0.01	0.04	0.04	0.02	0.01	0.02	0.02	0.02	0.02	0.02	0.02	0.02	0.02	0.02	0.02	0.04	0.03	0.05	0.04	0.01	0.01	0.01	0.01	0.01	0.01	0.01	0.03	0.04	0.01	0.01	0.01	0.07	0.04	0.01	0.01	0.02	0.01	0.01	0.01	0.04	0.04	0.02	0.01	0.02	0.02
TAT(FMpre)	0.01	0.02	0.02	0.01	0.01	0.04	0.04	0.02	0	0.02	0.02	0.02	0.02	0.02	0.02	0.02	0.02	0.02	0.02	0.05	0.03	0.05	0.04	0.01	0.01	0.01	0.01	0.01	0.01	0.01	0.03	0.03	0.01	0.02	0.01	0.06	0.04	0.01	0.01	0.01	0	0	0.01	0.04	0.04	0.02	0	0.02	0.02
TAT(FX)	0.01	0.02	0.02	0.01	0.01	0.04	0.04	0.02	0	0.02	0.02	0.02	0.02	0.02	0.02	0.02	0.02	0.02	0.02	0.05	0.03	0.04	0.04	0.01	0.01	0.01	0.01	0.02	0.02	0.01	0.03	0.03	0.02	0.02	0.02	0.06	0.04	0	0.01	0.01	0	0	0.01	0.04	0.04	0.02	0	0.02	0.02
TAT(FY)	0.01	0.02	0.02	0.01	0.01	0.04	0.04	0.02	0.01	0.02	0.02	0.02	0.02	0.02	0.02	0.02	0.02	0.02	0.02	0.04	0.03	0.05	0.04	0.01	0.01	0.01	0.01	0.01	0.01	0.01	0.04	0.04	0.01	0.02	0.01	0.06	0.04	0.01	0	0.01	0.01	0.01	0.01	0.04	0.04	0.02	0.01	0.02	0.02
TAT(FZ)	0.01	0.02	0.02	0.01	0.01	0.04	0.04	0.02	0	0.02	0.02	0.02	0.02	0.02	0.02	0.02	0.02	0.02	0.02	0.04	0.03	0.05	0.04	0.01	0.01	0.01	0.01	0.02	0.02	0.01	0.03	0.03	0.02	0.02	0.01	0.06	0.03	0.01	0.01	0	0	0	0.01	0.04	0.04	0.02	0	0.02	0.02
TAT(FX)+TAT(FY)+TAT(FZ)	0.01	0.02	0.02	0.01	0.01	0.04	0.04	0.02	0	0.02	0.02	0.02	0.02	0.02	0.02	0.02	0.02	0.02	0.02	0.05	0.03	0.05	0.04	0.01	0.01	0.01	0.01	0.01	0.01	0.01	0.03	0.04	0.01	0.02	0.01	0.06	0.04	0.01	0	0.01	0	0	0.01	0.04	0.04	0.02	0	0.02	0.02
sqrt(TAT(FX)+TAT(FY)+TAT(FZ))	0.01	0.02	0.01	0.01	0.01	0.03	0.04	0.02	0.01	0.03	0.02	0.02	0.02	0.02	0.02	0.02	0.02	0.02	0.02	0.04	0.03	0.04	0.03	0.01	0.01	0.01	0.01	0.02	0.02	0.01	0.03	0.03	0.02	0.02	0.02	0.06	0.03	0.01	0.01	0.01	0.01	0	0.01	0.03	0.04	0.02	0.01	0.03	0.02
TAT(FX)^2	0.01	0.02	0.02	0.01	0.01	0.04	0.04	0.02	0.01	0.02	0.02	0.02	0.02	0.02	0.03	0.02	0.02	0.02	0.02	0.04	0.03	0.04	0.03	0.01	0.02	0.02	0.02	0.02	0.02	0.02	0.03	0.04	0.02	0.02	0.02	0.07	0.04	0.01	0.01	0.01	0.01	0.01	0.01	0.04	0.04	0.02	0.01	0.02	0.02
TAT(FY)^2	0.01	0.02	0.02	0.01	0.01	0.04	0.04	0.02	0.01	0.02	0.02	0.02	0.02	0.02	0.02	0.02	0.02	0.02	0.02	0.05	0.03	0.04	0.04	0.01	0.01	0.01	0.01	0.01	0.01	0.01	0.03	0.04	0.02	0.02	0.01	0.07	0.04	0.02	0	0.01	0.01	0.01	0.01	0.04	0.04	0.02	0.01	0.02	0.02
TAT(FZ)^2	0.01	0.02	0.02	0.01	0.01	0.04	0.04	0.02	0.01	0.02	0.02	0.02	0.02	0.02	0.02	0.02	0.02	0.02	0.02	0.04	0.03	0.05	0.03	0.01	0.01	0.01	0.01	0.02	0.02	0.01	0.03	0.04	0.02	0.02	0.01	0.06	0.03	0.01	0.01	0.01	0.01	0.01	0.01	0.04	0.04	0.02	0.01	0.02	0.02
(TAT(FX)^2)+(TAT(FY)^2)+(TAT(FZ)^2)	0.01	0.02	0.02	0.01	0.01	0.04	0.04	0.02	0	0.02	0.02	0.02	0.02	0.02	0.02	0.02	0.02	0.02	0.02	0.04	0.03	0.04	0.04	0.01	0.01	0.01	0.01	0.01	0.01	0.01	0.03	0.04	0.01	0.02	0.01	0.07	0.04	0.01	0	0.01	0	0.01	0.01	0.04	0.04	0.02	0	0.02	0.02
sqrt((TAT(FX)^2)+(TAT(FY)^2)+(TAT(FZ)^2))	0.01	0.03	0.03	0.02	0.02	0.04	0.05	0.02	0.01	0.02	0.02	0.02	0.02	0.02	0.03	0.03	0.02	0.02	0.02	0.05	0.03	0.04	0.04	0.02	0.02	0.02	0.02	0.02	0.02	0.02	0.03	0.04	0.02	0.02	0.02	0.07	0.05	0.02	0.01	0.02	0.01	0.02	0.02	0.04	0.05	0.02	0.01	0.02	0.02
TAT(FX^2)	0.01	0.03	0.02	0.01	0.02	0.04	0.04	0.02	0.01	0.03	0.03	0.02	0.03	0.03	0.03	0.03	0.03	0.03	0.03	0.04	0.03	0.04	0.03	0.01	0.02	0.02	0.02	0.02	0.02	0.02	0.03	0.04	0.02	0.02	0.02	0.06	0.04	0.01	0.02	0.01	0.01	0.01	0.02	0.04	0.04	0.02	0.01	0.03	0.03
TAT(FY^2)	0.01	0.02	0.02	0.01	0.01	0.04	0.04	0.02	0.01	0.02	0.02	0.02	0.02	0.02	0.02	0.02	0.02	0.02	0.02	0.05	0.03	0.04	0.04	0.01	0.01	0.01	0.01	0.02	0.02	0.01	0.04	0.04	0.02	0.02	0.02	0.06	0.04	0.01	0	0.01	0.01	0.01	0.01	0.04	0.04	0.02	0.01	0.02	0.02
TAT(FZ^2)	0.01	0.03	0.02	0.01	0.02	0.04	0.04	0.02	0.01	0.03	0.02	0.02	0.02	0.02	0.03	0.02	0.02	0.02	0.02	0.04	0.03	0.05	0.03	0.01	0.02	0.02	0.02	0.02	0.02	0.02	0.03	0.04	0.02	0.02	0.02	0.06	0.03	0.01	0.02	0.01	0.01	0.01	0.02	0.04	0.04	0.02	0.01	0.03	0.02
TAT(FX^2)+TAT(FY^2)+TAT(FZ^2)	0.01	0.02	0.02	0	0.01	0.03	0.03	0.02	0	0.02	0.02	0.02	0.02	0.02	0.03	0.02	0.02	0.02	0.02	0.04	0.03	0.04	0.03	0	0.01	0.01	0.01	0.02	0.02	0.01	0.04	0.04	0.02	0.02	0.02	0.06	0.03	0.01	0.01	0.01	0	0.01	0.01	0.03	0.03	0.02	0	0.02	0.02
sqrt(TAT(FX^2)+TAT(FY^2)+TAT(FZ^2))	0.01	0.02	0.02	0	0.01	0.03	0.03	0.02	0	0.03	0.02	0.02	0.02	0.02	0.03	0.02	0.02	0.02	0.02	0.04	0.03	0.04	0.03	0	0.02	0.01	0.01	0.02	0.02	0.01	0.03	0.03	0.02	0.02	0.02	0.06	0.03	0.01	0.01	0.01	0	0	0.01	0.03	0.03	0.02	0	0.03	0.02
MAD(FMpost)	0.01	0.02	0.02	0.01	0	0.03	0.03	0.01	0.01	0.02	0.02	0.02	0.02	0.02	0.02	0.02	0.02	0.02	0.02	0.03	0.02	0.04	0.03	0.01	0.01	0.01	0.01	0.02	0.01	0.01	0.03	0.04	0.01	0.02	0.01	0.05	0.03	0.01	0.01	0.01	0.01	0.01	0	0.03	0.03	0.01	0.01	0.02	0.02
MAD(UFM)	0.01	0.01	0.02	0.01	0.01	0.02	0.02	0	0.01	0.02	0.02	0.02	0.02	0.02	0.03	0.03	0.02	0.03	0.02	0.02	0.02	0.03	0.02	0.01	0.02	0.02	0.02	0.02	0.02	0.02	0.03	0.04	0.02	0.02	0.02	0.03	0.02	0.01	0.01	0.01	0.01	0.01	0.01	0.02	0.02	0	0.01	0.02	0.02
MAD(UFNM)	0.01	0.01	0.02	0.01	0.01	0.02	0.02	0.01	0.01	0.03	0.03	0.03	0.03	0.03	0.03	0.03	0.03	0.03	0.03	0.02	0.01	0.02	0.01	0.01	0.02	0.02	0.02	0.02	0.02	0.02	0.03	0.04	0.02	0.02	0.02	0.03	0.01	0.01	0.02	0.01	0.01	0.02	0.01	0.02	0.02	0.01	0.01	0.03	0.03
MAD(FMpre)	0.01	0.02	0.01	0	0.02	0.03	0.03	0.02	0.01	0.03	0.02	0.02	0.03	0.02	0.03	0.02	0.02	0.02	0.03	0.03	0.02	0.03	0.02	0	0.02	0.02	0.02	0.02	0.02	0.02	0.03	0.03	0.02	0.02	0.02	0.04	0.02	0.01	0.01	0.01	0.01	0.01	0.02	0.03	0.03	0.02	0.01	0.03	0.02
MAD(FX)	0	0.02	0.02	0	0.01	0.03	0.03	0.01	0	0.03	0.02	0.02	0.02	0.02	0.03	0.02	0.02	0.02	0.02	0.03	0.02	0.04	0.02	0	0.02	0.02	0.01	0.02	0.02	0.02	0.03	0.03	0.02	0.02	0.02	0.05	0.03	0	0.01	0.01	0	0	0.01	0.03	0.03	0.01	0	0.02	0.02
MAD(FY)	0.01	0.02	0.02	0.01	0.01	0.03	0.03	0.01	0	0.02	0.02	0.02	0.02	0.02	0.02	0.02	0.02	0.02	0.02	0.04	0.02	0.04	0.03	0.01	0.01	0.01	0.01	0.01	0.01	0.01	0.03	0.04	0.01	0.02	0.01	0.06	0.03	0.01	0	0.01	0	0.01	0.01	0.03	0.03	0.01	0	0.02	0.02
MAD(FZ)	0.01	0.02	0.02	0	0.01	0.03	0.03	0.01	0	0.02	0.02	0.02	0.02	0.02	0.03	0.02	0.02	0.02	0.02	0.03	0.03	0.04	0.03	0	0.01	0.01	0.01	0.02	0.02	0.01	0.03	0.03	0.01	0.02	0.01	0.05	0.03	0.01	0.01	0	0	0	0.01	0.03	0.03	0.01	0	0.02	0.02
MAD(FX)+MAD(FY)+MAD(FZ)	0	0.02	0.02	0	0.01	0.03	0.03	0.01	0	0.02	0.02	0.02	0.02	0.02	0.03	0.02	0.02	0.02	0.02	0.04	0.02	0.04	0.03	0	0.01	0.01	0.01	0.02	0.01	0.01	0.03	0.04	0.02	0.02	0.01	0.05	0.03	0	0	0	0	0	0.01	0.03	0.03	0.01	0	0.02	0.02
sqrt(MAD(FX)+MAD(FY)+MAD(FZ))	0	0.02	0.01	0	0.01	0.03	0.03	0.01	0	0.02	0.02	0.02	0.02	0.02	0.03	0.02	0.02	0.02	0.02	0.04	0.03	0.04	0.03	0	0.01	0.01	0.01	0.02	0.02	0.01	0.03	0.03	0.01	0.02	0.01	0.06	0.03	0	0.01	0	0	0	0.01	0.03	0.03	0.01	0	0.02	0.02
MAD(FX)^2	0.04	0.03	0.04	0.04	0.04	0.03	0.03	0.03	0.04	0.05	0.05	0.04	0.05	0.05	0.05	0.05	0.04	0.05	0.05	0.01	0.03	0.04	0.02	0.04	0.05	0.05	0.05	0.05	0.04	0.05	0.04	0.04	0.04	0.04	0.04	0.03	0.03	0.04	0.04	0.04	0.04	0.04	0.04	0.03	0.03	0.03	0.04	0.05	0.05
MAD(FY)^2	0.02	0.02	0.02	0.02	0.02	0.03	0.03	0.02	0.02	0.03	0.03	0.03	0.03	0.03	0.04	0.04	0.04	0.04	0.03	0.04	0.01	0.03	0.02	0.02	0.03	0.03	0.03	0.03	0.03	0.03	0.03	0.04	0.03	0.03	0.03	0.04	0.03	0.02	0.02	0.03	0.02	0.02	0.02	0.03	0.03	0.02	0.02	0.03	0.04
MAD(FZ)^2	0.03	0.02	0.03	0.03	0.03	0.03	0.03	0.02	0.03	0.04	0.04	0.04	0.04	0.04	0.05	0.04	0.04	0.04	0.04	0.04	0.03	0.01	0.02	0.03	0.04	0.04	0.04	0.04	0.04	0.04	0.04	0.04	0.03	0.03	0.03	0.03	0.03	0.03	0.04	0.03	0.03	0.04	0.03	0.03	0.03	0.02	0.03	0.04	0.04
(MAD(FX)^2)+(MAD(FY)^2)+(MAD(FZ)^2)	0.02	0.02	0.03	0.02	0.02	0.03	0.03	0.01	0.03	0.04	0.04	0.04	0.04	0.04	0.04	0.04	0.04	0.04	0.04	0.02	0.02	0.03	0.01	0.02	0.03	0.03	0.03	0.04	0.03	0.03	0.04	0.04	0.03	0.03	0.03	0.03	0.03	0.02	0.03	0.03	0.03	0.03	0.02	0.03	0.03	0.01	0.03	0.04	0.04
sqrt((MAD(FX)^2)+(MAD(FY)^2)+(MAD(FZ)^2))	0.15	0.13	0.13	0.15	0.14	0.1	0.11	0.13	0.14	0.15	0.15	0.15	0.15	0.15	0.15	0.15	0.14	0.15	0.15	0.09	0.12	0.13	0.11	0.14	0.14	0.14	0.14	0.13	0.12	0.13	0.09	0.09	0.13	0.13	0.13	0.08	0.11	0.13	0.14	0.14	0.14	0.15	0.14	0.1	0.11	0.13	0.14	0.15	0.15
MAD(FX^2)	0.04	0.03	0.04	0.04	0.04	0.03	0.04	0.03	0.04	0.05	0.05	0.05	0.05	0.05	0.05	0.04	0.05	0.05	0.05	0	0.04	0.04	0.02	0.04	0.05	0.05	0.05	0.05	0.05	0.05	0.05	0.05	0.04	0.04	0.04	0.03	0.03	0.04	0.05	0.04	0.04	0.05	0.04	0.03	0.04	0.03	0.04	0.05	0.05
MAD(FY^2)	0.03	0.02	0.03	0.02	0.03	0.03	0.03	0.02	0.03	0.04	0.04	0.04	0.04	0.04	0.04	0.04	0.04	0.04	0.04	0.03	0.01	0.03	0.01	0.02	0.03	0.04	0.03	0.04	0.03	0.03	0.04	0.04	0.03	0.03	0.03	0.04	0.03	0.03	0.03	0.03	0.03	0.03	0.03	0.03	0.03	0.02	0.03	0.04	0.04
MAD(FZ^2)	0.04	0.03	0.04	0.04	0.04	0.03	0.04	0.03	0.04	0.04	0.04	0.04	0.04	0.04	0.04	0.04	0.04	0.04	0.04	0.03	0.03	0	0.02	0.04	0.04	0.04	0.04	0.04	0.04	0.04	0.05	0.05	0.03	0.04	0.03	0.03	0.03	0.04	0.04	0.04	0.04	0.05	0.04	0.03	0.04	0.03	0.04	0.04	0.04
MAD(FX^2)+MAD(FY^2)+MAD(FZ^2)	0.03	0.02	0.03	0.03	0.03	0.02	0.03	0.02	0.03	0.04	0.04	0.04	0.04	0.04	0.04	0.04	0.04	0.04	0.04	0.01	0.02	0.02	0	0.03	0.03	0.04	0.03	0.04	0.04	0.04	0.05	0.05	0.03	0.03	0.03	0.02	0.02	0.03	0.03	0.03	0.03	0.04	0.03	0.02	0.03	0.02	0.03	0.04	0.04
sqrt(MAD(FX^2)+MAD(FY^2)+MAD(FZ^2))	0.01	0.02	0.01	0	0.01	0.03	0.03	0.01	0	0.03	0.02	0.02	0.03	0.02	0.03	0.02	0.02	0.02	0.03	0.03	0.02	0.03	0.02	0	0.02	0.02	0.02	0.02	0.02	0.02	0.03	0.03	0.02	0.02	0.02	0.05	0.02	0.01	0.01	0.01	0	0	0.01	0.03	0.03	0.01	0	0.03	0.02
MAD(UFX)	0.04	0.04	0.01	0.03	0.04	0.04	0.05	0.04	0.04	0.04	0.03	0.03	0.04	0.04	0.04	0.03	0.03	0.03	0.04	0.05	0.04	0.05	0.04	0.03	0.04	0.03	0.03	0.03	0.03	0.03	0.02	0.02	0.04	0.03	0.03	0.05	0.04	0.03	0.04	0.03	0.04	0.03	0.04	0.04	0.05	0.04	0.04	0.04	0.03
MAD(UFY)	0.02	0.03	0.01	0.02	0.03	0.04	0.04	0.03	0.02	0.03	0.03	0.03	0.03	0.03	0.03	0.03	0.03	0.03	0.03	0.04	0.03	0.04	0.04	0.02	0.03	0.03	0.03	0.03	0.03	0.03	0.02	0.03	0.03	0.03	0.03	0.05	0.04	0.02	0.02	0.02	0.02	0.02	0.03	0.04	0.04	0.03	0.02	0.03	0.03
MAD(UFZ)	0.02	0.03	0.01	0.02	0.03	0.03	0.04	0.03	0.02	0.03	0.03	0.03	0.03	0.03	0.03	0.03	0.02	0.03	0.03	0.04	0.03	0.04	0.03	0.02	0.03	0.03	0.03	0.03	0.03	0.02	0.02	0.02	0.03	0.03	0.03	0.05	0.03	0.02	0.03	0.02	0.02	0.02	0.03	0.03	0.04	0.03	0.02	0.03	0.03
[truncated: 99 more columns]

## Sheet: 30th, time, mean
	HFEN	ENMO(UFM)	AI(UFXYZ)	AI(FXYZ)	PIMs(|FMpost|)	PIMs(UFM)(uncorrected)	PIMs(UFM)(corrected)	PIMs(UFNM)	PIMs(FMpre)	|PIMs(FX)|	|PIMs(FY)|	|PIMs(FZ)|	|PIMs(FX)|+|PIMs(FY)|+|PIMs(FZ)|	sqrt(|PIMs(FX)|+|PIMs(FY)|+|PIMs(FZ)|)	PIMs(FX)^2	PIMs(FY)^2	PIMs(FZ)^2	(PIMs(FX)^2)+(PIMs(FY)^2)+(PIMs(FZ)^2)	sqrt((PIMs(FX)^2)+(PIMs(FY)^2)+(PIMs(FZ)^2))	PIMs(FX^2)	PIMs(FY^2)	PIMs(FZ^2)	PIMs(FX^2)+PIMs(FY^2)+PIMs(FZ^2)	sqrt(PIMs(FX^2)+PIMs(FY^2)+PIMs(FZ^2))	PIMs(UFX)	PIMs(UFY)	PIMs(UFZ)	PIMs(UFX)^2	PIMs(UFY)^2	PIMs(UFZ)^2	(PIMs(UFX)^2)+(PIMs(UFY)^2)+(PIMs(UFZ)^2)	sqrt((PIMs(UFX)^2)+(PIMs(UFY)^2)+(PIMs(UFZ)^2))	PIMs(UFX^2)	PIMs(UFY^2)	PIMs(UFZ^2)	PIMs(UFX^2)+PIMs(UFY^2)+PIMs(UFZ^2)	sqrt(PIMs(UFX^2)+PIMs(UFY^2)+PIMs(UFZ^2))	PIMs(|FX|)	PIMs(|FY|)	PIMs(|FZ|)	PIMs(|FX|)+PIMs(|FY|)+PIMs(|FZ|)	sqrt(PIMs(|FX|)+PIMs(|FY|)+PIMs(|FZ|))	PIMr(|FMpost|)	PIMr(UFM)(uncorrected)	PIMr(UFM)(corrected)	PIMr(UFNM)	PIMr(FMpre)	|PIMr(FX)|	|PIMr(FY)|
HFEN	1	0.90354	0.83452	0.96661	0.92215	0.77303	0.74915	0.92389	0.9826	0.55892	0.60188	0.56725	0.71724	0.74205	0.39681	0.42133	0.40123	0.56873	0.72178	0.8719	0.86466	0.87331	0.92322	0.96976	-0.09135	-0.03455	-0.05699	-0.03505	-0.06396	-0.38762	-0.67309	-0.65327	0.19976	0.27156	-0.16873	0.75226	0.79955	0.95841	0.9577	0.94533	0.98205	0.93757	0.92221	0.77304	0.74915	0.92388	0.98271	0.56013	0.60207
ENMO(UFM)	0.90354	1	0.6511	0.83459	0.94384	0.9302	0.91825	0.98608	0.85853	0.4366	0.50026	0.43014	0.56706	0.57009	0.32523	0.37288	0.31435	0.47221	0.57101	0.84894	0.8926	0.78072	0.89727	0.84126	-0.06157	-0.03306	-0.06259	-0.02944	0.02833	-0.29918	-0.42906	-0.42298	0.17664	0.31991	-0.12805	0.91304	0.94219	0.83499	0.88057	0.77961	0.85716	0.77313	0.94393	0.93022	0.91828	0.98608	0.85862	0.43467	0.49755
AI(UFXYZ)	0.83452	0.6511	1	0.89261	0.70363	0.53726	0.4977	0.67565	0.86246	0.55725	0.56397	0.55819	0.69654	0.78027	0.35252	0.34829	0.34819	0.48745	0.70042	0.69292	0.64338	0.70359	0.71819	0.88613	-0.09363	-0.02462	-0.04816	-0.08365	-0.14794	-0.44053	-0.91294	-0.8871	0.18085	0.21198	-0.1822	0.52181	0.56273	0.85524	0.80878	0.85248	0.86259	0.91188	0.7037	0.53728	0.49772	0.67566	0.8626	0.5624	0.5679
AI(FXYZ)	0.96661	0.83459	0.89261	1	0.88533	0.70823	0.67742	0.85684	0.98998	0.60063	0.62858	0.60371	0.76054	0.80796	0.41263	0.42367	0.41134	0.58112	0.76525	0.86018	0.83115	0.86732	0.90265	0.99959	-0.09696	-0.03428	-0.04651	-0.04367	-0.08521	-0.40507	-0.73424	-0.70893	0.19656	0.25413	-0.17566	0.69374	0.74229	0.97139	0.95164	0.96248	0.98979	0.98103	0.88533	0.70818	0.67737	0.85677	0.99001	0.59995	0.62781
PIMs(|FMpost|)	0.92215	0.94384	0.70363	0.88533	1	0.79319	0.77825	0.97164	0.90682	0.4773	0.54139	0.471	0.61791	0.63193	0.34643	0.39145	0.33534	0.50021	0.62198	0.83603	0.87198	0.79205	0.88391	0.8907	-0.07792	-0.04087	-0.06819	-0.03151	0.0064	-0.34145	-0.51701	-0.50341	0.16612	0.30818	-0.16585	0.79555	0.84459	0.88274	0.92349	0.83368	0.90615	0.84181	1	0.79315	0.7782	0.97157	0.90685	0.47333	0.53751
PIMs(UFM)(uncorrected)	0.77303	0.9302	0.53726	0.70823	0.79319	1	0.98331	0.85755	0.72305	0.35986	0.41659	0.34872	0.46676	0.45241	0.28483	0.32941	0.26908	0.41197	0.46997	0.80022	0.8384	0.71632	0.84021	0.71628	-0.01536	-0.01858	-0.03784	-0.05046	0.04736	-0.21574	-0.31342	-0.3163	0.14412	0.30607	-0.06178	0.96598	0.97447	0.70448	0.74769	0.64845	0.72186	0.62287	0.79329	0.99998	0.98329	0.85753	0.72314	0.35849	0.41463
PIMs(UFM)(corrected)	0.74915	0.91825	0.4977	0.67742	0.77825	0.98331	1	0.8477	0.69526	0.33689	0.396	0.32633	0.43943	0.41738	0.27399	0.32084	0.25836	0.39802	0.44251	0.78971	0.83187	0.70252	0.82956	0.68639	-0.03006	-0.02768	-0.0541	-0.0498	0.05935	-0.20356	-0.28132	-0.28586	0.13743	0.30809	-0.058	0.96059	0.96467	0.67606	0.72408	0.61934	0.69406	0.58592	0.77834	0.98329	0.99998	0.84769	0.69535	0.33523	0.39382
PIMs(UFNM)	0.92389	0.98608	0.67565	0.85684	0.97164	0.85755	0.8477	1	0.88373	0.45363	0.51768	0.44959	0.58943	0.60018	0.33031	0.3773	0.32219	0.4803	0.59354	0.83387	0.87721	0.77718	0.88368	0.86258	-0.07838	-0.03844	-0.07039	-0.02004	0.01815	-0.32445	-0.46532	-0.45523	0.18191	0.31237	-0.15261	0.84757	0.88556	0.85899	0.90319	0.80693	0.8824	0.80913	0.97172	0.85756	0.84772	1	0.88382	0.45154	0.51479
PIMs(FMpre)	0.9826	0.85853	0.86246	0.98998	0.90682	0.72305	0.69526	0.88373	1	0.58863	0.62534	0.59537	0.75091	0.78519	0.41232	0.43072	0.41467	0.58628	0.75556	0.86633	0.84991	0.87588	0.91494	0.99164	-0.09452	-0.03535	-0.05315	-0.03906	-0.0747	-0.4016	-0.71076	-0.68798	0.19458	0.26308	-0.17875	0.70244	0.75192	0.97706	0.96809	0.96887	0.99975	0.97224	0.90679	0.72299	0.6952	0.88365	1	0.58663	0.62343
|PIMs(FX)|	0.55892	0.4366	0.55725	0.60063	0.4773	0.35986	0.33689	0.45363	0.58863	1	0.46955	0.47558	0.7953	0.77193	0.87207	0.31687	0.33143	0.67473	0.78135	0.49972	0.43869	0.48346	0.49955	0.59786	-0.0604	-0.01844	-0.01144	-0.04595	-0.06225	-0.24179	-0.47736	-0.45826	0.10333	0.1357	-0.10652	0.34271	0.37272	0.60157	0.54479	0.57302	0.58903	0.60847	0.47721	0.35983	0.33685	0.4536	0.58853	0.97387	0.46759
|PIMs(FY)|	0.60188	0.50026	0.56397	0.62858	0.54139	0.41659	0.396	0.51768	0.62534	0.46955	1	0.45841	0.80139	0.75792	0.33683	0.87192	0.3197	0.72316	0.79423	0.50449	0.5338	0.51546	0.54736	0.62789	-0.06708	-0.02256	-0.03553	-0.01729	-0.06161	-0.26965	-0.4799	-0.46204	0.1196	0.16925	-0.13556	0.39508	0.42903	0.59808	0.62985	0.59757	0.62616	0.6271	0.54132	0.41656	0.39597	0.51765	0.62526	0.46792	0.97848
|PIMs(FZ)|	0.56725	0.43014	0.55819	0.60371	0.471	0.34872	0.32633	0.44959	0.59537	0.47558	0.45841	1	0.81153	0.77827	0.33654	0.30509	0.8709	0.72271	0.80948	0.46499	0.43183	0.54361	0.50488	0.6013	-0.07465	-0.01634	-0.04243	0.01645	-0.08748	-0.28194	-0.48465	-0.46336	0.1496	0.10792	-0.12982	0.3329	0.36283	0.56971	0.54226	0.62606	0.59543	0.61207	0.47094	0.34871	0.32632	0.44956	0.59528	0.47421	0.45714
|PIMs(FX)|+|PIMs(FY)|+|PIMs(FZ)|	0.71724	0.56706	0.69654	0.76054	0.61791	0.46676	0.43943	0.58943	0.75091	0.7953	0.80139	0.81153	1	0.95783	0.62935	0.62144	0.64108	0.88267	0.99104	0.60879	0.5826	0.64136	0.64418	0.75813	-0.08433	-0.02422	-0.03758	-0.01825	-0.08785	-0.32997	-0.59782	-0.57363	0.15544	0.17126	-0.15475	0.44411	0.48311	0.73334	0.71235	0.74647	0.7514	0.76653	0.61782	0.46673	0.4394	0.58939	0.75079	0.78375	0.79106
sqrt(|PIMs(FX)|+|PIMs(FY)|+|PIMs(FZ)|)	0.74205	0.57009	0.78027	0.80796	0.63193	0.45241	0.41738	0.60018	0.78519	0.77193	0.75792	0.77827	0.95783	1	0.53912	0.51716	0.54065	0.74312	0.95376	0.59985	0.56504	0.62979	0.6303	0.80098	-0.1029	-0.02515	-0.02997	-0.01357	-0.08911	-0.37343	-0.65426	-0.62336	0.17227	0.18084	-0.18695	0.42838	0.4692	0.77281	0.73603	0.78306	0.78544	0.83964	0.63187	0.45239	0.41736	0.60015	0.78511	0.76433	0.75098
PIMs(FX)^2	0.39681	0.32523	0.35252	0.41263	0.34643	0.28483	0.27399	0.33031	0.41232	0.87207	0.33683	0.33654	0.62935	0.53912	1	0.2622	0.27087	0.67041	0.62649	0.39912	0.34338	0.37	0.39145	0.41398	-0.03346	-0.01368	-0.0133	-0.0348	-0.04614	-0.14845	-0.3116	-0.30321	0.07121	0.09175	-0.05677	0.2758	0.29562	0.42428	0.3846	0.39594	0.41276	0.39682	0.34632	0.28478	0.27394	0.33026	0.41219	0.84557	0.33362
PIMs(FY)^2	0.42133	0.37288	0.34829	0.42367	0.39145	0.32941	0.32084	0.3773	0.43072	0.31687	0.87192	0.30509	0.62144	0.51716	0.2622	1	0.24518	0.71875	0.62986	0.38071	0.4273	0.3823	0.42033	0.42636	-0.03594	-0.01397	-0.03048	-0.01717	-0.03346	-0.16682	-0.29949	-0.29209	0.07428	0.12838	-0.08008	0.31533	0.33791	0.40589	0.4486	0.40179	0.43114	0.40107	0.39136	0.32935	0.32079	0.37726	0.43062	0.31352	0.85141
PIMs(FZ)^2	0.40123	0.31435	0.34819	0.41134	0.33534	0.26908	0.25836	0.32219	0.41467	0.33143	0.3197	0.8709	0.64108	0.54065	0.27087	0.24518	1	0.73288	0.65251	0.35252	0.32953	0.43583	0.39167	0.4129	-0.04181	-0.0085	-0.03362	0.00822	-0.0652	-0.17166	-0.31198	-0.30135	0.09743	0.06675	-0.06459	0.26041	0.28036	0.38975	0.37668	0.44391	0.41465	0.39661	0.33525	0.26907	0.25834	0.32216	0.41456	0.32897	0.31722
(PIMs(FX)^2)+(PIMs(FY)^2)+(PIMs(FZ)^2)	0.56873	0.47221	0.48745	0.58112	0.50021	0.41197	0.39802	0.4803	0.58628	0.67473	0.72316	0.72271	0.88267	0.74312	0.67041	0.71875	0.73288	1	0.89265	0.52504	0.51383	0.557	0.56196	0.5838	-0.05192	-0.01614	-0.03704	-0.01824	-0.06761	-0.22748	-0.42842	-0.41613	0.11421	0.13342	-0.0941	0.39691	0.42608	0.56596	0.56441	0.58018	0.58656	0.55582	0.50008	0.41191	0.39796	0.48024	0.58612	0.66101	0.71059
sqrt((PIMs(FX)^2)+(PIMs(FY)^2)+(PIMs(FZ)^2))	0.72178	0.57101	0.70042	0.76525	0.62198	0.46997	0.44251	0.59354	0.75556	0.78135	0.79423	0.80948	0.99104	0.95376	0.62649	0.62986	0.65251	0.89265	1	0.61183	0.5862	0.64551	0.64812	0.76282	-0.085	-0.02416	-0.03855	-0.01778	-0.08731	-0.33274	-0.60049	-0.57616	0.15683	0.17285	-0.15645	0.44715	0.48647	0.7373	0.71626	0.75123	0.75578	0.771	0.62189	0.46994	0.44248	0.5935	0.75545	0.77159	0.78528
PIMs(FX^2)	0.8719	0.84894	0.69292	0.86018	0.83603	0.80022	0.78971	0.83387	0.86633	0.49972	0.50449	0.46499	0.60879	0.59985	0.39912	0.38071	0.35252	0.52504	0.61183	1	0.84358	0.84838	0.95184	0.86745	-0.06187	-0.02584	-0.0351	-0.05751	-0.06777	-0.28026	-0.55388	-0.54794	0.18675	0.23027	-0.08494	0.82247	0.84174	0.89737	0.82492	0.80507	0.86666	0.77948	0.83604	0.80014	0.78962	0.83378	0.86636	0.49733	0.50286
PIMs(FY^2)	0.86466	0.8926	0.64338	0.83115	0.87198	0.8384	0.83187	0.87721	0.84991	0.43869	0.5338	0.43183	0.5826	0.56504	0.34338	0.4273	0.32953	0.51383	0.5862	0.84358	1	0.7922	0.93891	0.83962	-0.05978	-0.02581	-0.05502	-0.05012	-0.00824	-0.28473	-0.48018	-0.47541	0.15489	0.3053	-0.11287	0.8495	0.8706	0.79938	0.91059	0.76104	0.84919	0.74785	0.87197	0.83832	0.83179	0.87712	0.84992	0.43541	0.53012
PIMs(FZ^2)	0.87331	0.78072	0.70359	0.86732	0.79205	0.71632	0.70252	0.77718	0.87588	0.48346	0.51546	0.54361	0.64136	0.62979	0.37	0.3823	0.43583	0.557	0.64551	0.84838	0.7922	1	0.92827	0.87415	-0.07135	-0.02239	-0.06368	-0.00941	-0.10494	-0.31804	-0.59194	-0.57925	0.19981	0.18274	-0.0891	0.73365	0.76145	0.83183	0.81135	0.91308	0.87636	0.79691	0.79205	0.71625	0.70244	0.7771	0.8759	0.48255	0.51475
PIMs(FX^2)+PIMs(FY^2)+PIMs(FZ^2)	0.92322	0.89727	0.71819	0.90265	0.88391	0.84021	0.82956	0.88368	0.91494	0.49955	0.54736	0.50488	0.64418	0.6303	0.39145	0.42033	0.39167	0.56196	0.64812	0.95184	0.93891	0.92827	1	0.91072	-0.06823	-0.02638	-0.05409	-0.04034	-0.06126	-0.30918	-0.56675	-0.559	0.1939	0.2566	-0.09963	0.85908	0.88167	0.89106	0.90202	0.87098	0.91466	0.81826	0.88391	0.84012	0.82947	0.88359	0.91496	0.49707	0.54495
sqrt(PIMs(FX^2)+PIMs(FY^2)+PIMs(FZ^2))	0.96976	0.84126	0.88613	0.99959	0.8907	0.71628	0.68639	0.86258	0.99164	0.59786	0.62789	0.6013	0.75813	0.80098	0.41398	0.42636	0.4129	0.5838	0.76282	0.86745	0.83962	0.87415	0.91072	1	-0.09515	-0.03433	-0.04771	-0.04418	-0.08504	-0.40174	-0.73009	-0.70566	0.19595	0.25501	-0.17262	0.70218	0.75078	0.97227	0.95487	0.96317	0.99146	0.97699	0.89069	0.71622	0.68634	0.86251	0.99167	0.59695	0.62696
PIMs(UFX)	-0.09135	-0.06157	-0.09363	-0.09696	-0.07792	-0.01536	-0.03006	-0.07838	-0.09452	-0.0604	-0.06708	-0.07465	-0.08433	-0.1029	-0.03346	-0.03594	-0.04181	-0.05192	-0.085	-0.06187	-0.05978	-0.07135	-0.06823	-0.09515	1	-0.00432	0.01348	-0.13873	0.07102	0.11128	0.06929	0.06042	-0.15225	0.04086	0.09457	-0.03105	-0.03172	-0.08834	-0.086	-0.10103	-0.09428	-0.10901	-0.07792	-0.01536	-0.03005	-0.07837	-0.09452	-0.0603	-0.06703
PIMs(UFY)	-0.03455	-0.03306	-0.02462	-0.03428	-0.04087	-0.01858	-0.02768	-0.03844	-0.03535	-0.01844	-0.02256	-0.01634	-0.02422	-0.02515	-0.01368	-0.01397	-0.0085	-0.01614	-0.02416	-0.02584	-0.02581	-0.02239	-0.02638	-0.03433	-0.00432	1	0.0021	0.01792	-0.02796	0.01895	0.01487	0.01398	0.01127	-0.04075	0.01354	-0.01541	-0.02124	-0.03374	-0.03779	-0.03085	-0.03544	-0.03427	-0.04087	-0.01858	-0.02768	-0.03843	-0.03535	-0.01814	-0.02224
PIMs(UFZ)	-0.05699	-0.06259	-0.04816	-0.04651	-0.06819	-0.03784	-0.0541	-0.07039	-0.05315	-0.01144	-0.03553	-0.04243	-0.03758	-0.02997	-0.0133	-0.03048	-0.03362	-0.03704	-0.03855	-0.0351	-0.05502	-0.06368	-0.05409	-0.04771	0.01348	0.0021	1	-0.1908	-0.0296	0.24113	0.05681	0.05861	-0.19847	-0.05286	0.2315	-0.04272	-0.04555	-0.03105	-0.05574	-0.06684	-0.05256	-0.04053	-0.0682	-0.03785	-0.05411	-0.07039	-0.05315	-0.01125	-0.03508
PIMs(UFX)^2	-0.03505	-0.02944	-0.08365	-0.04367	-0.03151	-0.05046	-0.0498	-0.02004	-0.03906	-0.04595	-0.01729	0.01645	-0.01825	-0.01357	-0.0348	-0.01717	0.00822	-0.01824	-0.01778	-0.05751	-0.05012	-0.00941	-0.04034	-0.04418	-0.13873	0.01792	-0.1908	1	-0.41694	-0.45413	0.12194	0.13267	0.93979	-0.44391	-0.49949	-0.03625	-0.04216	-0.06988	-0.04757	0.00153	-0.03946	-0.03374	-0.03152	-0.05046	-0.04982	-0.02005	-0.0391	-0.04769	-0.01808
PIMs(UFY)^2	-0.06396	0.02833	-0.14794	-0.08521	0.0064	0.04736	0.05935	0.01815	-0.0747	-0.06225	-0.06161	-0.08748	-0.08785	-0.08911	-0.04614	-0.03346	-0.0652	-0.06761	-0.08731	-0.06777	-0.00824	-0.10494	-0.06126	-0.08504	0.07102	-0.02796	-0.0296	-0.41694	1	-0.33315	0.2279	0.22611	-0.44899	0.89864	-0.42609	0.03245	0.03172	-0.07324	-0.04393	-0.10836	-0.07645	-0.08467	0.00638	0.04736	0.05935	0.01815	-0.07474	-0.065	-0.06462
PIMs(UFZ)^2	-0.38762	-0.29918	-0.44053	-0.40507	-0.34145	-0.21574	-0.20356	-0.32445	-0.4016	-0.24179	-0.26965	-0.28194	-0.32997	-0.37343	-0.14845	-0.16682	-0.17166	-0.22748	-0.33274	-0.28026	-0.28473	-0.31804	-0.30918	-0.40174	0.11128	0.01895	0.24113	-0.45413	-0.33315	1	0.39803	0.38464	-0.54509	-0.47443	0.94135	-0.20668	-0.22971	-0.37308	-0.37737	-0.4187	-0.40069	-0.42847	-0.34146	-0.21575	-0.20357	-0.32445	-0.40164	-0.24292	-0.27096
(PIMs(UFX)^2)+(PIMs(UFY)^2)+(PIMs(UFZ)^2)	-0.67309	-0.42906	-0.91294	-0.73424	-0.51701	-0.31342	-0.28132	-0.46532	-0.71076	-0.47736	-0.4799	-0.48465	-0.59782	-0.65426	-0.3116	-0.29949	-0.31198	-0.42842	-0.60049	-0.55388	-0.48018	-0.59194	-0.56675	-0.73009	0.06929	0.01487	0.05681	0.12194	0.2279	0.39803	1	0.99265	-0.12121	-0.12513	0.14405	-0.30092	-0.34168	-0.70734	-0.65052	-0.7235	-0.71212	-0.75311	-0.51706	-0.31345	-0.28135	-0.46534	-0.7109	-0.48456	-0.48639
sqrt((PIMs(UFX)^2)+(PIMs(UFY)^2)+(PIMs(UFZ)^2))	-0.65327	-0.42298	-0.8871	-0.70893	-0.50341	-0.3163	-0.28586	-0.45523	-0.68798	-0.45826	-0.46204	-0.46336	-0.57363	-0.62336	-0.30321	-0.29209	-0.30135	-0.41613	-0.57616	-0.54794	-0.47541	-0.57925	-0.559	-0.70566	0.06042	0.01398	0.05861	0.13267	0.22611	0.38464	0.99265	1	-0.11226	-0.12609	0.13227	-0.30327	-0.34204	-0.68557	-0.63176	-0.69712	-0.68929	-0.72197	-0.50346	-0.31633	-0.28589	-0.45525	-0.68812	-0.46537	-0.46833
PIMs(UFX^2)	0.19976	0.17664	0.18085	0.19656	0.16612	0.14412	0.13743	0.18191	0.19458	0.10333	0.1196	0.1496	0.15544	0.17227	0.07121	0.07428	0.09743	0.11421	0.15683	0.18675	0.15489	0.19981	0.1939	0.19595	-0.15225	0.01127	-0.19847	0.93979	-0.44899	-0.54509	-0.12121	-0.11226	1	-0.38401	-0.5234	0.1644	0.1618	0.17555	0.168	0.22076	0.19392	0.19541	0.16614	0.14412	0.13742	0.1819	0.1946	0.10336	0.11943
PIMs(UFY^2)	0.27156	0.31991	0.21198	0.25413	0.30818	0.30607	0.30809	0.31237	0.26308	0.1357	0.16925	0.10792	0.17126	0.18084	0.09175	0.12838	0.06675	0.13342	0.17285	0.23027	0.3053	0.18274	0.2566	0.25501	0.04086	-0.04075	-0.05286	-0.44391	0.89864	-0.47443	-0.12513	-0.12609	-0.38401	1	-0.48689	0.28732	0.30048	0.25271	0.30005	0.20769	0.26183	0.24418	0.3082	0.30608	0.3081	0.31237	0.2631	0.13438	0.16823
PIMs(UFZ^2)	-0.16873	-0.12805	-0.1822	-0.17566	-0.16585	-0.06178	-0.058	-0.15261	-0.17875	-0.10652	-0.13556	-0.12982	-0.15475	-0.18695	-0.05677	-0.08008	-0.06459	-0.0941	-0.15645	-0.08494	-0.11287	-0.0891	-0.09963	-0.17262	0.09457	0.01354	0.2315	-0.49949	-0.42609	0.94135	0.14405	0.13227	-0.5234	-0.48689	1	-0.04982	-0.06595	-0.1582	-0.17892	-0.1813	-0.17776	-0.20533	-0.16584	-0.06179	-0.05801	-0.15261	-0.17874	-0.10597	-0.13586
PIMs(UFX^2)+PIMs(UFY^2)+PIMs(UFZ^2)	0.75226	0.91304	0.52181	0.69374	0.79555	0.96598	0.96059	0.84757	0.70244	0.34271	0.39508	0.3329	0.44411	0.42838	0.2758	0.31533	0.26041	0.39691	0.44715	0.82247	0.8495	0.73365	0.85908	0.70218	-0.03105	-0.01541	-0.04272	-0.03625	0.03245	-0.20668	-0.30092	-0.30327	0.1644	0.28732	-0.04982	1	0.99028	0.68585	0.72457	0.62997	0.70125	0.59784	0.79566	0.96598	0.96058	0.84755	0.70254	0.34176	0.39312
sqrt(PIMs(UFX^2)+PIMs(UFY^2)+PIMs(UFZ^2))	0.79955	0.94219	0.56273	0.74229	0.84459	0.97447	0.96467	0.88556	0.75192	0.37272	0.42903	0.36283	0.48311	0.4692	0.29562	0.33791	0.28036	0.42608	0.48647	0.84174	0.8706	0.76145	0.88167	0.75078	-0.03172	-0.02124	-0.04555	-0.04216	0.03172	-0.22971	-0.34168	-0.34204	0.1618	0.30048	-0.06595	0.99028	1	0.73338	0.77355	0.67833	0.75086	0.64889	0.8447	0.97447	0.96467	0.88554	0.75203	0.3717	0.42724
PIMs(|FX|)	0.95841	0.83499	0.85524	0.97139	0.88274	0.70448	0.67606	0.85899	0.97706	0.60157	0.59808	0.56971	0.73334	0.77281	0.42428	0.40589	0.38975	0.56596	0.7373	0.89737	0.79938	0.83183	0.89106	0.97227	-0.08834	-0.03374	-0.03105	-0.06988	-0.07324	-0.37308	-0.70734	-0.68557	0.17555	0.25271	-0.1582	0.68585	0.73338	1	0.92211	0.92904	0.97743	0.95696	0.88272	0.70442	0.676	0.85891	0.97706	0.59972	0.59667
PIMs(|FY|)	0.9577	0.88057	0.80878	0.95164	0.92349	0.74769	0.72408	0.90319	0.96809	0.54479	0.62985	0.54226	0.71235	0.73603	0.3846	0.4486	0.37668	0.56441	0.71626	0.82492	0.91059	0.81135	0.90202	0.95487	-0.086	-0.03779	-0.05574	-0.04757	-0.04393	-0.37737	-0.65052	-0.63176	0.168	0.30005	-0.17892	0.72457	0.77355	0.92211	1	0.89811	0.96839	0.92578	0.92345	0.74763	0.72401	0.9031	0.96808	0.54182	0.62686
PIMs(|FZ|)	0.94533	0.77961	0.85248	0.96248	0.83368	0.64845	0.61934	0.80693	0.96887	0.57302	0.59757	0.62606	0.74647	0.78306	0.39594	0.40179	0.44391	0.58018	0.75123	0.80507	0.76104	0.91308	0.87098	0.96317	-0.10103	-0.03085	-0.06684	0.00153	-0.10836	-0.4187	-0.7235	-0.69712	0.22076	0.20769	-0.1813	0.62997	0.67833	0.92904	0.89811	1	0.96913	0.95294	0.83365	0.6484	0.61929	0.80685	0.96886	0.57221	0.59676
PIMs(|FX|)+PIMs(|FY|)+PIMs(|FZ|)	0.98205	0.85716	0.86259	0.98979	0.90615	0.72186	0.69406	0.8824	0.99975	0.58903	0.62616	0.59543	0.7514	0.78544	0.41276	0.43114	0.41465	0.58656	0.75578	0.86666	0.84919	0.87636	0.91466	0.99146	-0.09428	-0.03544	-0.05256	-0.03946	-0.07645	-0.40069	-0.71212	-0.68929	0.19392	0.26183	-0.17776	0.70125	0.75086	0.97743	0.96839	0.96913	1	0.97236	0.90612	0.7218	0.694	0.88232	0.99975	0.58705	0.6243
sqrt(PIMs(|FX|)+PIMs(|FY|)+PIMs(|FZ|))	0.93757	0.77313	0.91188	0.98103	0.84181	0.62287	0.58592	0.80913	0.97224	0.60847	0.6271	0.61207	0.76653	0.83964	0.39682	0.40107	0.39661	0.55582	0.771	0.77948	0.74785	0.79691	0.81826	0.97699	-0.10901	-0.03427	-0.04053	-0.03374	-0.08467	-0.42847	-0.75311	-0.72197	0.19541	0.24418	-0.20533	0.59784	0.64889	0.95696	0.92578	0.95294	0.97236	1	0.84178	0.62283	0.58588	0.80906	0.97224	0.60763	0.62619
PIMr(|FMpost|)	0.92221	0.94393	0.7037	0.88533	1	0.79329	0.77834	0.97172	0.90679	0.47721	0.54132	0.47094	0.61782	0.63187	0.34632	0.39136	0.33525	0.50008	0.62189	0.83604	0.87197	0.79205	0.88391	0.89069	-0.07792	-0.04087	-0.0682	-0.03152	0.00638	-0.34146	-0.51706	-0.50346	0.16614	0.3082	-0.16584	0.79566	0.8447	0.88272	0.92345	0.83365	0.90612	0.84178	1	0.79324	0.77829	0.97165	0.90682	0.47332	0.5375
PIMr(UFM)(uncorrected)	0.77304	0.93022	0.53728	0.70818	0.79315	0.99998	0.98329	0.85756	0.72299	0.35983	0.41656	0.34871	0.46673	0.45239	0.28478	0.32935	0.26907	0.41191	0.46994	0.80014	0.83832	0.71625	0.84012	0.71622	-0.01536	-0.01858	-0.03785	-0.05046	0.04736	-0.21575	-0.31345	-0.31633	0.14412	0.30608	-0.06179	0.96598	0.97447	0.70442	0.74763	0.6484	0.7218	0.62283	0.79324	1	0.98331	0.85756	0.72309	0.35848	0.41463
PIMr(UFM)(corrected)	0.74915	0.91828	0.49772	0.67737	0.7782	0.98329	0.99998	0.84772	0.6952	0.33685	0.39597	0.32632	0.4394	0.41736	0.27394	0.32079	0.25834	0.39796	0.44248	0.78962	0.83179	0.70244	0.82947	0.68634	-0.03005	-0.02768	-0.05411	-0.04982	0.05935	-0.20357	-0.28135	-0.28589	0.13742	0.3081	-0.05801	0.96058	0.96467	0.676	0.72401	0.61929	0.694	0.58588	0.77829	0.98331	1	0.84771	0.69528	0.33521	0.39382
PIMr(UFNM)	0.92388	0.98608	0.67566	0.85677	0.97157	0.85753	0.84769	1	0.88365	0.4536	0.51765	0.44956	0.58939	0.60015	0.33026	0.37726	0.32216	0.48024	0.5935	0.83378	0.87712	0.7771	0.88359	0.86251	-0.07837	-0.03843	-0.07039	-0.02005	0.01815	-0.32445	-0.46534	-0.45525	0.1819	0.31237	-0.15261	0.84755	0.88554	0.85891	0.9031	0.80685	0.88232	0.80906	0.97165	0.85756	0.84771	1	0.88374	0.45153	0.51478
PIMr(FMpre)	0.98271	0.85862	0.8626	0.99001	0.90685	0.72314	0.69535	0.88382	1	0.58853	0.62526	0.59528	0.75079	0.78511	0.41219	0.43062	0.41456	0.58612	0.75545	0.86636	0.84992	0.8759	0.91496	0.99167	-0.09452	-0.03535	-0.05315	-0.0391	-0.07474	-0.40164	-0.7109	-0.68812	0.1946	0.2631	-0.17874	0.70254	0.75203	0.97706	0.96808	0.96886	0.99975	0.97224	0.90682	0.72309	0.69528	0.88374	1	0.58661	0.62341
|PIMr(FX)|	0.56013	0.43467	0.5624	0.59995	0.47333	0.35849	0.33523	0.45154	0.58663	0.97387	0.46792	0.47421	0.78375	0.76433	0.84557	0.31352	0.32897	0.66101	0.77159	0.49733	0.43541	0.48255	0.49707	0.59695	-0.0603	-0.01814	-0.01125	-0.04769	-0.065	-0.24292	-0.48456	-0.46537	0.10336	0.13438	-0.10597	0.34176	0.3717	0.59972	0.54182	0.57221	0.58705	0.60763	0.47332	0.35848	0.33521	0.45153	0.58661	1	0.46931
|PIMr(FY)|	0.60207	0.49755	0.5679	0.62781	0.53751	0.41463	0.39382	0.51479	0.62343	0.46759	0.97848	0.45714	0.79106	0.75098	0.33362	0.85141	0.31722	0.71059	0.78528	0.50286	0.53012	0.51475	0.54495	0.62696	-0.06703	-0.02224	-0.03508	-0.01808	-0.06462	-0.27096	-0.48639	-0.46833	0.11943	0.16823	-0.13586	0.39312	0.42724	0.59667	0.62686	0.59676	0.6243	0.62619	0.5375	0.41463	0.39382	0.51478	0.62341	0.46931	1
|PIMr(FZ)|	0.56855	0.42892	0.56197	0.60325	0.46821	0.34773	0.32511	0.44833	0.59403	0.47321	0.4566	0.97846	0.80054	0.7706	0.33304	0.30284	0.85009	0.7098	0.79986	0.46334	0.4292	0.54247	0.50294	0.60069	-0.07482	-0.01625	-0.04239	0.01624	-0.08971	-0.28345	-0.48981	-0.46831	0.15034	0.10645	-0.12979	0.3318	0.36194	0.56853	0.54022	0.6254	0.59409	0.61146	0.46819	0.34774	0.32512	0.44833	0.59401	0.47576	0.45776
|PIMr(FX)|+|PIMr(FY)|+|PIMr(FZ)|	0.71845	0.5647	0.70189	0.75984	0.61361	0.465	0.43737	0.58693	0.74884	0.78247	0.79135	0.80173	0.98649	0.9487	0.61532	0.61098	0.63069	0.86657	0.97941	0.60647	0.57872	0.64038	0.64145	0.75722	-0.08437	-0.0239	-0.03735	-0.01927	-0.09115	-0.33172	-0.60566	-0.58125	0.15575	0.16971	-0.15474	0.44246	0.48161	0.73155	0.70916	0.74569	0.74937	0.76564	0.61359	0.465	0.43737	0.58692	0.74882	0.79448	0.80143
sqrt(|PIMr(FX)|+|PIMr(FY)|+|PIMr(FZ)|)	0.74198	0.56729	0.78441	0.80677	0.62763	0.45044	0.41513	0.59714	0.7828	0.76162	0.7496	0.76996	0.94668	0.99092	0.53001	0.51028	0.5338	0.7326	0.94401	0.5976	0.56157	0.62851	0.6277	0.79961	-0.10281	-0.02479	-0.02948	-0.01452	-0.09172	-0.37448	-0.66013	-0.62902	0.17236	0.17934	-0.18668	0.4264	0.46725	0.77068	0.73274	0.78169	0.78307	0.83829	0.62762	0.45045	0.41513	0.59714	0.78279	0.77194	0.75783
PIMr(FX)^2	0.40237	0.32765	0.36046	0.41549	0.34597	0.28757	0.27646	0.3325	0.41412	0.85446	0.33694	0.33735	0.62282	0.53766	0.96394	0.25839	0.26905	0.6528	0.61982	0.40033	0.34264	0.37243	0.39227	0.4166	-0.03419	-0.01308	-0.01348	-0.03644	-0.04898	-0.15111	-0.32102	-0.31258	0.07253	0.09163	-0.05691	0.27965	0.29908	0.42641	0.38508	0.3988	0.41458	0.39959	0.34595	0.28756	0.27645	0.33248	0.41409	0.87521	0.33765
PIMr(FY)^2	0.42436	0.37298	0.35339	0.42526	0.39057	0.3293	0.32051	0.37754	0.43148	0.31574	0.85705	0.30447	0.61448	0.51463	0.2583	0.9723	0.24087	0.70143	0.6228	0.38118	0.42551	0.3828	0.41966	0.4278	-0.03622	-0.01373	-0.03058	-0.01789	-0.03606	-0.16927	-0.30717	-0.29959	0.07441	0.12865	-0.08146	0.31516	0.33817	0.40714	0.44857	0.40325	0.43196	0.40269	0.39055	0.32928	0.32049	0.37752	0.43146	0.316	0.87401
PIMr(FZ)^2	0.40614	0.31626	0.35419	0.41405	0.33528	0.27044	0.25944	0.32426	0.4167	0.331	0.31955	0.8581	0.63535	0.5393	0.26758	0.24247	0.97203	0.7163	0.64673	0.35304	0.32865	0.43666	0.39182	0.41544	-0.04252	-0.00883	-0.03411	0.00833	-0.06757	-0.17456	-0.31902	-0.30809	0.09875	0.06602	-0.06531	0.26155	0.28198	0.39175	0.37771	0.44681	0.41667	0.39938	0.33526	0.27045	0.25946	0.32426	0.41667	0.33291	0.31974
(PIMr(FX)^2)+(PIMr(FY)^2)+(PIMr(FZ)^2)	0.57528	0.47454	0.49627	0.58471	0.49993	0.41399	0.3997	0.48269	0.58875	0.66485	0.71777	0.71747	0.87424	0.74094	0.64966	0.70487	0.71756	0.97685	0.88413	0.52618	0.51263	0.55909	0.56239	0.58714	-0.05273	-0.01587	-0.03748	-0.01913	-0.07115	-0.23141	-0.43957	-0.42699	0.11548	0.13333	-0.09535	0.39916	0.42868	0.56865	0.56552	0.58393	0.58908	0.55941	0.49991	0.41399	0.39969	0.48267	0.58872	0.67416	0.72647
sqrt((PIMr(FX)^2)+(PIMr(FY)^2)+(PIMr(FZ)^2))	0.72322	0.569	0.70598	0.76476	0.61792	0.46865	0.44089	0.59133	0.75371	0.76997	0.78573	0.80119	0.97939	0.94602	0.61208	0.61939	0.64202	0.87634	0.9882	0.61	0.58261	0.64478	0.64574	0.76211	-0.08512	-0.0239	-0.0384	-0.01883	-0.0906	-0.33458	-0.60847	-0.58392	0.15718	0.17143	-0.15647	0.44595	0.48535	0.73575	0.71327	0.75063	0.75396	0.77027	0.6179	0.46865	0.44089	0.59132	0.75369	0.78006	0.79433
PIMr(FX^2)	0.87199	0.84906	0.69302	0.86017	0.83602	0.80036	0.78985	0.83397	0.86629	0.49937	0.50441	0.46492	0.60858	0.59972	0.39856	0.38059	0.35241	0.52471	0.61163	0.99999	0.84356	0.84838	0.95183	0.86743	-0.06187	-0.02584	-0.03511	-0.05753	-0.06779	-0.28028	-0.55397	-0.54802	0.18678	0.2303	-0.08492	0.82265	0.84191	0.89733	0.82487	0.80504	0.86662	0.77944	0.83603	0.80028	0.78977	0.83388	0.86632	0.49724	0.50284
PIMr(FY^2)	0.86475	0.89271	0.64346	0.83116	0.87199	0.83852	0.83199	0.8773	0.84989	0.4386	0.53354	0.43176	0.58243	0.56494	0.34325	0.42689	0.3294	0.51352	0.58603	0.84358	0.99999	0.79221	0.93892	0.83962	-0.05978	-0.0258	-0.05502	-0.05013	-0.00826	-0.28474	-0.48026	-0.47549	0.15491	0.30533	-0.11287	0.84963	0.87074	0.79937	0.91057	0.76103	0.84917	0.74784	0.87198	0.83844	0.83191	0.87721	0.84991	0.43539	0.53005
PIMr(FZ^2)	0.87342	0.78083	0.7037	0.86734	0.79206	0.71644	0.70263	0.77728	0.87587	0.48338	0.51541	0.54333	0.64118	0.62969	0.36988	0.38222	0.43536	0.55668	0.64534	0.8484	0.7922	0.99999	0.92827	0.87416	-0.07135	-0.0224	-0.06369	-0.00942	-0.10496	-0.31807	-0.59204	-0.57935	0.19983	0.18275	-0.08909	0.73378	0.76158	0.83182	0.81134	0.91307	0.87635	0.7969	0.79206	0.71637	0.70256	0.7772	0.87589	0.48254	0.51475
PIMr(FX^2)+PIMr(FY^2)+PIMr(FZ^2)	0.92333	0.89739	0.71829	0.90265	0.88391	0.84034	0.8297	0.88378	0.91491	0.49937	0.54722	0.50473	0.64398	0.63018	0.39117	0.42011	0.39143	0.56162	0.64792	0.95185	0.9389	0.92826	1	0.91072	-0.06823	-0.02637	-0.0541	-0.04036	-0.06129	-0.3092	-0.56684	-0.55909	0.19392	0.25662	-0.09961	0.85924	0.88183	0.89104	0.90199	0.87096	0.91463	0.81824	0.88391	0.84026	0.82961	0.88369	0.91494	0.49703	0.54491
sqrt(PIMr(FX^2)+PIMr(FY^2)+PIMr(FZ^2))	0.96985	0.84134	0.88626	0.9996	0.89071	0.71636	0.68648	0.86267	0.99161	0.59771	0.62778	0.60118	0.75798	0.80088	0.41378	0.42622	0.41274	0.58357	0.76266	0.86745	0.83961	0.87414	0.91072	1	-0.09515	-0.03433	-0.04771	-0.04421	-0.08507	-0.40177	-0.7302	-0.70577	0.19596	0.25502	-0.17261	0.70228	0.75088	0.97224	0.95484	0.96314	0.99143	0.97696	0.8907	0.71631	0.68642	0.86259	0.99164	0.59692	0.62694
PIMr(UFX)	-0.09136	-0.06157	-0.09363	-0.09696	-0.07792	-0.01536	-0.03005	-0.07838	-0.09453	-0.0604	-0.06708	-0.07465	-0.08433	-0.1029	-0.03346	-0.03594	-0.04182	-0.05192	-0.085	-0.06187	-0.05978	-0.07135	-0.06823	-0.09515	1	-0.00433	0.01348	-0.13872	0.07102	0.11128	0.0693	0.06042	-0.15225	0.04086	0.09457	-0.03105	-0.03172	-0.08835	-0.086	-0.10103	-0.09428	-0.10902	-0.07792	-0.01536	-0.03005	-0.07837	-0.09452	-0.0603	-0.06703
PIMr(UFY)	-0.03455	-0.03306	-0.02462	-0.03428	-0.04087	-0.01858	-0.02768	-0.03843	-0.03535	-0.01844	-0.02256	-0.01634	-0.02422	-0.02515	-0.01368	-0.01397	-0.0085	-0.01615	-0.02416	-0.02584	-0.02581	-0.02239	-0.02637	-0.03433	-0.00432	1	0.00209	0.01792	-0.02796	0.01895	0.01487	0.01398	0.01127	-0.04075	0.01354	-0.0154	-0.02124	-0.03374	-0.03779	-0.03085	-0.03544	-0.03427	-0.04087	-0.01857	-0.02768	-0.03843	-0.03535	-0.01814	-0.02224
PIMr(UFZ)	-0.05699	-0.06259	-0.04816	-0.04651	-0.06819	-0.03784	-0.0541	-0.07039	-0.05315	-0.01144	-0.03553	-0.04243	-0.03758	-0.02997	-0.0133	-0.03048	-0.03362	-0.03704	-0.03854	-0.0351	-0.05502	-0.06368	-0.05409	-0.04771	0.01348	0.0021	1	-0.1908	-0.0296	0.24113	0.05681	0.05861	-0.19847	-0.05286	0.2315	-0.04272	-0.04555	-0.03105	-0.05574	-0.06684	-0.05256	-0.04053	-0.0682	-0.03785	-0.05411	-0.07039	-0.05315	-0.01124	-0.03508
PIMr(UFX)^2	-0.03504	-0.02944	-0.08365	-0.04365	-0.0315	-0.05047	-0.04981	-0.02004	-0.03903	-0.04597	-0.0173	0.01644	-0.01826	-0.01359	-0.03482	-0.01717	0.00821	-0.01825	-0.01779	-0.05749	-0.05011	-0.00939	-0.04032	-0.04416	-0.13872	0.01792	-0.1908	1	-0.41694	-0.45413	0.12194	0.13266	0.93978	-0.44391	-0.49949	-0.03626	-0.04217	-0.06984	-0.04754	0.00155	-0.03942	-0.0337	-0.03151	-0.05047	-0.04983	-0.02005	-0.03907	-0.04771	-0.0181
PIMr(UFY)^2	-0.06395	0.02834	-0.14794	-0.08518	0.00641	0.04736	0.05935	0.01816	-0.07467	-0.06226	-0.06162	-0.08749	-0.08787	-0.08913	-0.04615	-0.03348	-0.06521	-0.06763	-0.08733	-0.06775	-0.00821	-0.10491	-0.06123	-0.08501	0.07102	-0.02796	-0.0296	-0.41693	1	-0.33314	0.22791	0.22611	-0.44899	0.89864	-0.42609	0.03245	0.03173	-0.0732	-0.04389	-0.10832	-0.07642	-0.08464	0.0064	0.04736	0.05936	0.01815	-0.0747	-0.06502	-0.06465
PIMr(UFZ)^2	-0.38762	-0.29918	-0.44053	-0.40504	-0.34144	-0.21574	-0.20356	-0.32445	-0.40157	-0.2418	-0.26967	-0.28196	-0.32999	-0.37346	-0.14845	-0.16682	-0.17166	-0.22749	-0.33276	-0.28024	-0.28471	-0.31802	-0.30916	-0.40171	0.11128	0.01895	0.24113	-0.45412	-0.33314	1	0.39803	0.38465	-0.54509	-0.47443	0.94135	-0.20668	-0.22971	-0.37305	-0.37734	-0.41866	-0.40066	-0.42844	-0.34145	-0.21575	-0.20357	-0.32445	-0.4016	-0.24294	-0.27098
(PIMr(UFX)^2)+(PIMr(UFY)^2)+(PIMr(UFZ)^2)	-0.67306	-0.42906	-0.91295	-0.73413	-0.51695	-0.31343	-0.28133	-0.46531	-0.71063	-0.47742	-0.47996	-0.4847	-0.59789	-0.65434	-0.31163	-0.29952	-0.312	-0.42846	-0.60055	-0.5538	-0.48011	-0.59186	-0.56666	-0.72998	0.06929	0.01487	0.05681	0.12194	0.22791	0.39802	1	0.99265	-0.12121	-0.12513	0.14405	-0.30093	-0.34168	-0.7072	-0.6504	-0.72337	-0.71199	-0.75297	-0.51701	-0.31345	-0.28136	-0.46533	-0.71077	-0.48465	-0.48646
sqrt((PIMr(UFX)^2)+(PIMr(UFY)^2)+(PIMr(UFZ)^2))	-0.65324	-0.42298	-0.8871	-0.70882	-0.50335	-0.31631	-0.28586	-0.45522	-0.68784	-0.45833	-0.46209	-0.46341	-0.57371	-0.62345	-0.30325	-0.29213	-0.30137	-0.41618	-0.57624	-0.54785	-0.47534	-0.57916	-0.55891	-0.70555	0.06041	0.01398	0.05861	0.13267	0.22611	0.38464	0.99265	1	-0.11226	-0.12609	0.13227	-0.30328	-0.34204	-0.68543	-0.63164	-0.69698	-0.68915	-0.72184	-0.50341	-0.31633	-0.28589	-0.45524	-0.68798	-0.46547	-0.46841
PIMr(UFX^2)	0.19976	0.17664	0.18086	0.19655	0.16611	0.14412	0.13742	0.18191	0.19458	0.10332	0.11959	0.1496	0.15544	0.17227	0.07119	0.07427	0.09743	0.1142	0.15683	0.18674	0.15488	0.1998	0.19389	0.19595	-0.15225	0.01127	-0.19847	0.93979	-0.449	-0.5451	-0.12122	-0.11228	1	-0.38401	-0.5234	0.16439	0.1618	0.17555	0.168	0.22075	0.19392	0.19541	0.16613	0.14412	0.13742	0.18191	0.19459	0.10335	0.11943
PIMr(UFY^2)	0.27156	0.3199	0.21198	0.25412	0.30817	0.30607	0.30809	0.31236	0.26307	0.13569	0.16924	0.10792	0.17125	0.18083	0.09175	0.12837	0.06674	0.1334	0.17284	0.23025	0.30528	0.18273	0.25658	0.25499	0.04086	-0.04075	-0.05286	-0.44391	0.89865	-0.47443	-0.12513	-0.12608	-0.38401	1	-0.48689	0.28732	0.30048	0.25269	0.30003	0.20768	0.26182	0.24417	0.30818	0.30607	0.3081	0.31236	0.26308	0.13438	0.16823
PIMr(UFZ^2)	-0.16874	-0.12806	-0.1822	-0.17567	-0.16586	-0.06179	-0.05801	-0.15262	-0.17876	-0.10652	-0.13556	-0.12982	-0.15476	-0.18696	-0.05677	-0.08008	-0.06459	-0.0941	-0.15645	-0.08495	-0.11288	-0.08912	-0.09964	-0.17263	0.09457	0.01354	0.2315	-0.49949	-0.42609	0.94136	0.14406	0.13227	-0.5234	-0.48689	1	-0.04982	-0.06596	-0.15821	-0.17893	-0.18131	-0.17777	-0.20533	-0.16585	-0.06179	-0.05801	-0.15262	-0.17875	-0.10597	-0.13586
PIMr(UFX^2)+PIMr(UFY^2)+PIMr(UFZ^2)	0.75227	0.91306	0.52183	0.69368	0.7955	0.96597	0.96057	0.84758	0.70238	0.34267	0.39506	0.33288	0.44408	0.42836	0.27575	0.31529	0.26038	0.39684	0.44712	0.82237	0.84941	0.73357	0.85898	0.70212	-0.03104	-0.0154	-0.04272	-0.03626	0.03244	-0.20668	-0.30094	-0.3033	0.16439	0.28732	-0.04981	0.99999	0.99027	0.68579	0.7245	0.62992	0.70118	0.59779	0.79561	0.96599	0.96059	0.84757	0.70247	0.34175	0.39312
sqrt(PIMr(UFX^2)+PIMr(UFY^2)+PIMr(UFZ^2))	0.79955	0.94221	0.56275	0.74223	0.84451	0.97446	0.96465	0.88557	0.75185	0.37268	0.429	0.3628	0.48307	0.46918	0.29557	0.33786	0.28033	0.42602	0.48643	0.84164	0.87051	0.76136	0.88157	0.7507	-0.03172	-0.02124	-0.04554	-0.04217	0.03172	-0.22971	-0.34169	-0.34206	0.1618	0.30048	-0.06595	0.99026	0.99998	0.73331	0.77347	0.67826	0.75079	0.64883	0.84463	0.97448	0.96468	0.88556	0.75195	0.37168	0.42724
PIMr(|FX|)	0.95852	0.83508	0.85538	0.97142	0.88277	0.70458	0.67615	0.85908	0.97705	0.60137	0.59804	0.56966	0.73322	0.77273	0.42403	0.40583	0.3897	0.56581	0.73718	0.8974	0.79939	0.83185	0.89109	0.97229	-0.08834	-0.03374	-0.03105	-0.06992	-0.07327	-0.37312	-0.70748	-0.68571	0.17556	0.25272	-0.15819	0.68596	0.73349	1	0.92209	0.92903	0.97742	0.95695	0.88275	0.70452	0.6761	0.859	0.97706	0.59967	0.59667
PIMr(|FY|)	0.9578	0.88067	0.8089	0.95167	0.92353	0.74778	0.72417	0.90328	0.96809	0.54474	0.6297	0.54221	0.71225	0.73596	0.38453	0.44842	0.37662	0.56426	0.71616	0.82495	0.91062	0.81138	0.90205	0.9549	-0.086	-0.03779	-0.05574	-0.0476	-0.04397	-0.3774	-0.65065	-0.63189	0.16801	0.30007	-0.17892	0.72466	0.77366	0.92212	1	0.89812	0.9684	0.92578	0.92349	0.74772	0.7241	0.9032	0.96809	0.54182	0.62682
PIMr(|FZ|)	0.94544	0.7797	0.85262	0.96251	0.8337	0.64853	0.61942	0.80701	0.96887	0.57297	0.59753	0.6259	0.74636	0.78298	0.39587	0.40175	0.44371	0.58003	0.75112	0.8051	0.76105	0.9131	0.871	0.9632	-0.10103	-0.03085	-0.06685	0.0015	-0.10839	-0.41874	-0.72364	-0.69726	0.22077	0.2077	-0.18129	0.63006	0.67841	0.92904	0.8981	1	0.96913	0.95294	0.83368	0.64848	0.61936	0.80693	0.96887	0.57221	0.59676
PIMr(|FX|)+PIMr(|FY|)+PIMr(|FZ|)	0.98216	0.85725	0.86273	0.98982	0.90618	0.72195	0.69415	0.88249	0.99975	0.58892	0.62608	0.59534	0.75129	0.78537	0.41263	0.43104	0.41454	0.58641	0.75567	0.8667	0.8492	0.87639	0.91468	0.99149	-0.09427	-0.03544	-0.05257	-0.03949	-0.07649	-0.40073	-0.71227	-0.68943	0.19393	0.26185	-0.17776	0.70134	0.75096	0.97743	0.96838	0.96913	1	0.97235	0.90615	0.72189	0.69409	0.88241	0.99975	0.58703	0.62429
sqrt(PIMr(|FX|)+PIMr(|FY|)+PIMr(|FZ|))	0.93767	0.7732	0.91203	0.98107	0.84184	0.62293	0.58599	0.8092	0.97224	0.6084	0.62704	0.61201	0.76644	0.83958	0.39673	0.401	0.39654	0.55572	0.77092	0.77951	0.74787	0.79693	0.81828	0.97702	-0.10901	-0.03427	-0.04053	-0.03378	-0.08471	-0.42851	-0.75326	-0.72212	0.19541	0.2442	-0.20532	0.59791	0.64896	0.95696	0.92577	0.95294	0.97235	1	0.84181	0.62289	0.58594	0.80913	0.97224	0.60762	0.62619
ZCM(|FX|)	0.9017	0.76318	0.81912	0.90113	0.84417	0.5742	0.53885	0.81724	0.91352	0.5455	0.5692	0.54761	0.6896	0.75281	0.34714	0.35996	0.35308	0.4936	0.69387	0.68534	0.67652	0.70842	0.7282	0.89863	-0.09617	-0.04036	-0.03375	-0.05004	-0.03978	-0.39004	-0.66405	-0.63307	0.14709	0.25786	-0.19711	0.54117	0.59693	0.90188	0.87704	0.88429	0.9133	0.93412	0.84416	0.57419	0.53884	0.81719	0.91355	0.54448	0.56789
ZCM(|FY|)	0.89927	0.7914	0.78886	0.89071	0.86958	0.60673	0.57517	0.84219	0.90741	0.52508	0.57215	0.52995	0.67511	0.72399	0.34551	0.36631	0.34854	0.49388	0.67862	0.70156	0.69225	0.71403	0.74135	0.89049	-0.09101	-0.04452	-0.04908	-0.03735	-0.04411	-0.38076	-0.64122	-0.61493	0.15108	0.25803	-0.1932	0.5693	0.6273	0.88439	0.89428	0.86941	0.90831	0.91058	0.86957	0.60671	0.57515	0.84215	0.90744	0.52357	0.57063
ZCM(|FZ|)	0.90376	0.77357	0.82488	0.90485	0.85203	0.58671	0.55272	0.82587	0.91678	0.54129	0.57194	0.55286	0.69126	0.75549	0.34739	0.36177	0.34955	0.49251	0.69555	0.6953	0.68591	0.70431	0.73384	0.90246	-0.09976	-0.04168	-0.05888	-0.015	-0.04328	-0.41969	-0.66562	-0.63532	0.1818	0.25643	-0.22421	0.55449	0.60967	0.89536	0.88184	0.89545	0.91658	0.93669	0.85202	0.58669	0.5527	0.82583	0.9168	0.54	0.5704
ZCM(|FMpost|)	0.90792	0.78775	0.77109	0.88733	0.85698	0.6087	0.5795	0.83655	0.90683	0.52232	0.57365	0.53528	0.67699	0.71197	0.35375	0.38255	0.36441	0.5132	0.6809	0.70982	0.70811	0.74013	0.75911	0.88847	-0.09586	-0.03956	-0.06246	-0.01274	-0.06272	-0.386	-0.63981	-0.61592	0.17415	0.24006	-0.1974	0.56533	0.62424	0.87914	0.88688	0.87835	0.90704	0.89559	0.85697	0.60868	0.57948	0.8365	0.90687	0.52165	0.57295
ZCM(FMpost)	0.91352	0.87748	0.71523	0.87319	0.94856	0.68384	0.66191	0.92825	0.90119	0.48485	0.54818	0.48799	0.63104	0.65459	0.33673	0.3789	0.33761	0.49129	0.63507	0.74689	0.77788	0.73766	0.7982	0.87682	-0.08219	-0.04321	-0.07165	-0.02394	-0.00885	-0.36315	-0.55685	-0.53867	0.15759	0.28548	-0.1916	0.65491	0.71387	0.87305	0.90891	0.84237	0.90069	0.86012	0.94857	0.68382	0.66188	0.92821	0.90124	0.48214	0.5452
ZCM(UFM)	0.92063	0.89389	0.70242	0.86204	0.92957	0.71776	0.69748	0.9361	0.89087	0.47804	0.53871	0.48459	0.62304	0.64364	0.33492	0.37588	0.33966	0.49034	0.62721	0.74798	0.77532	0.747	0.80133	0.8658	-0.08004	-0.04313	-0.06494	-0.02333	-0.00395	-0.35258	-0.53459	-0.51699	0.15807	0.28321	-0.18045	0.67842	0.73799	0.86265	0.89329	0.83804	0.89032	0.84516	0.92962	0.71778	0.6975	0.9361	0.89096	0.47683	0.53691
ZCM(UFNM)	0.9011	0.82719	0.71922	0.85701	0.8879	0.63661	0.6119	0.87935	0.88328	0.48961	0.54648	0.50078	0.63779	0.66745	0.33522	0.37215	0.34449	0.49083	0.64194	0.70766	0.72335	0.72516	0.75934	0.85902	-0.09149	-0.04191	-0.06539	-0.00872	-0.03017	-0.36896	-0.57092	-0.54974	0.1673	0.25667	-0.19525	0.59772	0.65672	0.85517	0.87486	0.84361	0.88301	0.85779	0.88795	0.63662	0.61191	0.87935	0.88336	0.48916	0.54561
ZCM(FMpre)	0.69465	0.52447	0.73776	0.72816	0.61181	0.34977	0.30811	0.58232	0.72284	0.46931	0.46574	0.47478	0.58468	0.68425	0.26276	0.25033	0.26716	0.36185	0.58856	0.45147	0.41525	0.47862	0.4711	0.71943	-0.09943	-0.03646	-0.01619	-0.02183	-0.04145	-0.36491	-0.59324	-0.55521	0.13556	0.19141	-0.20384	0.3201	0.36321	0.71728	0.66838	0.72041	0.72181	0.81158	0.61179	0.34977	0.30811	0.58229	0.72286	0.46965	0.46545
ZCM(FX)	0.93601	0.84074	0.79783	0.9185	0.91102	0.65623	0.62705	0.88896	0.9366	0.53723	0.56727	0.53434	0.67979	0.72419	0.35843	0.37549	0.3579	0.50838	0.68399	0.77171	0.74745	0.75902	0.80282	0.91919	-0.08898	-0.04063	-0.04299	-0.04264	-0.04109	-0.37465	-0.63534	-0.60961	0.16418	0.26253	-0.18142	0.63228	0.68787	0.93363	0.90522	0.8918	0.93657	0.92335	0.91102	0.65621	0.62703	0.88892	0.93664	0.53503	0.56522
ZCM(FY)	0.90915	0.86958	0.73792	0.88031	0.93371	0.69089	0.66691	0.91365	0.9045	0.49381	0.55438	0.49209	0.63898	0.67207	0.33619	0.37142	0.33229	0.48481	0.64268	0.73362	0.77804	0.72256	0.78896	0.88286	-0.07734	-0.04745	-0.05576	-0.0516	0.00712	-0.36039	-0.56866	-0.54899	0.13376	0.30522	-0.18525	0.65916	0.71603	0.87091	0.92391	0.84024	0.90458	0.87523	0.93371	0.69086	0.66689	0.9136	0.90454	0.49104	0.55093
ZCM(FZ)	0.93946	0.83183	0.81524	0.92823	0.89845	0.65755	0.62843	0.87582	0.94392	0.54014	0.5774	0.55596	0.69446	0.74001	0.362	0.38144	0.36895	0.51798	0.69871	0.76288	0.75129	0.78183	0.8084	0.92875	-0.0915	-0.04042	-0.06511	-0.01981	-0.05063	-0.4015	-0.65602	-0.62965	0.18533	0.25729	-0.19722	0.63148	0.68671	0.91838	0.90956	0.92499	0.94418	0.93381	0.89845	0.65753	0.6284	0.87577	0.94395	0.53862	0.57562
ZCM(FX)+ZCM(FY)+ZCM(FZ)	0.94723	0.86555	0.79893	0.92737	0.93404	0.68235	0.65439	0.91203	0.94724	0.53402	0.57766	0.53743	0.68419	0.726	0.35909	0.38365	0.35977	0.51361	0.68833	0.77155	0.77485	0.76911	0.81638	0.92867	-0.08748	-0.044	-0.05524	-0.03949	-0.02758	-0.38614	-0.63146	-0.60711	0.16357	0.2817	-0.19182	0.65452	0.71162	0.9263	0.93199	0.90283	0.94732	0.92913	0.93404	0.68233	0.65436	0.91198	0.94727	0.53179	0.57515
sqrt(ZCM(FX)+ZCM(FY)+ZCM(FZ))	0.90682	0.7563	0.89412	0.94378	0.8351	0.58229	0.54271	0.80367	0.93329	0.5799	0.597	0.58119	0.72924	0.81481	0.36235	0.36644	0.36131	0.50693	0.73357	0.71098	0.68546	0.72243	0.74541	0.93783	-0.1076	-0.03907	-0.03513	-0.03768	-0.06345	-0.42101	-0.721	-0.68672	0.17721	0.24868	-0.2109	0.55385	0.60711	0.92102	0.89103	0.9096	0.93325	0.97869	0.8351	0.58227	0.54269	0.80363	0.93333	0.5797	0.59637
ZCM(FX)^2	0.83635	0.84578	0.59092	0.76779	0.89969	0.66246	0.64888	0.89251	0.80914	0.40995	0.45702	0.40918	0.52944	0.53839	0.29246	0.32658	0.29407	0.42598	0.53295	0.72704	0.72275	0.68143	0.75334	0.77338	-0.06346	-0.03818	-0.05732	-0.01372	-9e-05	-0.29071	-0.43061	-0.41671	0.1522	0.247	-0.14443	0.65337	0.70267	0.80863	0.80428	0.74474	0.80907	0.74309	0.8997	0.66245	0.64887	0.89246	0.80917	0.40501	0.45259
ZCM(FY)^2	0.74761	0.83083	0.49358	0.6763	0.8742	0.66461	0.65648	0.8701	0.7191	0.34117	0.40303	0.33128	0.44606	0.45463	0.24397	0.28657	0.23369	0.35683	0.44927	0.6127	0.70732	0.56889	0.66974	0.68194	-0.04442	-0.04607	-0.05667	-0.05654	0.10761	-0.26307	-0.31441	-0.30759	0.07499	0.32337	-0.15126	0.64172	0.68944	0.68356	0.77561	0.63007	0.71793	0.65235	0.8742	0.66459	0.65646	0.87006	0.71912	0.33614	0.39647
ZCM(FZ)^2	0.85902	0.85253	0.62338	0.79648	0.8974	0.68838	0.67446	0.89036	0.83498	0.42919	0.47981	0.43597	0.55807	0.56679	0.30962	0.34388	0.31014	0.44908	0.56158	0.73576	0.74892	0.72843	0.78123	0.80213	-0.06168	-0.03877	-0.06832	-0.02218	-0.00364	-0.3033	-0.46412	-0.45013	0.14887	0.25561	-0.14158	0.67329	0.72313	0.81073	0.828	0.79652	0.83562	0.76979	0.8974	0.68836	0.67443	0.89031	0.83502	0.42551	0.47581
(ZCM(FX)^2)+(ZCM(FY)^2)+(ZCM(FZ)^2)	0.84937	0.88426	0.59074	0.77798	0.93429	0.70353	0.69131	0.92799	0.82123	0.4082	0.46461	0.40593	0.53053	0.53987	0.29222	0.33163	0.28897	0.42593	0.53413	0.72002	0.76007	0.68349	0.76542	0.78387	-0.05836	-0.04395	-0.06308	-0.0337	0.04273	-0.29818	-0.41456	-0.40278	0.12827	0.29292	-0.15415	0.68671	0.73817	0.79988	0.83994	0.75095	0.82087	0.75188	0.93429	0.70352	0.69129	0.92794	0.82125	0.40329	0.45922
sqrt((ZCM(FX)^2)+(ZCM(FY)^2)+(ZCM(FZ)^2))	0.56508	0.695	0.31279	0.48368	0.73289	0.53444	0.53347	0.73669	0.52713	0.21543	0.25752	0.20224	0.28006	0.28289	0.15699	0.19051	0.14513	0.22997	0.28221	0.49839	0.55329	0.42238	0.5244	0.48925	-0.02812	-0.03401	-0.04827	-0.01723	0.09314	-0.16353	-0.14238	-0.14023	0.07952	0.23143	-0.09308	0.54407	0.57602	0.51851	0.56662	0.44729	0.52681	0.45457	0.7329	0.53445	0.53348	0.73667	0.52715	0.20857	0.24974
ZCM(FX^2)	0.91009	0.86275	0.70793	0.87537	0.90821	0.71582	0.69862	0.89271	0.90004	0.50078	0.52906	0.48125	0.62656	0.63131	0.37007	0.3812	0.34884	0.51169	0.63004	0.84997	0.79056	0.7865	0.85617	0.88135	-0.06702	-0.03677	-0.04847	-0.04209	-0.05465	-0.31859	-0.57222	-0.5587	0.16569	0.23942	-0.13647	0.69458	0.74816	0.91617	0.87195	0.83788	0.90059	0.83267	0.90822	0.71579	0.69859	0.89265	0.90009	0.49771	0.52704
ZCM(FY^2)	0.85893	0.87951	0.624	0.81002	0.92276	0.73278	0.72086	0.90861	0.84306	0.42846	0.51464	0.42161	0.56614	0.56542	0.31549	0.38002	0.30572	0.46761	0.56975	0.73182	0.84467	0.70411	0.80768	0.81686	-0.05527	-0.0442	-0.06109	-0.06935	0.05085	-0.31123	-0.46852	-0.45977	0.09869	0.3333	-0.16089	0.7017	0.75653	0.79343	0.90529	0.75346	0.84245	0.76596	0.92276	0.73274	0.72081	0.90855	0.84309	0.42481	0.51006
ZCM(FZ^2)	0.93157	0.82581	0.74719	0.90517	0.86651	0.69477	0.67525	0.85081	0.92699	0.51272	0.55591	0.55079	0.67264	0.6743	0.37666	0.39831	0.40797	0.55245	0.67671	0.81533	0.7946	0.88704	0.87879	0.91106	-0.07394	-0.03327	-0.0717	-0.02017	-0.09047	-0.34817	-0.63091	-0.61293	0.18351	0.21274	-0.13446	0.671	0.72442	0.88799	0.88313	0.93495	0.92797	0.86299	0.86652	0.69473	0.6752	0.85075	0.92703	0.51192	0.55479
ZCM(FX^2)+ZCM(FY^2)+ZCM(FZ^2)	0.94754	0.90547	0.72672	0.90808	0.95161	0.75458	0.73766	0.93553	0.93659	0.50376	0.56072	0.5065	0.65193	0.65419	0.37076	0.40648	0.36978	0.53503	0.65588	0.83935	0.85575	0.82931	0.89116	0.91467	-0.06762	-0.04092	-0.06328	-0.04773	-0.02611	-0.34361	-0.5808	-0.56698	0.15454	0.28203	-0.15414	0.72736	0.78462	0.91034	0.93672	0.88258	0.93681	0.86299	0.95162	0.75454	0.73762	0.93547	0.93663	0.50096	0.55784
sqrt(ZCM(FX^2)+ZCM(FY^2)+ZCM(FZ^2))	0.95457	0.82969	0.86518	0.9718	0.89931	0.66818	0.63623	0.8683	0.97112	0.57523	0.61091	0.5783	0.73203	0.77717	0.3888	0.40474	0.388	0.55006	0.73639	0.79889	0.78429	0.80789	0.84189	0.97214	-0.08956	-0.04028	-0.05027	-0.05067	-0.06925	-0.39961	-0.71577	-0.68944	0.17129	0.2595	-0.18376	0.63773	0.69545	0.95088	0.94317	0.93759	0.97121	0.96376	0.89932	0.66815	0.6362	0.86825	0.97117	0.57453	0.60999
TAT(|FX|)	0.93567	0.78463	0.85034	0.9483	0.85353	0.62825	0.59609	0.82298	0.95906	0.59523	0.59245	0.56664	0.72715	0.77131	0.40648	0.39136	0.38011	0.54667	0.73115	0.80582	0.73762	0.77856	0.81699	0.9484	-0.08504	-0.03717	-0.03208	-0.0758	-0.07074	-0.37818	-0.71901	-0.69393	0.15436	0.24713	-0.1696	0.59754	0.65153	0.976	0.90593	0.91702	0.95952	0.95488	0.85349	0.62821	0.59605	0.8229	0.95906	0.59374	0.59108
TAT(|FY|)	0.93412	0.81863	0.81055	0.93363	0.88907	0.66058	0.63267	0.85622	0.95246	0.54523	0.62738	0.54696	0.7135	0.74124	0.37698	0.43042	0.37426	0.55096	0.71696	0.76771	0.81499	0.77508	0.83168	0.93616	-0.08521	-0.04177	-0.05668	-0.04823	-0.05819	-0.38594	-0.68071	-0.65892	0.15423	0.27965	-0.18969	0.6276	0.68376	0.90968	0.97344	0.89575	0.95374	0.92751	0.88902	0.66053	0.63262	0.85614	0.95246	0.54273	0.62526
TAT(|FZ|)	0.9241	0.7456	0.85074	0.94117	0.81448	0.59287	0.56074	0.78418	0.95163	0.56643	0.59251	0.61639	0.73745	0.78057	0.38161	0.38779	0.4205	0.55521	0.74206	0.74575	0.71304	0.83073	0.80406	0.94108	-0.09967	-0.03462	-0.06851	-0.0011	-0.10543	-0.42396	-0.73075	-0.70206	0.2081	0.20616	-0.19485	0.56414	0.61663	0.91218	0.88685	0.97773	0.95189	0.95108	0.81444	0.59283	0.56069	0.7841	0.95162	0.56551	0.59157
TAT(|FMpost|)	0.9299	0.90632	0.71941	0.89003	0.97203	0.73362	0.71445	0.94636	0.91647	0.49173	0.55919	0.49148	0.63985	0.65493	0.35082	0.3969	0.34731	0.51063	0.6439	0.78948	0.82219	0.77304	0.84156	0.89487	-0.07967	-0.04272	-0.07231	-0.03138	-0.00621	-0.35972	-0.55826	-0.54244	0.15763	0.29776	-0.18387	0.7074	0.76647	0.88812	0.92789	0.8533	0.9161	0.86261	0.97203	0.73358	0.71441	0.9463	0.9165	0.48862	0.55621
TAT(FMpost)	0.9237	0.90905	0.70658	0.88129	0.97403	0.73695	0.71892	0.94869	0.90862	0.48358	0.55232	0.48236	0.6298	0.64243	0.347	0.39464	0.34257	0.50562	0.63382	0.78884	0.82481	0.76893	0.84106	0.88649	-0.0768	-0.043	-0.07295	-0.03294	-0.00042	-0.35374	-0.54489	-0.52995	0.15412	0.30054	-0.18105	0.71248	0.77119	0.8802	0.92307	0.84288	0.90821	0.85072	0.97403	0.73691	0.71888	0.94863	0.90866	0.48034	0.54914
TAT(UFM)	0.90715	0.94919	0.6613	0.8408	0.95104	0.81088	0.79786	0.97037	0.87302	0.45111	0.52164	0.44875	0.58976	0.59943	0.32502	0.378	0.32018	0.47764	0.59392	0.77316	0.82578	0.73745	0.82727	0.84631	-0.07054	-0.04234	-0.0694	-0.03657	0.03883	-0.33197	-0.47084	-0.45977	0.14397	0.32485	-0.17163	0.76249	0.81636	0.84462	0.89584	0.79897	0.87202	0.8058	0.9511	0.8109	0.79788	0.97037	0.87311	0.44901	0.51917
TAT(UFNM)	0.90662	0.92549	0.66776	0.84285	0.95788	0.74876	0.73299	0.96572	0.87569	0.45439	0.52305	0.45407	0.59388	0.60859	0.32302	0.37331	0.32031	0.47447	0.59803	0.75706	0.80555	0.72887	0.81035	0.8477	-0.0765	-0.04278	-0.07158	-0.02504	0.02203	-0.34055	-0.48872	-0.47498	0.15194	0.30572	-0.18061	0.71465	0.77082	0.84745	0.89534	0.80498	0.87474	0.81633	0.95794	0.74878	0.73301	0.96572	0.87577	0.45233	0.5205
TAT(FMpre)	0.94757	0.79324	0.85089	0.95617	0.86854	0.62809	0.59625	0.8353	0.97138	0.57775	0.61436	0.58745	0.73848	0.7775	0.39281	0.40814	0.39827	0.55852	0.74299	0.7755	0.75908	0.80143	0.82189	0.95714	-0.09116	-0.03986	-0.05574	-0.0423	-0.07693	-0.40671	-0.72457	-0.69867	0.17292	0.25028	-0.19261	0.59524	0.65142	0.94709	0.93804	0.94698	0.97133	0.96221	0.86849	0.62805	0.5962	0.83522	0.97137	0.57607	0.61282
TAT(FX)	0.9403	0.7984	0.83756	0.94699	0.86391	0.64493	0.61472	0.8348	0.96	0.59011	0.58984	0.56041	0.72134	0.75806	0.40944	0.39523	0.38104	0.5503	0.72529	0.82294	0.75256	0.78911	0.83222	0.94818	-0.08208	-0.03693	-0.03447	-0.07448	-0.07108	-0.37176	-0.70888	-0.68579	0.15584	0.24712	-0.16446	0.61446	0.66871	0.97782	0.90922	0.91467	0.96051	0.94513	0.86387	0.64489	0.61468	0.83473	0.96001	0.58851	0.58838
TAT(FY)	0.93437	0.82955	0.79488	0.92816	0.89687	0.67406	0.64804	0.86545	0.94923	0.53712	0.62339	0.53802	0.70476	0.72636	0.37589	0.43391	0.37219	0.55126	0.70827	0.7743	0.8307	0.77877	0.84123	0.93154	-0.08142	-0.04222	-0.05854	-0.05055	-0.05033	-0.37995	-0.66577	-0.6458	0.15009	0.28634	-0.18677	0.64117	0.69744	0.90441	0.976	0.8884	0.95039	0.91511	0.89683	0.67401	0.64798	0.86537	0.94923	0.5345	0.62114
TAT(FZ)	0.92842	0.75509	0.83762	0.93968	0.82052	0.60598	0.57561	0.79161	0.95246	0.56104	0.58995	0.61331	0.73294	0.76791	0.3838	0.39188	0.42575	0.56083	0.73755	0.75781	0.72592	0.84862	0.81916	0.9407	-0.09565	-0.0341	-0.07021	-0.00306	-0.10684	-0.41469	-0.72216	-0.6952	0.20549	0.20451	-0.18534	0.57745	0.63019	0.9109	0.88856	0.97978	0.95278	0.94104	0.82049	0.60594	0.57556	0.79153	0.95246	0.56013	0.58904
TAT(FX)+TAT(FY)+TAT(FZ)	0.96317	0.81895	0.84843	0.96713	0.88711	0.66149	0.63174	0.85635	0.9833	0.57961	0.61973	0.58807	0.74172	0.77371	0.40134	0.41971	0.4051	0.57116	0.74588	0.8088	0.79382	0.8304	0.85653	0.96907	-0.08887	-0.03885	-0.05617	-0.04366	-0.07811	-0.40106	-0.72003	-0.69597	0.1758	0.25392	-0.18479	0.62996	0.68603	0.95919	0.95348	0.95626	0.98398	0.96245	0.88707	0.66144	0.63169	0.85627	0.98331	0.57784	0.61813
sqrt(TAT(FX)+TAT(FY)+TAT(FZ))	0.90779	0.72713	0.9127	0.95924	0.80632	0.56718	0.52733	0.76966	0.94696	0.60201	0.61669	0.6056	0.75676	0.83521	0.3839	0.38366	0.38377	0.53533	0.76113	0.72657	0.69182	0.74967	0.76206	0.954	-0.10568	-0.03627	-0.03804	-0.04019	-0.09098	-0.42497	-0.76388	-0.7302	0.18228	0.231	-0.20421	0.53758	0.58988	0.93293	0.89786	0.9321	0.9472	0.98957	0.8063	0.56715	0.5273	0.7696	0.94697	0.60178	0.61628
TAT(FX)^2	0.91714	0.84133	0.70687	0.87724	0.88186	0.70804	0.69151	0.86625	0.91442	0.52391	0.53797	0.49325	0.64459	0.64045	0.39831	0.39363	0.36458	0.53718	0.64802	0.86868	0.79635	0.8009	0.86964	0.88391	-0.06285	-0.03498	-0.04521	-0.06232	-0.04984	-0.31617	-0.58931	-0.5787	0.15167	0.24623	-0.13269	0.68108	0.73198	0.93661	0.87922	0.85271	0.91515	0.83935	0.88183	0.70798	0.69145	0.86616	0.91441	0.52049	0.53518
TAT(FY)^2	0.89456	0.86179	0.66144	0.84677	0.90562	0.72491	0.7116	0.88732	0.88903	0.46345	0.56512	0.46077	0.618	0.60686	0.34898	0.42975	0.34184	0.52355	0.62169	0.77345	0.88286	0.75864	0.85515	0.85433	-0.0606	-0.04035	-0.06505	-0.05512	0.00318	-0.32649	-0.53105	-0.52168	0.1241	0.31172	-0.16309	0.69464	0.74703	0.83513	0.94765	0.8062	0.88937	0.8039	0.90557	0.72484	0.71153	0.88722	0.88902	0.45919	0.56101
TAT(FZ)^2	0.90743	0.77317	0.71764	0.87704	0.81637	0.64613	0.62734	0.79876	0.91203	0.50343	0.54364	0.56442	0.66988	0.66353	0.37394	0.39201	0.43128	0.56042	0.67431	0.78089	0.75802	0.89563	0.8558	0.88326	-0.07667	-0.0301	-0.07458	-0.00114	-0.09561	-0.35456	-0.62194	-0.60474	0.19005	0.19325	-0.14089	0.62081	0.67076	0.862	0.85537	0.94397	0.91256	0.84395	0.81633	0.64608	0.62727	0.79868	0.91203	0.50159	0.5419
(TAT(FX)^2)+(TAT(FY)^2)+(TAT(FZ)^2)	0.95231	0.86843	0.72958	0.91068	0.91326	0.72895	0.71198	0.89514	0.95094	0.52081	0.57726	0.53078	0.67613	0.66847	0.39157	0.42635	0.39767	0.56735	0.6802	0.84712	0.8557	0.85881	0.90383	0.91787	-0.06976	-0.03721	-0.06483	-0.04156	-0.04776	-0.34965	-0.60832	-0.59537	0.16242	0.26539	-0.154	0.69998	0.75372	0.92084	0.94129	0.91058	0.95148	0.87069	0.91321	0.72889	0.71191	0.89505	0.95093	0.51744	0.57418
sqrt((TAT(FX)^2)+(TAT(FY)^2)+(TAT(FZ)^2))	0.86428	0.85592	0.57756	0.7908	0.86056	0.75935	0.75536	0.86275	0.84243	0.43	0.49111	0.43669	0.56375	0.5274	0.35408	0.39868	0.3584	0.51969	0.56699	0.83866	0.86518	0.827	0.89628	0.80089	-0.04946	-0.03007	-0.06067	-0.03616	-0.02007	-0.26847	-0.45354	-0.45114	0.14757	0.2508	-0.10318	0.7409	0.78229	0.81406	0.8511	0.79051	0.84326	0.71799	0.86052	0.75927	0.75528	0.86265	0.84242	0.42545	0.48685
TAT(FX^2)	0.91389	0.84711	0.721	0.89157	0.8746	0.73948	0.72404	0.85992	0.91083	0.52899	0.53881	0.49246	0.6466	0.63951	0.41045	0.39838	0.36641	0.5453	0.64996	0.92194	0.8195	0.82777	0.90626	0.89867	-0.06217	-0.03246	-0.04224	-0.06127	-0.073	-0.30788	-0.60421	-0.59509	0.16623	0.23097	-0.11575	0.7198	0.76792	0.93868	0.87165	0.84794	0.91147	0.83144	0.87459	0.73943	0.72398	0.85984	0.91087	0.52676	0.53746
TAT(FY^2)	0.8899	0.879	0.65721	0.84942	0.90607	0.76449	0.75343	0.89331	0.87987	0.45639	0.56129	0.45013	0.60904	0.59391	0.34857	0.43638	0.33719	0.5244	0.61296	0.79514	0.9288	0.76784	0.88392	0.85761	-0.05764	-0.03629	-0.06255	-0.0639	0.00854	-0.31463	-0.51884	-0.51172	0.12217	0.31984	-0.14986	0.73777	0.78783	0.82384	0.94621	0.78947	0.87947	0.78683	0.90605	0.76442	0.75336	0.89323	0.87988	0.45289	0.5577
TAT(FZ^2)	0.90294	0.76699	0.72676	0.8874	0.80013	0.66225	0.64412	0.78292	0.90677	0.50651	0.54299	0.56932	0.67299	0.6624	0.3813	0.39561	0.44337	0.57145	0.67747	0.80812	0.77071	0.93983	0.88503	0.89406	-0.07339	-0.02706	-0.07058	-0.00991	-0.11645	-0.33969	-0.63733	-0.62115	0.1905	0.17731	-0.11654	0.64239	0.69045	0.8582	0.84381	0.94438	0.90726	0.83466	0.80011	0.66219	0.64406	0.78284	0.9068	0.5061	0.54257
TAT(FX^2)+TAT(FY^2)+TAT(FZ^2)	0.95548	0.8808	0.74191	0.92752	0.91216	0.76468	0.74895	0.89627	0.95226	0.52496	0.58065	0.53332	0.68032	0.66871	0.40084	0.435	0.40463	0.57898	0.68452	0.88782	0.89129	0.89446	0.94376	0.93528	-0.06773	-0.03378	-0.06232	-0.04743	-0.06088	-0.34068	-0.61906	-0.60762	0.16808	0.25995	-0.13656	0.74087	0.79277	0.92263	0.94171	0.91127	0.95246	0.86574	0.91215	0.76462	0.74888	0.89619	0.95229	0.52275	0.57869
sqrt(TAT(FX^2)+TAT(FY^2)+TAT(FZ^2))	0.95918	0.81775	0.86819	0.98247	0.88113	0.67317	0.64244	0.84931	0.98063	0.58698	0.62254	0.59361	0.7482	0.78312	0.40675	0.42171	0.40866	0.57614	0.75285	0.82532	0.80471	0.84417	0.87102	0.9839	-0.088	-0.03686	-0.05225	-0.04993	-0.08782	-0.39722	-0.73435	-0.70978	0.17787	0.24717	-0.17403	0.64427	0.7	0.95769	0.94759	0.95401	0.98061	0.96358	0.88112	0.67313	0.6424	0.84925	0.98067	0.58638	0.62193
MAD(FMpost)	0.92221	0.94393	0.7037	0.88533	1	0.79327	0.77833	0.97171	0.90679	0.47722	0.54133	0.47095	0.61783	0.63188	0.34633	0.39137	0.33526	0.50009	0.6219	0.83603	0.87197	0.79204	0.8839	0.89069	-0.07792	-0.04087	-0.0682	-0.03152	0.00638	-0.34147	-0.51707	-0.50347	0.16614	0.3082	-0.16585	0.79566	0.84469	0.88272	0.92345	0.83365	0.90612	0.84179	1	0.79322	0.77828	0.97165	0.90682	0.47333	0.5375
MAD(UFM)	0.92974	0.98157	0.68834	0.86799	0.9756	0.85328	0.84169	0.99613	0.89095	0.46035	0.52342	0.45677	0.59758	0.60822	0.336	0.38139	0.32797	0.48745	0.60168	0.84623	0.88396	0.79322	0.89554	0.87382	-0.07937	-0.03726	-0.06912	-0.02098	0.00837	-0.32831	-0.48354	-0.4724	0.18523	0.30821	-0.15149	0.85261	0.89164	0.8662	0.90766	0.81707	0.88979	0.81698	0.97569	0.85331	0.84172	0.99613	0.89105	0.45871	0.5209
MAD(UFNM)	0.94899	0.96401	0.75348	0.9104	0.9478	0.86724	0.85268	0.96514	0.91837	0.49544	0.5539	0.49435	0.64037	0.65539	0.35917	0.39804	0.35207	0.51683	0.64435	0.88012	0.89526	0.83666	0.92678	0.91554	-0.08576	-0.03338	-0.0667	-0.02445	-0.03013	-0.34394	-0.55706	-0.54406	0.20305	0.29294	-0.14477	0.86951	0.90496	0.89478	0.92102	0.85716	0.91771	0.85515	0.9479	0.86727	0.85271	0.96515	0.91849	0.49555	0.55316
MAD(FMpre)	0.91229	0.77205	0.89587	0.9768	0.81883	0.66862	0.63611	0.7868	0.94261	0.5915	0.6094	0.59129	0.74347	0.79938	0.40069	0.40226	0.39524	0.55746	0.74796	0.83106	0.78485	0.83643	0.86436	0.9751	-0.09417	-0.03044	-0.03764	-0.05059	-0.10457	-0.39156	-0.74745	-0.72118	0.19166	0.2287	-0.15918	0.66033	0.70463	0.92962	0.8967	0.92247	0.94257	0.95249	0.81885	0.66859	0.63607	0.78675	0.94268	0.59274	0.61042
MAD(FX)	0.95852	0.83508	0.85538	0.97142	0.88277	0.70456	0.67615	0.85908	0.97705	0.60139	0.59805	0.56967	0.73324	0.77275	0.42405	0.40584	0.3897	0.56582	0.7372	0.8974	0.79938	0.83184	0.89108	0.97229	-0.08834	-0.03374	-0.03105	-0.06993	-0.07327	-0.37312	-0.70749	-0.68572	0.17556	0.25272	-0.15819	0.68595	0.73348	1	0.92209	0.92903	0.97742	0.95695	0.88274	0.7045	0.67609	0.859	0.97705	0.59969	0.59668
MAD(FY)	0.9578	0.88067	0.80891	0.95168	0.92353	0.74777	0.72416	0.90328	0.96809	0.54475	0.62971	0.54223	0.71226	0.73598	0.38454	0.44843	0.37663	0.56427	0.71618	0.82495	0.91062	0.81138	0.90205	0.95491	-0.086	-0.03779	-0.05574	-0.0476	-0.04397	-0.37741	-0.65066	-0.6319	0.16801	0.30007	-0.17892	0.72466	0.77365	0.92212	1	0.89811	0.9684	0.92579	0.92349	0.7477	0.7241	0.9032	0.96809	0.54183	0.62684
MAD(FZ)	0.94544	0.7797	0.85263	0.96252	0.83371	0.64851	0.61942	0.80701	0.96887	0.57298	0.59754	0.62591	0.74638	0.783	0.39587	0.40175	0.44371	0.58004	0.75114	0.8051	0.76104	0.9131	0.871	0.9632	-0.10103	-0.03085	-0.06685	0.00149	-0.1084	-0.41874	-0.72365	-0.69727	0.22077	0.2077	-0.18129	0.63005	0.67841	0.92904	0.8981	1	0.96913	0.95295	0.83368	0.64846	0.61936	0.80693	0.96887	0.57222	0.59677
MAD(FX)+MAD(FY)+MAD(FZ)	0.98216	0.85725	0.86274	0.98982	0.90618	0.72193	0.69415	0.88249	0.99975	0.58894	0.62609	0.59536	0.75131	0.78538	0.41264	0.43104	0.41455	0.58642	0.75569	0.86669	0.84919	0.87638	0.91468	0.9915	-0.09427	-0.03544	-0.05257	-0.0395	-0.07649	-0.40073	-0.71228	-0.68944	0.19393	0.26185	-0.17776	0.70134	0.75096	0.97743	0.96838	0.96913	1	0.97236	0.90615	0.72187	0.69408	0.88241	0.99975	0.58705	0.6243
sqrt(MAD(FX)+MAD(FY)+MAD(FZ))	0.93767	0.7732	0.91204	0.98107	0.84184	0.62292	0.58598	0.80919	0.97223	0.60841	0.62706	0.61203	0.76646	0.8396	0.39674	0.40101	0.39655	0.55573	0.77093	0.7795	0.74786	0.79692	0.81828	0.97703	-0.10901	-0.03427	-0.04053	-0.03378	-0.08471	-0.42851	-0.75326	-0.72212	0.19541	0.2442	-0.20532	0.5979	0.64895	0.95696	0.92577	0.95293	0.97235	1	0.84181	0.62288	0.58594	0.80913	0.97223	0.60764	0.6262
MAD(FX)^2	0.88324	0.86507	0.6696	0.84702	0.85213	0.79768	0.78839	0.85729	0.87264	0.49165	0.50038	0.45865	0.60122	0.58814	0.39439	0.3814	0.35107	0.52289	0.60422	0.97838	0.84649	0.83748	0.94199	0.85477	-0.06119	-0.0265	-0.03768	-0.05329	-0.05504	-0.27828	-0.53042	-0.52584	0.18174	0.23651	-0.09149	0.80573	0.82724	0.90428	0.83471	0.80636	0.87302	0.77632	0.85211	0.7976	0.78831	0.85719	0.87265	0.48828	0.49761
MAD(FY)^2	0.85992	0.89633	0.61295	0.80713	0.87605	0.82561	0.8202	0.8877	0.84117	0.42365	0.52043	0.41676	0.56455	0.54471	0.33336	0.41907	0.32005	0.50106	0.5682	0.81953	0.98302	0.76617	0.91598	0.81581	-0.05769	-0.02661	-0.0577	-0.04788	0.00882	-0.2794	-0.44878	-0.44515	0.14729	0.3095	-0.11838	0.82596	0.84848	0.78749	0.91052	0.74609	0.84013	0.73274	0.87602	0.82553	0.82011	0.8876	0.84116	0.41926	0.51565
MAD(FZ)^2	0.88073	0.78474	0.68325	0.85436	0.79463	0.70627	0.69328	0.78705	0.87971	0.47781	0.51315	0.54072	0.63694	0.62056	0.36845	0.38492	0.43794	0.55894	0.64106	0.83696	0.79088	0.98351	0.91856	0.8616	-0.07233	-0.02213	-0.06687	-0.00159	-0.0983	-0.31863	-0.5753	-0.56316	0.20043	0.18319	-0.09744	0.71023	0.73979	0.83261	0.81696	0.91749	0.88021	0.79264	0.79461	0.7062	0.69321	0.78697	0.87972	0.47618	0.51165
(MAD(FX)^2)+(MAD(FY)^2)+(MAD(FZ)^2)	0.92877	0.90739	0.69166	0.88489	0.89259	0.83289	0.82338	0.90063	0.91554	0.48858	0.54049	0.49576	0.63308	0.61522	0.38494	0.41889	0.38818	0.5571	0.63705	0.92995	0.93616	0.90876	0.98554	0.89337	-0.06798	-0.02618	-0.0574	-0.03509	-0.04737	-0.3067	-0.53999	-0.53344	0.18994	0.2614	-0.10687	0.83816	0.86253	0.88839	0.90905	0.86699	0.91508	0.81003	0.89256	0.83281	0.82329	0.90053	0.91554	0.48508	0.53691
sqrt((MAD(FX)^2)+(MAD(FY)^2)+(MAD(FZ)^2))	0.59624	0.68989	0.37162	0.53732	0.59491	0.72911	0.73794	0.63918	0.56385	0.2666	0.30256	0.26977	0.34847	0.30862	0.2475	0.27405	0.2466	0.36004	0.3502	0.75107	0.76457	0.68578	0.78873	0.54656	-0.0344	-0.005	-0.0335	-0.01367	-0.01816	-0.13791	-0.2383	-0.24482	0.15443	0.17768	-0.00741	0.78722	0.74985	0.54749	0.57281	0.51713	0.56318	0.43802	0.59491	0.72902	0.73784	0.63909	0.56385	0.26359	0.29834
MAD(FX^2)	0.84168	0.81482	0.69232	0.84759	0.80178	0.78096	0.76983	0.7949	0.83985	0.4928	0.49516	0.45846	0.59928	0.59355	0.3919	0.37095	0.34519	0.51353	0.60227	0.98892	0.8201	0.83475	0.93423	0.85431	-0.061	-0.02477	-0.03213	-0.0594	-0.07562	-0.27457	-0.55749	-0.5506	0.18517	0.21986	-0.07795	0.81227	0.82938	0.86925	0.79709	0.7842	0.84017	0.76207	0.80181	0.78088	0.76975	0.79482	0.83991	0.49164	0.4945
MAD(FY^2)	0.84891	0.8674	0.65409	0.8323	0.84849	0.82718	0.81985	0.84741	0.83853	0.44233	0.53353	0.43579	0.58567	0.57022	0.34495	0.42488	0.3309	0.51393	0.58911	0.84461	0.98836	0.79667	0.9354	0.84037	-0.0601	-0.0249	-0.05134	-0.05103	-0.02292	-0.28355	-0.49738	-0.49149	0.15658	0.29437	-0.10677	0.84553	0.8656	0.79229	0.88978	0.75773	0.83819	0.74428	0.8485	0.8271	0.81977	0.84733	0.83856	0.44008	0.5313
MAD(FZ^2)	0.8496	0.76109	0.70433	0.85886	0.77281	0.70851	0.69436	0.75328	0.85476	0.47788	0.50675	0.53445	0.63153	0.62399	0.36345	0.37244	0.42455	0.54363	0.63562	0.83915	0.77626	0.99078	0.9157	0.8652	-0.06931	-0.02238	-0.05992	-0.01493	-0.10803	-0.31118	-0.5924	-0.57945	0.19531	0.17837	-0.08118	0.7351	0.76086	0.81401	0.79019	0.89075	0.85522	0.78368	0.77282	0.70844	0.69429	0.75321	0.8548	0.47764	0.50673
MAD(FX^2)+MAD(FY^2)+MAD(FZ^2)	0.90145	0.87109	0.72535	0.89935	0.85976	0.82815	0.81681	0.85281	0.89756	0.49927	0.54301	0.50339	0.64156	0.63101	0.38947	0.41388	0.3876	0.55572	0.64538	0.95055	0.92185	0.92625	0.99139	0.90692	-0.06726	-0.02619	-0.05028	-0.04391	-0.07142	-0.3059	-0.57843	-0.56968	0.19242	0.24766	-0.0928	0.85634	0.8773	0.87688	0.87938	0.85875	0.8975	0.80978	0.85978	0.82807	0.81673	0.85272	0.89761	0.49785	0.54181
sqrt(MAD(FX^2)+MAD(FY^2)+MAD(FZ^2))	0.95253	0.81975	0.89433	0.99664	0.86953	0.70418	0.67327	0.83793	0.97742	0.59905	0.62528	0.601	0.75733	0.80461	0.41224	0.4211	0.40939	0.5786	0.76195	0.86098	0.82451	0.86723	0.89999	0.9963	-0.09485	-0.03313	-0.04396	-0.04709	-0.09356	-0.399	-0.74012	-0.71468	0.19495	0.24627	-0.16738	0.69369	0.74143	0.96037	0.9372	0.95213	0.97733	0.97112	0.86954	0.70413	0.67321	0.83787	0.97746	0.59904	0.62524
MAD(UFX)	0.73224	0.56585	0.89979	0.77845	0.60165	0.46831	0.43215	0.58613	0.75388	0.50553	0.46889	0.46894	0.59765	0.67381	0.32379	0.28571	0.28855	0.41509	0.60076	0.63698	0.54673	0.59529	0.62739	0.77242	-0.06352	-0.01958	-0.01376	-0.16449	-0.09976	-0.35302	-0.83442	-0.81765	0.14504	0.18866	-0.14362	0.45242	0.48578	0.78179	0.68854	0.72927	0.75373	0.79809	0.60171	0.46833	0.43217	0.58614	0.754	0.51077	0.47167
MAD(UFY)	0.78463	0.63271	0.89923	0.81429	0.68684	0.51851	0.48563	0.65835	0.80441	0.49379	0.54933	0.49237	0.63681	0.69397	0.32036	0.35551	0.31293	0.4599	0.63931	0.63701	0.64712	0.63736	0.67697	0.81148	-0.07939	-0.02688	-0.04741	-0.08717	-0.15277	-0.39426	-0.8588	-0.84121	0.12727	0.26757	-0.19858	0.49377	0.53584	0.78127	0.7983	0.76962	0.80565	0.82701	0.6869	0.51852	0.48565	0.65836	0.80452	0.49745	0.55343
MAD(UFZ)	0.7207	0.52138	0.8966	0.77228	0.57175	0.41532	0.37938	0.54803	0.74895	0.47837	0.47492	0.52398	0.61348	0.68778	0.29879	0.2854	0.33441	0.42824	0.61717	0.56875	0.50898	0.64851	0.60544	0.76614	-0.09711	-0.0162	-0.07629	-0.00911	-0.17483	-0.44126	-0.85058	-0.82682	0.1994	0.09586	-0.13543	0.39925	0.43496	0.72678	0.67162	0.78841	0.74903	0.79873	0.5718	0.41534	0.3794	0.54804	0.74906	0.48328	0.47817
[truncated: 99 more columns]

## Sheet: 30th, time, SD
	HFEN	ENMO(UFM)	AI(UFXYZ)	AI(FXYZ)	PIMs(|FMpost|)	PIMs(UFM)(uncorrected)	PIMs(UFM)(corrected)	PIMs(UFNM)	PIMs(FMpre)	|PIMs(FX)|	|PIMs(FY)|	|PIMs(FZ)|	|PIMs(FX)|+|PIMs(FY)|+|PIMs(FZ)|	sqrt(|PIMs(FX)|+|PIMs(FY)|+|PIMs(FZ)|)	PIMs(FX)^2	PIMs(FY)^2	PIMs(FZ)^2	(PIMs(FX)^2)+(PIMs(FY)^2)+(PIMs(FZ)^2)	sqrt((PIMs(FX)^2)+(PIMs(FY)^2)+(PIMs(FZ)^2))	PIMs(FX^2)	PIMs(FY^2)	PIMs(FZ^2)	PIMs(FX^2)+PIMs(FY^2)+PIMs(FZ^2)	sqrt(PIMs(FX^2)+PIMs(FY^2)+PIMs(FZ^2))	PIMs(UFX)	PIMs(UFY)	PIMs(UFZ)	PIMs(UFX)^2	PIMs(UFY)^2	PIMs(UFZ)^2	(PIMs(UFX)^2)+(PIMs(UFY)^2)+(PIMs(UFZ)^2)	sqrt((PIMs(UFX)^2)+(PIMs(UFY)^2)+(PIMs(UFZ)^2))	PIMs(UFX^2)	PIMs(UFY^2)	PIMs(UFZ^2)	PIMs(UFX^2)+PIMs(UFY^2)+PIMs(UFZ^2)	sqrt(PIMs(UFX^2)+PIMs(UFY^2)+PIMs(UFZ^2))	PIMs(|FX|)	PIMs(|FY|)	PIMs(|FZ|)	PIMs(|FX|)+PIMs(|FY|)+PIMs(|FZ|)	sqrt(PIMs(|FX|)+PIMs(|FY|)+PIMs(|FZ|))	PIMr(|FMpost|)	PIMr(UFM)(uncorrected)	PIMr(UFM)(corrected)	PIMr(UFNM)	PIMr(FMpre)	|PIMr(FX)|	|PIMr(FY)|
HFEN	0	0.03	0.02	0.01	0.02	0.05	0.06	0.02	0.01	0.03	0.02	0.04	0.03	0.03	0.03	0.02	0.04	0.03	0.03	0.05	0.03	0.04	0.03	0.01	0.19	0.22	0.1	0.07	0.11	0.06	0.1	0.1	0.09	0.12	0.09	0.06	0.04	0.01	0.01	0.02	0.01	0.01	0.02	0.05	0.06	0.02	0.01	0.03	0.02
ENMO(UFM)	0.03	0	0.05	0.04	0.04	0.02	0.03	0	0.03	0.05	0.04	0.06	0.06	0.06	0.04	0.04	0.05	0.05	0.05	0.04	0.03	0.07	0.03	0.04	0.14	0.26	0.09	0.06	0.13	0.07	0.15	0.13	0.1	0.12	0.09	0.03	0.02	0.04	0.03	0.06	0.03	0.05	0.04	0.02	0.03	0	0.03	0.05	0.05
AI(UFXYZ)	0.02	0.05	0	0.02	0.05	0.06	0.07	0.05	0.02	0.02	0.02	0.02	0.02	0.02	0.02	0.02	0.02	0.03	0.02	0.05	0.05	0.05	0.04	0.02	0.18	0.14	0.12	0.08	0.08	0.06	0.04	0.04	0.07	0.1	0.08	0.06	0.05	0.02	0.03	0.02	0.02	0.01	0.05	0.06	0.07	0.05	0.02	0.02	0.02
AI(FXYZ)	0.01	0.04	0.02	0	0.02	0.06	0.06	0.03	0	0.02	0.02	0.03	0.02	0.02	0.02	0.02	0.03	0.03	0.02	0.05	0.04	0.04	0.03	0	0.2	0.2	0.11	0.07	0.1	0.06	0.07	0.07	0.07	0.11	0.08	0.07	0.04	0	0.01	0.01	0	0	0.02	0.06	0.06	0.03	0	0.02	0.02
PIMs(|FMpost|)	0.02	0.04	0.05	0.02	0	0.06	0.07	0.02	0.02	0.05	0.03	0.05	0.04	0.04	0.04	0.03	0.04	0.05	0.04	0.05	0.05	0.06	0.04	0.02	0.16	0.26	0.09	0.06	0.13	0.05	0.1	0.1	0.07	0.12	0.08	0.09	0.05	0.03	0.02	0.04	0.02	0.02	0	0.06	0.07	0.02	0.02	0.05	0.04
PIMs(UFM)(uncorrected)	0.05	0.02	0.06	0.06	0.06	0	0.01	0.03	0.06	0.05	0.05	0.07	0.07	0.06	0.05	0.04	0.06	0.06	0.06	0.07	0.06	0.1	0.06	0.06	0.1	0.24	0.07	0.07	0.12	0.06	0.16	0.14	0.12	0.11	0.09	0.01	0.01	0.06	0.05	0.08	0.06	0.06	0.06	0	0.01	0.03	0.06	0.05	0.06
PIMs(UFM)(corrected)	0.06	0.03	0.07	0.06	0.07	0.01	0	0.04	0.06	0.05	0.05	0.07	0.07	0.06	0.05	0.05	0.06	0.06	0.07	0.07	0.06	0.11	0.07	0.06	0.09	0.23	0.07	0.06	0.12	0.07	0.15	0.14	0.12	0.11	0.09	0.01	0.01	0.06	0.06	0.08	0.06	0.06	0.07	0.01	0	0.04	0.06	0.05	0.06
PIMs(UFNM)	0.02	0	0.05	0.03	0.02	0.03	0.04	0	0.02	0.05	0.04	0.06	0.05	0.05	0.04	0.03	0.05	0.05	0.05	0.04	0.03	0.06	0.03	0.03	0.16	0.26	0.09	0.06	0.13	0.06	0.13	0.12	0.09	0.12	0.09	0.04	0.03	0.04	0.02	0.05	0.02	0.03	0.02	0.03	0.04	0	0.02	0.05	0.04
PIMs(FMpre)	0.01	0.03	0.02	0	0.02	0.06	0.06	0.02	0	0.03	0.02	0.03	0.02	0.02	0.03	0.02	0.03	0.03	0.02	0.05	0.04	0.05	0.04	0	0.19	0.22	0.11	0.07	0.11	0.05	0.08	0.08	0.08	0.12	0.08	0.07	0.04	0	0.01	0.01	0	0	0.02	0.06	0.06	0.02	0	0.03	0.02
|PIMs(FX)|	0.03	0.05	0.02	0.02	0.05	0.05	0.05	0.05	0.03	0	0.02	0.02	0.01	0.01	0.02	0.03	0.03	0.04	0.02	0.05	0.05	0.04	0.04	0.02	0.12	0.1	0.08	0.05	0.05	0.04	0.04	0.04	0.05	0.06	0.05	0.06	0.05	0.02	0.04	0.02	0.03	0.02	0.05	0.05	0.05	0.05	0.03	0	0.02
|PIMs(FY)|	0.02	0.04	0.02	0.02	0.03	0.05	0.05	0.04	0.02	0.02	0	0.02	0.01	0.01	0.03	0.01	0.02	0.04	0.02	0.05	0.05	0.05	0.04	0.02	0.14	0.15	0.08	0.05	0.07	0.04	0.05	0.05	0.05	0.08	0.05	0.06	0.05	0.02	0.02	0.02	0.02	0.02	0.03	0.05	0.05	0.04	0.02	0.03	0
|PIMs(FZ)|	0.04	0.06	0.02	0.03	0.05	0.07	0.07	0.06	0.03	0.02	0.02	0	0.02	0.01	0.02	0.02	0.02	0.04	0.03	0.05	0.06	0.05	0.05	0.03	0.15	0.11	0.08	0.05	0.06	0.03	0.04	0.04	0.04	0.06	0.05	0.07	0.06	0.03	0.04	0.02	0.03	0.02	0.05	0.07	0.07	0.06	0.03	0.02	0.02
|PIMs(FX)|+|PIMs(FY)|+|PIMs(FZ)|	0.03	0.06	0.02	0.02	0.04	0.07	0.07	0.05	0.02	0.01	0.01	0.02	0	0	0.02	0.02	0.02	0.02	0	0.06	0.06	0.05	0.05	0.02	0.17	0.15	0.1	0.06	0.07	0.05	0.04	0.05	0.06	0.08	0.06	0.07	0.06	0.02	0.03	0.02	0.02	0.02	0.04	0.07	0.07	0.05	0.02	0.01	0.01
sqrt(|PIMs(FX)|+|PIMs(FY)|+|PIMs(FZ)|)	0.03	0.06	0.02	0.02	0.04	0.06	0.06	0.05	0.02	0.01	0.01	0.01	0	0	0.02	0.02	0.03	0.02	0	0.06	0.06	0.05	0.05	0.02	0.2	0.14	0.12	0.08	0.08	0.06	0.04	0.04	0.07	0.09	0.07	0.07	0.06	0.02	0.03	0.02	0.02	0.02	0.04	0.06	0.06	0.05	0.02	0.01	0.01
PIMs(FX)^2	0.03	0.04	0.02	0.02	0.04	0.05	0.05	0.04	0.03	0.02	0.03	0.02	0.02	0.02	0	0.03	0.03	0.05	0.02	0.04	0.05	0.03	0.04	0.02	0.07	0.08	0.04	0.03	0.04	0.02	0.03	0.03	0.03	0.04	0.03	0.05	0.04	0.02	0.03	0.02	0.03	0.02	0.04	0.05	0.05	0.04	0.03	0.02	0.03
PIMs(FY)^2	0.02	0.04	0.02	0.02	0.03	0.04	0.05	0.03	0.02	0.03	0.01	0.02	0.02	0.02	0.03	0	0.03	0.05	0.02	0.05	0.04	0.04	0.04	0.02	0.08	0.11	0.04	0.03	0.05	0.02	0.04	0.04	0.03	0.05	0.03	0.05	0.04	0.03	0.02	0.02	0.02	0.02	0.03	0.04	0.05	0.03	0.02	0.03	0.01
PIMs(FZ)^2	0.04	0.05	0.02	0.03	0.04	0.06	0.06	0.05	0.03	0.03	0.02	0.02	0.02	0.03	0.03	0.03	0	0.05	0.03	0.04	0.05	0.03	0.04	0.03	0.09	0.08	0.04	0.03	0.04	0.02	0.03	0.03	0.03	0.04	0.04	0.06	0.05	0.03	0.04	0.02	0.03	0.03	0.04	0.06	0.06	0.05	0.03	0.03	0.03
(PIMs(FX)^2)+(PIMs(FY)^2)+(PIMs(FZ)^2)	0.03	0.05	0.03	0.03	0.05	0.06	0.06	0.05	0.03	0.04	0.04	0.04	0.02	0.02	0.05	0.05	0.05	0	0.02	0.05	0.05	0.04	0.04	0.03	0.11	0.12	0.06	0.04	0.06	0.03	0.04	0.04	0.04	0.06	0.05	0.06	0.05	0.03	0.04	0.02	0.03	0.03	0.05	0.06	0.06	0.05	0.03	0.04	0.04
sqrt((PIMs(FX)^2)+(PIMs(FY)^2)+(PIMs(FZ)^2))	0.03	0.05	0.02	0.02	0.04	0.06	0.07	0.05	0.02	0.02	0.02	0.03	0	0	0.02	0.02	0.03	0.02	0	0.06	0.06	0.05	0.05	0.02	0.17	0.15	0.1	0.06	0.07	0.05	0.05	0.05	0.06	0.08	0.06	0.07	0.06	0.02	0.03	0.02	0.02	0.02	0.04	0.06	0.07	0.05	0.02	0.02	0.02
PIMs(FX^2)	0.05	0.04	0.05	0.05	0.05	0.07	0.07	0.04	0.05	0.05	0.05	0.05	0.06	0.06	0.04	0.05	0.04	0.05	0.06	0	0.04	0.04	0.02	0.05	0.13	0.17	0.07	0.05	0.08	0.06	0.11	0.11	0.09	0.09	0.09	0.06	0.05	0.05	0.06	0.05	0.05	0.06	0.05	0.07	0.07	0.04	0.05	0.05	0.05
PIMs(FY^2)	0.03	0.03	0.05	0.04	0.05	0.06	0.06	0.03	0.04	0.05	0.05	0.06	0.06	0.06	0.05	0.04	0.05	0.05	0.06	0.04	0	0.06	0.01	0.04	0.12	0.24	0.08	0.06	0.11	0.07	0.14	0.13	0.11	0.11	0.09	0.05	0.04	0.05	0.03	0.06	0.04	0.05	0.05	0.06	0.06	0.03	0.04	0.05	0.05
PIMs(FZ^2)	0.04	0.07	0.05	0.04	0.06	0.1	0.11	0.06	0.05	0.04	0.05	0.05	0.05	0.05	0.03	0.04	0.03	0.04	0.05	0.04	0.06	0	0.04	0.04	0.16	0.17	0.08	0.05	0.09	0.06	0.1	0.09	0.07	0.1	0.09	0.1	0.08	0.05	0.05	0.04	0.05	0.06	0.06	0.1	0.11	0.06	0.05	0.04	0.05
PIMs(FX^2)+PIMs(FY^2)+PIMs(FZ^2)	0.03	0.03	0.04	0.03	0.04	0.06	0.07	0.03	0.04	0.04	0.04	0.05	0.05	0.05	0.04	0.04	0.04	0.04	0.05	0.02	0.01	0.04	0	0.03	0.14	0.21	0.08	0.06	0.1	0.06	0.13	0.11	0.1	0.11	0.09	0.04	0.04	0.04	0.04	0.04	0.04	0.05	0.04	0.06	0.07	0.03	0.04	0.04	0.04
sqrt(PIMs(FX^2)+PIMs(FY^2)+PIMs(FZ^2))	0.01	0.04	0.02	0	0.02	0.06	0.06	0.03	0	0.02	0.02	0.03	0.02	0.02	0.02	0.02	0.03	0.03	0.02	0.05	0.04	0.04	0.03	0	0.19	0.21	0.11	0.07	0.1	0.06	0.07	0.07	0.07	0.12	0.08	0.07	0.04	0	0.01	0.01	0	0	0.02	0.06	0.06	0.03	0	0.02	0.02
PIMs(UFX)	0.19	0.14	0.18	0.2	0.16	0.1	0.09	0.16	0.19	0.12	0.14	0.15	0.17	0.2	0.07	0.08	0.09	0.11	0.17	0.13	0.12	0.16	0.14	0.19	0	0.12	0.11	0.3	0.17	0.2	0.13	0.11	0.31	0.13	0.18	0.1	0.11	0.18	0.18	0.21	0.19	0.22	0.16	0.1	0.09	0.16	0.19	0.12	0.14
PIMs(UFY)	0.22	0.26	0.14	0.2	0.26	0.24	0.23	0.26	0.22	0.1	0.15	0.11	0.15	0.14	0.08	0.11	0.08	0.12	0.15	0.17	0.24	0.17	0.21	0.21	0.12	0	0.07	0.08	0.18	0.1	0.1	0.1	0.1	0.16	0.11	0.22	0.23	0.19	0.25	0.19	0.22	0.19	0.26	0.24	0.23	0.26	0.22	0.1	0.15
PIMs(UFZ)	0.1	0.09	0.12	0.11	0.09	0.07	0.07	0.09	0.11	0.08	0.08	0.08	0.1	0.12	0.04	0.04	0.04	0.06	0.1	0.07	0.08	0.08	0.08	0.11	0.11	0.07	0	0.21	0.1	0.28	0.09	0.08	0.21	0.12	0.28	0.07	0.07	0.1	0.1	0.11	0.11	0.12	0.09	0.07	0.07	0.09	0.11	0.08	0.08
PIMs(UFX)^2	0.07	0.06	0.08	0.07	0.06	0.07	0.06	0.06	0.07	0.05	0.05	0.05	0.06	0.08	0.03	0.03	0.03	0.04	0.06	0.05	0.06	0.05	0.06	0.07	0.3	0.08	0.21	0	0.07	0.07	0.06	0.06	0.02	0.08	0.08	0.06	0.06	0.07	0.07	0.07	0.07	0.08	0.06	0.07	0.06	0.06	0.07	0.05	0.05
PIMs(UFY)^2	0.11	0.13	0.08	0.1	0.13	0.12	0.12	0.13	0.11	0.05	0.07	0.06	0.07	0.08	0.04	0.05	0.04	0.06	0.07	0.08	0.11	0.09	0.1	0.1	0.17	0.18	0.1	0.07	0	0.07	0.06	0.06	0.08	0.03	0.07	0.1	0.11	0.09	0.13	0.1	0.11	0.1	0.13	0.12	0.12	0.13	0.11	0.05	0.07
PIMs(UFZ)^2	0.06	0.07	0.06	0.06	0.05	0.06	0.07	0.06	0.05	0.04	0.04	0.03	0.05	0.06	0.02	0.02	0.02	0.03	0.05	0.06	0.07	0.06	0.06	0.06	0.2	0.1	0.28	0.07	0.07	0	0.05	0.04	0.08	0.06	0.02	0.07	0.06	0.05	0.06	0.05	0.05	0.06	0.05	0.06	0.07	0.06	0.05	0.04	0.04
(PIMs(UFX)^2)+(PIMs(UFY)^2)+(PIMs(UFZ)^2)	0.1	0.15	0.04	0.07	0.1	0.16	0.15	0.13	0.08	0.04	0.05	0.04	0.04	0.04	0.03	0.04	0.03	0.04	0.05	0.11	0.14	0.1	0.13	0.07	0.13	0.1	0.09	0.06	0.06	0.05	0	0	0.07	0.07	0.06	0.16	0.14	0.07	0.11	0.05	0.08	0.06	0.1	0.16	0.15	0.13	0.08	0.04	0.05
sqrt((PIMs(UFX)^2)+(PIMs(UFY)^2)+(PIMs(UFZ)^2))	0.1	0.13	0.04	0.07	0.1	0.14	0.14	0.12	0.08	0.04	0.05	0.04	0.05	0.04	0.03	0.04	0.03	0.04	0.05	0.11	0.13	0.09	0.11	0.07	0.11	0.1	0.08	0.06	0.06	0.04	0	0	0.06	0.07	0.06	0.14	0.13	0.07	0.1	0.05	0.07	0.06	0.1	0.14	0.14	0.12	0.08	0.04	0.05
PIMs(UFX^2)	0.09	0.1	0.07	0.07	0.07	0.12	0.12	0.09	0.08	0.05	0.05	0.04	0.06	0.07	0.03	0.03	0.03	0.04	0.06	0.09	0.11	0.07	0.1	0.07	0.31	0.1	0.21	0.02	0.08	0.08	0.07	0.06	0	0.1	0.1	0.12	0.11	0.07	0.08	0.07	0.08	0.08	0.07	0.12	0.12	0.09	0.08	0.05	0.05
PIMs(UFY^2)	0.12	0.12	0.1	0.11	0.12	0.11	0.11	0.12	0.12	0.06	0.08	0.06	0.08	0.09	0.04	0.05	0.04	0.06	0.08	0.09	0.11	0.1	0.11	0.12	0.13	0.16	0.12	0.08	0.03	0.06	0.07	0.07	0.1	0	0.07	0.1	0.11	0.1	0.13	0.11	0.12	0.11	0.12	0.11	0.11	0.12	0.12	0.06	0.07
PIMs(UFZ^2)	0.09	0.09	0.08	0.08	0.08	0.09	0.09	0.09	0.08	0.05	0.05	0.05	0.06	0.07	0.03	0.03	0.04	0.05	0.06	0.09	0.09	0.09	0.09	0.08	0.18	0.11	0.28	0.08	0.07	0.02	0.06	0.06	0.1	0.07	0	0.1	0.09	0.08	0.08	0.08	0.08	0.08	0.08	0.09	0.09	0.09	0.08	0.05	0.05
PIMs(UFX^2)+PIMs(UFY^2)+PIMs(UFZ^2)	0.06	0.03	0.06	0.07	0.09	0.01	0.01	0.04	0.07	0.06	0.06	0.07	0.07	0.07	0.05	0.05	0.06	0.06	0.07	0.06	0.05	0.1	0.04	0.07	0.1	0.22	0.07	0.06	0.1	0.07	0.16	0.14	0.12	0.1	0.1	0	0.02	0.07	0.08	0.08	0.07	0.08	0.09	0.01	0.01	0.04	0.07	0.06	0.07
sqrt(PIMs(UFX^2)+PIMs(UFY^2)+PIMs(UFZ^2))	0.04	0.02	0.05	0.04	0.05	0.01	0.01	0.03	0.04	0.05	0.05	0.06	0.06	0.06	0.04	0.04	0.05	0.05	0.06	0.05	0.04	0.08	0.04	0.04	0.11	0.23	0.07	0.06	0.11	0.06	0.14	0.13	0.11	0.11	0.09	0.02	0	0.05	0.05	0.06	0.04	0.05	0.05	0.01	0.01	0.03	0.04	0.05	0.05
PIMs(|FX|)	0.01	0.04	0.02	0	0.03	0.06	0.06	0.04	0	0.02	0.02	0.03	0.02	0.02	0.02	0.03	0.03	0.03	0.02	0.05	0.05	0.05	0.04	0	0.18	0.19	0.1	0.07	0.09	0.05	0.07	0.07	0.07	0.1	0.08	0.07	0.05	0	0.02	0.01	0	0.01	0.03	0.06	0.06	0.04	0	0.02	0.02
PIMs(|FY|)	0.01	0.03	0.03	0.01	0.02	0.05	0.06	0.02	0.01	0.04	0.02	0.04	0.03	0.03	0.03	0.02	0.04	0.04	0.03	0.06	0.03	0.05	0.04	0.01	0.18	0.25	0.1	0.07	0.13	0.06	0.11	0.1	0.08	0.13	0.08	0.08	0.05	0.02	0	0.02	0.01	0.01	0.02	0.05	0.06	0.02	0.01	0.04	0.03
PIMs(|FZ|)	0.02	0.06	0.02	0.01	0.04	0.08	0.08	0.05	0.01	0.02	0.02	0.02	0.02	0.02	0.02	0.02	0.02	0.02	0.02	0.05	0.06	0.04	0.04	0.01	0.21	0.19	0.11	0.07	0.1	0.05	0.05	0.05	0.07	0.11	0.08	0.08	0.06	0.01	0.02	0	0.01	0.01	0.04	0.08	0.08	0.05	0.01	0.02	0.02
PIMs(|FX|)+PIMs(|FY|)+PIMs(|FZ|)	0.01	0.03	0.02	0	0.02	0.06	0.06	0.02	0	0.03	0.02	0.03	0.02	0.02	0.03	0.02	0.03	0.03	0.02	0.05	0.04	0.05	0.04	0	0.19	0.22	0.11	0.07	0.11	0.05	0.08	0.07	0.08	0.12	0.08	0.07	0.04	0	0.01	0.01	0	0	0.02	0.06	0.06	0.02	0	0.03	0.02
sqrt(PIMs(|FX|)+PIMs(|FY|)+PIMs(|FZ|))	0.01	0.05	0.01	0	0.02	0.06	0.06	0.03	0	0.02	0.02	0.02	0.02	0.02	0.02	0.02	0.03	0.03	0.02	0.06	0.05	0.06	0.05	0	0.22	0.19	0.12	0.08	0.1	0.06	0.06	0.06	0.08	0.11	0.08	0.08	0.05	0.01	0.01	0.01	0	0	0.02	0.06	0.06	0.03	0	0.02	0.02
PIMr(|FMpost|)	0.02	0.04	0.05	0.02	0	0.06	0.07	0.02	0.02	0.05	0.03	0.05	0.04	0.04	0.04	0.03	0.04	0.05	0.04	0.05	0.05	0.06	0.04	0.02	0.16	0.26	0.09	0.06	0.13	0.05	0.1	0.1	0.07	0.12	0.08	0.09	0.05	0.03	0.02	0.04	0.02	0.02	0	0.06	0.07	0.02	0.02	0.05	0.04
PIMr(UFM)(uncorrected)	0.05	0.02	0.06	0.06	0.06	0	0.01	0.03	0.06	0.05	0.05	0.07	0.07	0.06	0.05	0.04	0.06	0.06	0.06	0.07	0.06	0.1	0.06	0.06	0.1	0.24	0.07	0.07	0.12	0.06	0.16	0.14	0.12	0.11	0.09	0.01	0.01	0.06	0.05	0.08	0.06	0.06	0.06	0	0.01	0.03	0.06	0.05	0.06
PIMr(UFM)(corrected)	0.06	0.03	0.07	0.06	0.07	0.01	0	0.04	0.06	0.05	0.05	0.07	0.07	0.06	0.05	0.05	0.06	0.06	0.07	0.07	0.06	0.11	0.07	0.06	0.09	0.23	0.07	0.06	0.12	0.07	0.15	0.14	0.12	0.11	0.09	0.01	0.01	0.06	0.06	0.08	0.06	0.06	0.07	0.01	0	0.04	0.06	0.05	0.06
PIMr(UFNM)	0.02	0	0.05	0.03	0.02	0.03	0.04	0	0.02	0.05	0.04	0.06	0.05	0.05	0.04	0.03	0.05	0.05	0.05	0.04	0.03	0.06	0.03	0.03	0.16	0.26	0.09	0.06	0.13	0.06	0.13	0.12	0.09	0.12	0.09	0.04	0.03	0.04	0.02	0.05	0.02	0.03	0.02	0.03	0.04	0	0.02	0.05	0.04
PIMr(FMpre)	0.01	0.03	0.02	0	0.02	0.06	0.06	0.02	0	0.03	0.02	0.03	0.02	0.02	0.03	0.02	0.03	0.03	0.02	0.05	0.04	0.05	0.04	0	0.19	0.22	0.11	0.07	0.11	0.05	0.08	0.08	0.08	0.12	0.08	0.07	0.04	0	0.01	0.01	0	0	0.02	0.06	0.06	0.02	0	0.03	0.02
|PIMr(FX)|	0.03	0.05	0.02	0.02	0.05	0.05	0.05	0.05	0.03	0	0.03	0.02	0.01	0.01	0.02	0.03	0.03	0.04	0.02	0.05	0.05	0.04	0.04	0.02	0.12	0.1	0.08	0.05	0.05	0.04	0.04	0.04	0.05	0.06	0.05	0.06	0.05	0.02	0.04	0.02	0.03	0.02	0.05	0.05	0.05	0.05	0.03	0	0.02
|PIMr(FY)|	0.02	0.05	0.02	0.02	0.04	0.06	0.06	0.04	0.02	0.02	0	0.02	0.01	0.01	0.03	0.01	0.03	0.04	0.02	0.05	0.05	0.05	0.04	0.02	0.14	0.15	0.08	0.05	0.07	0.04	0.05	0.05	0.05	0.07	0.05	0.07	0.05	0.02	0.03	0.02	0.02	0.02	0.04	0.06	0.06	0.04	0.02	0.02	0
|PIMr(FZ)|	0.04	0.06	0.02	0.03	0.05	0.07	0.07	0.06	0.03	0.03	0.02	0	0.02	0.01	0.03	0.02	0.02	0.04	0.03	0.05	0.06	0.05	0.05	0.03	0.15	0.11	0.08	0.05	0.06	0.03	0.03	0.04	0.04	0.06	0.05	0.07	0.06	0.03	0.04	0.02	0.03	0.02	0.05	0.07	0.07	0.06	0.03	0.02	0.02
|PIMr(FX)|+|PIMr(FY)|+|PIMr(FZ)|	0.03	0.06	0.02	0.02	0.05	0.07	0.07	0.05	0.02	0.01	0.01	0.02	0	0	0.02	0.02	0.02	0.02	0	0.06	0.06	0.05	0.05	0.02	0.17	0.15	0.1	0.06	0.07	0.05	0.04	0.04	0.06	0.08	0.06	0.08	0.06	0.02	0.04	0.02	0.02	0.02	0.05	0.07	0.07	0.05	0.02	0.01	0.01
sqrt(|PIMr(FX)|+|PIMr(FY)|+|PIMr(FZ)|)	0.03	0.06	0.02	0.02	0.05	0.07	0.07	0.05	0.02	0.01	0.01	0.01	0	0	0.02	0.02	0.03	0.02	0	0.06	0.06	0.06	0.05	0.02	0.2	0.14	0.12	0.08	0.08	0.06	0.04	0.04	0.07	0.09	0.07	0.08	0.06	0.02	0.04	0.02	0.02	0.02	0.05	0.07	0.07	0.05	0.02	0.01	0.01
PIMr(FX)^2	0.03	0.05	0.02	0.02	0.04	0.05	0.05	0.05	0.03	0.02	0.03	0.02	0.02	0.02	0.01	0.03	0.03	0.04	0.02	0.04	0.05	0.03	0.04	0.02	0.07	0.07	0.04	0.03	0.04	0.02	0.03	0.03	0.03	0.04	0.03	0.05	0.04	0.02	0.03	0.02	0.03	0.02	0.04	0.05	0.05	0.05	0.03	0.02	0.03
PIMr(FY)^2	0.03	0.04	0.02	0.02	0.03	0.05	0.05	0.04	0.02	0.03	0.01	0.03	0.02	0.02	0.03	0	0.03	0.04	0.02	0.05	0.04	0.04	0.04	0.02	0.08	0.11	0.04	0.03	0.05	0.02	0.04	0.04	0.03	0.05	0.03	0.06	0.04	0.03	0.03	0.02	0.02	0.02	0.03	0.05	0.05	0.04	0.02	0.03	0.01
PIMr(FZ)^2	0.04	0.05	0.02	0.03	0.04	0.06	0.06	0.05	0.03	0.03	0.02	0.01	0.02	0.02	0.03	0.03	0	0.05	0.02	0.04	0.05	0.03	0.04	0.03	0.09	0.08	0.05	0.03	0.04	0.02	0.03	0.03	0.03	0.04	0.04	0.06	0.05	0.03	0.04	0.02	0.03	0.02	0.04	0.06	0.06	0.05	0.03	0.03	0.02
(PIMr(FX)^2)+(PIMr(FY)^2)+(PIMr(FZ)^2)	0.03	0.05	0.03	0.03	0.05	0.06	0.06	0.05	0.03	0.04	0.04	0.04	0.02	0.02	0.04	0.05	0.05	0	0.01	0.05	0.05	0.04	0.04	0.03	0.11	0.12	0.06	0.04	0.06	0.03	0.04	0.04	0.04	0.06	0.05	0.07	0.05	0.03	0.04	0.02	0.03	0.03	0.05	0.06	0.06	0.05	0.03	0.04	0.04
sqrt((PIMr(FX)^2)+(PIMr(FY)^2)+(PIMr(FZ)^2))	0.03	0.06	0.02	0.02	0.05	0.07	0.07	0.05	0.02	0.02	0.02	0.03	0	0	0.02	0.02	0.03	0.02	0	0.06	0.06	0.05	0.05	0.02	0.17	0.15	0.1	0.06	0.07	0.05	0.04	0.04	0.06	0.08	0.06	0.08	0.06	0.02	0.04	0.02	0.02	0.02	0.05	0.07	0.07	0.05	0.02	0.02	0.02
PIMr(FX^2)	0.05	0.04	0.05	0.05	0.05	0.07	0.07	0.04	0.05	0.05	0.05	0.05	0.06	0.06	0.04	0.05	0.04	0.05	0.06	0	0.04	0.04	0.02	0.05	0.13	0.17	0.07	0.05	0.08	0.06	0.11	0.11	0.09	0.09	0.09	0.06	0.05	0.05	0.06	0.05	0.05	0.06	0.05	0.07	0.07	0.04	0.05	0.05	0.05
PIMr(FY^2)	0.03	0.03	0.05	0.04	0.05	0.06	0.06	0.03	0.04	0.05	0.05	0.06	0.06	0.06	0.05	0.04	0.05	0.05	0.06	0.04	0	0.06	0.01	0.04	0.12	0.24	0.08	0.06	0.11	0.07	0.14	0.13	0.11	0.11	0.09	0.05	0.04	0.05	0.03	0.06	0.04	0.05	0.05	0.06	0.06	0.03	0.04	0.05	0.05
PIMr(FZ^2)	0.04	0.07	0.05	0.04	0.06	0.1	0.11	0.06	0.05	0.04	0.05	0.05	0.05	0.05	0.03	0.04	0.03	0.04	0.05	0.04	0.06	0	0.04	0.04	0.16	0.17	0.08	0.05	0.09	0.06	0.1	0.09	0.07	0.1	0.09	0.1	0.08	0.05	0.05	0.04	0.05	0.06	0.06	0.1	0.11	0.06	0.05	0.04	0.05
PIMr(FX^2)+PIMr(FY^2)+PIMr(FZ^2)	0.03	0.03	0.04	0.03	0.04	0.06	0.07	0.03	0.04	0.04	0.04	0.05	0.05	0.05	0.04	0.04	0.04	0.04	0.05	0.02	0.01	0.04	0	0.03	0.14	0.21	0.08	0.06	0.1	0.06	0.13	0.11	0.1	0.11	0.09	0.04	0.04	0.04	0.04	0.04	0.04	0.05	0.04	0.06	0.07	0.03	0.04	0.04	0.04
sqrt(PIMr(FX^2)+PIMr(FY^2)+PIMr(FZ^2))	0.01	0.04	0.02	0	0.02	0.06	0.06	0.03	0	0.02	0.02	0.03	0.02	0.02	0.02	0.02	0.03	0.03	0.02	0.05	0.04	0.04	0.03	0	0.19	0.21	0.11	0.07	0.1	0.06	0.07	0.07	0.07	0.12	0.08	0.07	0.04	0	0.01	0.01	0	0	0.02	0.06	0.06	0.03	0	0.02	0.02
PIMr(UFX)	0.19	0.14	0.18	0.2	0.16	0.1	0.09	0.16	0.19	0.12	0.14	0.15	0.17	0.2	0.07	0.08	0.09	0.11	0.17	0.13	0.12	0.16	0.14	0.19	0	0.12	0.11	0.3	0.17	0.2	0.13	0.11	0.31	0.13	0.18	0.1	0.11	0.18	0.18	0.21	0.19	0.22	0.16	0.1	0.09	0.16	0.19	0.12	0.14
PIMr(UFY)	0.22	0.26	0.14	0.2	0.26	0.24	0.23	0.26	0.22	0.1	0.15	0.11	0.15	0.14	0.08	0.11	0.08	0.12	0.15	0.17	0.24	0.17	0.21	0.21	0.12	0	0.07	0.08	0.18	0.1	0.1	0.1	0.1	0.16	0.11	0.22	0.23	0.19	0.25	0.19	0.22	0.19	0.26	0.24	0.23	0.26	0.22	0.1	0.15
PIMr(UFZ)	0.1	0.09	0.12	0.11	0.09	0.07	0.07	0.09	0.11	0.08	0.08	0.08	0.1	0.12	0.04	0.04	0.04	0.06	0.1	0.07	0.08	0.08	0.08	0.11	0.11	0.07	0	0.21	0.1	0.28	0.09	0.08	0.21	0.12	0.28	0.07	0.07	0.1	0.1	0.11	0.11	0.12	0.09	0.07	0.07	0.09	0.11	0.08	0.08
PIMr(UFX)^2	0.07	0.06	0.08	0.07	0.06	0.07	0.06	0.06	0.07	0.05	0.05	0.05	0.06	0.08	0.03	0.03	0.03	0.04	0.06	0.05	0.06	0.05	0.06	0.07	0.3	0.08	0.21	0	0.07	0.07	0.06	0.06	0.02	0.08	0.08	0.06	0.06	0.07	0.07	0.07	0.07	0.08	0.06	0.07	0.06	0.06	0.07	0.05	0.05
PIMr(UFY)^2	0.11	0.13	0.08	0.1	0.13	0.12	0.12	0.13	0.11	0.05	0.07	0.06	0.07	0.08	0.04	0.05	0.04	0.06	0.07	0.08	0.11	0.09	0.1	0.1	0.17	0.18	0.1	0.07	0	0.07	0.06	0.06	0.08	0.03	0.07	0.1	0.11	0.09	0.13	0.1	0.11	0.1	0.13	0.12	0.12	0.13	0.11	0.05	0.07
PIMr(UFZ)^2	0.06	0.07	0.06	0.06	0.05	0.06	0.07	0.06	0.05	0.04	0.04	0.03	0.05	0.06	0.02	0.02	0.02	0.03	0.05	0.06	0.07	0.06	0.06	0.06	0.2	0.1	0.28	0.07	0.07	0	0.05	0.04	0.08	0.06	0.02	0.07	0.06	0.05	0.06	0.05	0.05	0.06	0.05	0.06	0.07	0.06	0.05	0.04	0.04
(PIMr(UFX)^2)+(PIMr(UFY)^2)+(PIMr(UFZ)^2)	0.1	0.15	0.04	0.07	0.1	0.16	0.15	0.13	0.08	0.04	0.05	0.04	0.04	0.04	0.03	0.04	0.03	0.04	0.05	0.11	0.14	0.1	0.13	0.07	0.13	0.1	0.09	0.06	0.06	0.05	0	0	0.07	0.07	0.06	0.16	0.14	0.07	0.11	0.05	0.08	0.06	0.1	0.16	0.15	0.13	0.08	0.04	0.05
sqrt((PIMr(UFX)^2)+(PIMr(UFY)^2)+(PIMr(UFZ)^2))	0.1	0.13	0.04	0.07	0.1	0.14	0.14	0.12	0.08	0.04	0.05	0.04	0.05	0.04	0.03	0.04	0.03	0.04	0.05	0.11	0.13	0.09	0.11	0.07	0.11	0.1	0.08	0.06	0.06	0.04	0	0	0.06	0.07	0.06	0.14	0.13	0.07	0.1	0.05	0.07	0.06	0.1	0.14	0.14	0.12	0.08	0.04	0.05
PIMr(UFX^2)	0.09	0.1	0.07	0.07	0.07	0.12	0.12	0.09	0.08	0.05	0.05	0.04	0.06	0.07	0.03	0.03	0.03	0.04	0.06	0.09	0.11	0.07	0.1	0.07	0.31	0.1	0.21	0.02	0.08	0.08	0.07	0.06	0	0.1	0.1	0.12	0.11	0.07	0.08	0.07	0.08	0.08	0.07	0.12	0.12	0.09	0.08	0.05	0.05
PIMr(UFY^2)	0.12	0.12	0.1	0.11	0.12	0.11	0.11	0.12	0.12	0.06	0.08	0.06	0.08	0.09	0.04	0.05	0.04	0.06	0.08	0.09	0.11	0.1	0.11	0.12	0.13	0.16	0.12	0.08	0.03	0.06	0.07	0.07	0.1	0	0.07	0.1	0.11	0.1	0.13	0.11	0.12	0.11	0.12	0.11	0.11	0.12	0.12	0.06	0.07
PIMr(UFZ^2)	0.09	0.09	0.08	0.08	0.08	0.09	0.09	0.09	0.08	0.05	0.05	0.05	0.06	0.07	0.03	0.03	0.04	0.05	0.06	0.09	0.09	0.09	0.09	0.08	0.18	0.11	0.28	0.08	0.07	0.02	0.06	0.06	0.1	0.07	0	0.1	0.09	0.08	0.08	0.08	0.08	0.08	0.08	0.09	0.09	0.09	0.08	0.05	0.05
PIMr(UFX^2)+PIMr(UFY^2)+PIMr(UFZ^2)	0.06	0.03	0.06	0.07	0.09	0.01	0.01	0.04	0.07	0.06	0.06	0.07	0.07	0.07	0.05	0.05	0.06	0.06	0.07	0.06	0.05	0.1	0.04	0.07	0.1	0.22	0.07	0.06	0.1	0.07	0.16	0.14	0.12	0.1	0.1	0	0.02	0.07	0.08	0.08	0.07	0.08	0.09	0.01	0.01	0.04	0.07	0.06	0.07
sqrt(PIMr(UFX^2)+PIMr(UFY^2)+PIMr(UFZ^2))	0.04	0.02	0.05	0.04	0.05	0.01	0.01	0.03	0.04	0.05	0.05	0.06	0.06	0.06	0.04	0.04	0.05	0.05	0.06	0.05	0.04	0.08	0.04	0.04	0.11	0.23	0.07	0.06	0.11	0.06	0.14	0.13	0.11	0.11	0.09	0.02	0	0.05	0.05	0.06	0.04	0.05	0.05	0.01	0.01	0.03	0.04	0.05	0.05
PIMr(|FX|)	0.01	0.04	0.02	0	0.03	0.06	0.06	0.04	0	0.02	0.02	0.03	0.02	0.02	0.02	0.03	0.03	0.03	0.02	0.05	0.05	0.05	0.04	0	0.18	0.19	0.1	0.07	0.09	0.05	0.07	0.07	0.07	0.1	0.08	0.07	0.05	0	0.02	0.01	0	0.01	0.03	0.06	0.06	0.04	0	0.02	0.02
PIMr(|FY|)	0.01	0.03	0.03	0.01	0.02	0.05	0.06	0.02	0.01	0.04	0.02	0.04	0.03	0.03	0.03	0.02	0.04	0.04	0.03	0.06	0.03	0.05	0.04	0.01	0.18	0.25	0.1	0.07	0.13	0.06	0.11	0.1	0.08	0.13	0.08	0.08	0.05	0.02	0	0.02	0.01	0.01	0.02	0.05	0.06	0.02	0.01	0.04	0.03
PIMr(|FZ|)	0.02	0.06	0.02	0.01	0.04	0.08	0.08	0.05	0.01	0.02	0.02	0.02	0.02	0.02	0.02	0.02	0.02	0.02	0.02	0.05	0.06	0.04	0.04	0.01	0.21	0.19	0.11	0.07	0.1	0.05	0.05	0.05	0.07	0.11	0.08	0.08	0.06	0.01	0.02	0	0.01	0.01	0.04	0.08	0.08	0.05	0.01	0.02	0.02
PIMr(|FX|)+PIMr(|FY|)+PIMr(|FZ|)	0.01	0.03	0.02	0	0.02	0.06	0.06	0.02	0	0.03	0.02	0.03	0.02	0.02	0.03	0.02	0.03	0.03	0.02	0.05	0.04	0.05	0.04	0	0.19	0.22	0.11	0.07	0.11	0.05	0.08	0.07	0.08	0.12	0.08	0.07	0.04	0	0.01	0.01	0	0	0.02	0.06	0.06	0.02	0	0.03	0.02
sqrt(PIMr(|FX|)+PIMr(|FY|)+PIMr(|FZ|))	0.01	0.05	0.01	0	0.02	0.06	0.06	0.03	0	0.02	0.02	0.02	0.02	0.02	0.02	0.02	0.03	0.03	0.02	0.06	0.05	0.06	0.05	0	0.22	0.19	0.12	0.08	0.1	0.06	0.06	0.06	0.08	0.11	0.08	0.08	0.05	0.01	0.01	0.01	0	0	0.02	0.06	0.06	0.03	0	0.02	0.02
ZCM(|FX|)	0.03	0.06	0.03	0.02	0.03	0.07	0.07	0.04	0.02	0.03	0.03	0.04	0.03	0.03	0.03	0.03	0.03	0.04	0.03	0.07	0.07	0.07	0.06	0.02	0.2	0.21	0.11	0.07	0.1	0.05	0.07	0.07	0.07	0.11	0.07	0.1	0.07	0.01	0.02	0.02	0.01	0.01	0.03	0.07	0.07	0.04	0.02	0.03	0.03
ZCM(|FY|)	0.04	0.07	0.04	0.03	0.02	0.08	0.08	0.05	0.02	0.04	0.03	0.04	0.04	0.04	0.03	0.03	0.04	0.04	0.04	0.07	0.08	0.08	0.07	0.03	0.2	0.25	0.11	0.07	0.12	0.05	0.09	0.08	0.07	0.13	0.08	0.11	0.08	0.02	0.03	0.03	0.02	0.02	0.02	0.08	0.08	0.05	0.02	0.04	0.03
ZCM(|FZ|)	0.02	0.06	0.03	0.01	0.03	0.07	0.07	0.04	0.01	0.03	0.02	0.03	0.03	0.03	0.03	0.02	0.03	0.04	0.03	0.07	0.06	0.07	0.06	0.01	0.21	0.22	0.11	0.07	0.11	0.05	0.07	0.07	0.07	0.12	0.08	0.09	0.06	0.01	0.02	0.02	0.01	0.01	0.03	0.07	0.07	0.04	0.01	0.03	0.03
ZCM(|FMpost|)	0.03	0.06	0.03	0.02	0.03	0.08	0.08	0.04	0.02	0.04	0.03	0.04	0.04	0.03	0.03	0.03	0.04	0.04	0.03	0.08	0.07	0.08	0.07	0.02	0.2	0.25	0.1	0.07	0.12	0.05	0.08	0.08	0.07	0.13	0.07	0.1	0.07	0.02	0.02	0.03	0.02	0.02	0.03	0.08	0.08	0.04	0.02	0.04	0.03
ZCM(FMpost)	0.03	0.05	0.05	0.03	0.01	0.07	0.07	0.04	0.02	0.05	0.04	0.06	0.05	0.05	0.04	0.03	0.05	0.05	0.05	0.07	0.07	0.08	0.06	0.03	0.17	0.27	0.1	0.07	0.13	0.05	0.11	0.1	0.07	0.13	0.08	0.1	0.07	0.03	0.02	0.05	0.03	0.03	0.01	0.07	0.07	0.04	0.02	0.05	0.04
ZCM(UFM)	0.03	0.05	0.05	0.03	0.02	0.07	0.08	0.03	0.02	0.05	0.03	0.06	0.05	0.05	0.04	0.03	0.05	0.05	0.05	0.08	0.07	0.08	0.07	0.03	0.17	0.27	0.1	0.06	0.13	0.05	0.11	0.11	0.07	0.13	0.08	0.11	0.06	0.03	0.02	0.04	0.03	0.03	0.02	0.07	0.08	0.03	0.02	0.05	0.04
ZCM(UFNM)	0.03	0.06	0.05	0.03	0.03	0.08	0.08	0.04	0.03	0.05	0.03	0.05	0.05	0.04	0.04	0.03	0.05	0.05	0.05	0.07	0.07	0.08	0.07	0.03	0.19	0.26	0.1	0.07	0.13	0.05	0.1	0.1	0.07	0.13	0.08	0.1	0.07	0.03	0.03	0.04	0.03	0.03	0.03	0.08	0.08	0.04	0.03	0.05	0.04
ZCM(FMpre)	0.04	0.07	0.04	0.03	0.06	0.07	0.07	0.07	0.03	0.03	0.03	0.03	0.03	0.03	0.03	0.03	0.03	0.03	0.03	0.06	0.06	0.06	0.05	0.03	0.2	0.16	0.11	0.08	0.09	0.06	0.06	0.05	0.07	0.11	0.07	0.08	0.06	0.03	0.04	0.04	0.03	0.02	0.06	0.07	0.07	0.07	0.03	0.03	0.03
ZCM(FX)	0.02	0.05	0.04	0.02	0.02	0.07	0.07	0.03	0.02	0.04	0.03	0.04	0.04	0.04	0.03	0.03	0.04	0.04	0.04	0.07	0.06	0.07	0.05	0.02	0.19	0.22	0.1	0.07	0.1	0.05	0.09	0.08	0.07	0.11	0.07	0.09	0.06	0.01	0.02	0.03	0.02	0.02	0.02	0.07	0.07	0.03	0.02	0.04	0.03
ZCM(FY)	0.03	0.05	0.05	0.03	0.01	0.07	0.07	0.03	0.03	0.05	0.04	0.06	0.05	0.05	0.04	0.04	0.05	0.05	0.05	0.07	0.06	0.08	0.06	0.03	0.17	0.27	0.1	0.07	0.14	0.05	0.11	0.11	0.07	0.13	0.08	0.1	0.06	0.03	0.02	0.05	0.03	0.03	0.01	0.07	0.07	0.03	0.03	0.05	0.04
ZCM(FZ)	0.02	0.05	0.03	0.01	0.02	0.07	0.07	0.03	0.01	0.03	0.03	0.03	0.03	0.03	0.03	0.02	0.03	0.04	0.03	0.06	0.06	0.06	0.05	0.01	0.2	0.23	0.11	0.07	0.11	0.05	0.08	0.07	0.07	0.12	0.08	0.09	0.06	0.01	0.02	0.02	0.01	0.01	0.02	0.07	0.07	0.03	0.01	0.03	0.03
ZCM(FX)+ZCM(FY)+ZCM(FZ)	0.02	0.05	0.04	0.02	0.01	0.07	0.07	0.03	0.01	0.04	0.03	0.04	0.04	0.04	0.03	0.03	0.04	0.04	0.04	0.07	0.06	0.07	0.06	0.02	0.19	0.24	0.1	0.07	0.12	0.05	0.09	0.09	0.07	0.12	0.08	0.1	0.06	0.02	0.02	0.03	0.01	0.02	0.01	0.07	0.07	0.03	0.01	0.04	0.03
sqrt(ZCM(FX)+ZCM(FY)+ZCM(FZ))	0.02	0.05	0.02	0.01	0.03	0.06	0.07	0.04	0.01	0.03	0.02	0.03	0.02	0.02	0.03	0.02	0.03	0.03	0.02	0.07	0.06	0.06	0.05	0.01	0.22	0.2	0.12	0.08	0.1	0.06	0.06	0.06	0.08	0.11	0.08	0.09	0.06	0.01	0.02	0.01	0.01	0	0.03	0.06	0.07	0.04	0.01	0.03	0.02
ZCM(FX)^2	0.05	0.05	0.07	0.05	0.02	0.08	0.08	0.03	0.05	0.05	0.05	0.07	0.07	0.06	0.05	0.05	0.05	0.06	0.07	0.07	0.07	0.09	0.07	0.05	0.14	0.22	0.08	0.06	0.1	0.04	0.11	0.11	0.07	0.1	0.07	0.1	0.07	0.04	0.05	0.07	0.05	0.05	0.02	0.08	0.08	0.03	0.05	0.06	0.06
ZCM(FY)^2	0.06	0.05	0.08	0.06	0.02	0.08	0.08	0.04	0.06	0.06	0.06	0.07	0.08	0.07	0.06	0.05	0.06	0.07	0.07	0.09	0.07	0.11	0.08	0.06	0.11	0.26	0.08	0.05	0.14	0.04	0.13	0.12	0.06	0.12	0.07	0.11	0.08	0.06	0.04	0.08	0.06	0.05	0.02	0.08	0.08	0.04	0.06	0.07	0.06
ZCM(FZ)^2	0.04	0.05	0.06	0.05	0.03	0.08	0.08	0.03	0.04	0.05	0.05	0.05	0.06	0.05	0.04	0.04	0.04	0.05	0.06	0.07	0.07	0.07	0.06	0.05	0.15	0.23	0.09	0.06	0.12	0.05	0.1	0.1	0.06	0.11	0.07	0.1	0.06	0.04	0.05	0.04	0.04	0.04	0.03	0.08	0.08	0.03	0.04	0.05	0.05
(ZCM(FX)^2)+(ZCM(FY)^2)+(ZCM(FZ)^2)	0.04	0.04	0.07	0.05	0.01	0.08	0.08	0.03	0.04	0.06	0.05	0.06	0.07	0.06	0.05	0.04	0.05	0.06	0.07	0.07	0.07	0.09	0.07	0.05	0.14	0.25	0.09	0.06	0.13	0.05	0.12	0.11	0.07	0.12	0.07	0.1	0.06	0.04	0.04	0.06	0.04	0.04	0.01	0.08	0.08	0.03	0.04	0.06	0.05
sqrt((ZCM(FX)^2)+(ZCM(FY)^2)+(ZCM(FZ)^2))	0.08	0.07	0.08	0.08	0.05	0.11	0.11	0.06	0.08	0.05	0.06	0.06	0.07	0.06	0.05	0.05	0.05	0.07	0.07	0.09	0.11	0.1	0.1	0.08	0.08	0.19	0.06	0.05	0.1	0.04	0.1	0.09	0.07	0.1	0.06	0.11	0.1	0.07	0.08	0.08	0.07	0.06	0.05	0.11	0.11	0.06	0.08	0.06	0.06
ZCM(FX^2)	0.03	0.05	0.05	0.03	0.03	0.08	0.08	0.04	0.03	0.04	0.04	0.05	0.05	0.05	0.04	0.04	0.04	0.05	0.05	0.07	0.07	0.08	0.06	0.03	0.15	0.21	0.08	0.06	0.1	0.05	0.1	0.09	0.07	0.1	0.07	0.1	0.06	0.02	0.04	0.04	0.03	0.03	0.03	0.08	0.08	0.04	0.03	0.04	0.04
ZCM(FY^2)	0.04	0.05	0.07	0.05	0.02	0.08	0.08	0.03	0.04	0.06	0.05	0.07	0.07	0.06	0.05	0.04	0.06	0.07	0.07	0.09	0.06	0.1	0.07	0.05	0.13	0.28	0.08	0.06	0.15	0.05	0.13	0.13	0.08	0.13	0.08	0.11	0.07	0.06	0.02	0.07	0.04	0.04	0.02	0.08	0.08	0.03	0.04	0.06	0.05
ZCM(FZ^2)	0.02	0.06	0.03	0.02	0.04	0.08	0.09	0.05	0.02	0.03	0.03	0.03	0.03	0.03	0.03	0.03	0.03	0.03	0.03	0.07	0.06	0.06	0.05	0.02	0.17	0.21	0.09	0.06	0.11	0.05	0.08	0.07	0.07	0.11	0.07	0.1	0.06	0.02	0.03	0.01	0.02	0.02	0.04	0.08	0.09	0.05	0.02	0.03	0.03
ZCM(FX^2)+ZCM(FY^2)+ZCM(FZ^2)	0.02	0.04	0.04	0.02	0.01	0.07	0.07	0.03	0.01	0.04	0.03	0.05	0.04	0.04	0.04	0.03	0.04	0.04	0.04	0.07	0.06	0.07	0.06	0.02	0.16	0.25	0.09	0.06	0.13	0.05	0.1	0.1	0.07	0.12	0.08	0.1	0.06	0.02	0.01	0.03	0.01	0.02	0.01	0.07	0.07	0.03	0.01	0.04	0.03
sqrt(ZCM(FX^2)+ZCM(FY^2)+ZCM(FZ^2))	0.02	0.05	0.03	0.01	0.01	0.07	0.07	0.03	0	0.03	0.02	0.03	0.03	0.03	0.03	0.02	0.03	0.03	0.03	0.07	0.06	0.06	0.05	0.01	0.19	0.23	0.1	0.07	0.11	0.05	0.07	0.07	0.07	0.12	0.08	0.1	0.06	0.01	0.01	0.01	0	0.01	0.01	0.07	0.07	0.03	0	0.03	0.02
TAT(|FX|)	0.02	0.05	0.02	0.01	0.03	0.07	0.07	0.04	0.01	0.02	0.02	0.03	0.03	0.02	0.03	0.02	0.03	0.03	0.02	0.07	0.06	0.06	0.05	0.01	0.17	0.19	0.1	0.07	0.1	0.05	0.06	0.06	0.07	0.1	0.07	0.09	0.06	0	0.02	0.02	0.01	0.01	0.03	0.07	0.07	0.04	0.01	0.03	0.02
TAT(|FY|)	0.01	0.05	0.03	0.01	0.02	0.07	0.07	0.03	0.01	0.04	0.02	0.04	0.03	0.03	0.03	0.02	0.04	0.04	0.03	0.07	0.06	0.07	0.05	0.01	0.18	0.26	0.1	0.07	0.13	0.05	0.09	0.08	0.07	0.13	0.08	0.09	0.06	0.02	0.01	0.02	0.01	0.01	0.02	0.07	0.07	0.03	0.01	0.04	0.02
TAT(|FZ|)	0.02	0.06	0.02	0.01	0.03	0.08	0.08	0.05	0.01	0.03	0.02	0.02	0.02	0.02	0.03	0.02	0.03	0.03	0.02	0.07	0.07	0.07	0.06	0.01	0.21	0.2	0.11	0.07	0.1	0.05	0.05	0.05	0.06	0.11	0.08	0.09	0.06	0.01	0.02	0	0.01	0.01	0.03	0.08	0.08	0.05	0.01	0.03	0.02
TAT(|FMpost|)	0.02	0.05	0.05	0.02	0.01	0.07	0.07	0.03	0.02	0.05	0.04	0.05	0.05	0.05	0.04	0.03	0.05	0.05	0.05	0.07	0.07	0.07	0.06	0.02	0.17	0.27	0.1	0.06	0.14	0.05	0.11	0.1	0.06	0.13	0.08	0.11	0.06	0.03	0.02	0.04	0.02	0.02	0.01	0.07	0.07	0.03	0.02	0.05	0.04
TAT(FMpost)	0.03	0.05	0.05	0.03	0.01	0.07	0.07	0.03	0.02	0.05	0.04	0.05	0.05	0.05	0.04	0.03	0.05	0.05	0.05	0.07	0.07	0.08	0.06	0.03	0.16	0.27	0.1	0.06	0.14	0.05	0.11	0.1	0.06	0.13	0.08	0.1	0.06	0.03	0.02	0.04	0.02	0.03	0.01	0.07	0.07	0.03	0.02	0.05	0.04
TAT(UFM)	0.03	0.04	0.05	0.03	0.01	0.06	0.06	0.02	0.03	0.05	0.04	0.06	0.05	0.05	0.04	0.03	0.05	0.05	0.05	0.07	0.05	0.08	0.06	0.03	0.15	0.28	0.09	0.06	0.14	0.05	0.13	0.12	0.07	0.13	0.08	0.1	0.05	0.04	0.02	0.05	0.03	0.03	0.01	0.06	0.06	0.02	0.03	0.05	0.04
TAT(UFNM)	0.03	0.04	0.06	0.03	0.01	0.06	0.07	0.02	0.03	0.05	0.04	0.06	0.06	0.05	0.05	0.04	0.05	0.06	0.05	0.07	0.06	0.08	0.06	0.03	0.16	0.27	0.09	0.06	0.14	0.05	0.12	0.11	0.07	0.13	0.08	0.1	0.06	0.04	0.02	0.05	0.03	0.03	0.01	0.06	0.07	0.02	0.03	0.05	0.04
TAT(FMpre)	0.02	0.05	0.02	0.01	0.02	0.07	0.08	0.04	0.01	0.03	0.02	0.03	0.02	0.02	0.03	0.02	0.03	0.03	0.02	0.07	0.06	0.07	0.06	0.01	0.19	0.23	0.1	0.07	0.11	0.05	0.07	0.06	0.07	0.12	0.08	0.09	0.06	0.01	0.02	0.01	0.01	0	0.02	0.07	0.08	0.04	0.01	0.03	0.02
TAT(FX)	0.02	0.05	0.02	0.01	0.03	0.07	0.07	0.04	0.01	0.03	0.03	0.03	0.03	0.02	0.03	0.02	0.03	0.03	0.03	0.07	0.06	0.06	0.05	0.01	0.17	0.2	0.1	0.07	0.1	0.05	0.07	0.06	0.07	0.1	0.07	0.09	0.06	0	0.02	0.02	0.01	0.01	0.03	0.07	0.07	0.04	0.01	0.03	0.03
TAT(FY)	0.01	0.05	0.03	0.01	0.02	0.07	0.07	0.03	0.01	0.04	0.02	0.04	0.03	0.03	0.03	0.02	0.04	0.04	0.03	0.07	0.06	0.07	0.05	0.01	0.18	0.26	0.1	0.07	0.13	0.05	0.09	0.09	0.07	0.13	0.08	0.09	0.06	0.02	0.01	0.02	0.01	0.01	0.02	0.07	0.07	0.03	0.01	0.04	0.03
TAT(FZ)	0.02	0.06	0.02	0.01	0.03	0.08	0.08	0.04	0.01	0.03	0.02	0.03	0.02	0.02	0.03	0.02	0.03	0.03	0.02	0.07	0.06	0.07	0.06	0.01	0.2	0.2	0.11	0.07	0.1	0.05	0.05	0.05	0.06	0.11	0.08	0.09	0.07	0.01	0.02	0	0.01	0.01	0.03	0.08	0.08	0.04	0.01	0.03	0.02
TAT(FX)+TAT(FY)+TAT(FZ)	0.02	0.05	0.02	0	0.02	0.07	0.07	0.03	0	0.03	0.02	0.03	0.02	0.02	0.03	0.02	0.03	0.03	0.02	0.07	0.06	0.07	0.06	0.01	0.19	0.23	0.1	0.07	0.11	0.05	0.07	0.07	0.07	0.12	0.08	0.09	0.06	0.01	0.01	0.01	0	0	0.02	0.07	0.07	0.03	0	0.03	0.02
sqrt(TAT(FX)+TAT(FY)+TAT(FZ))	0.02	0.05	0.01	0.01	0.03	0.07	0.07	0.04	0.01	0.02	0.02	0.02	0.02	0.02	0.02	0.02	0.03	0.03	0.02	0.07	0.06	0.06	0.05	0.01	0.21	0.19	0.12	0.08	0.1	0.06	0.05	0.05	0.07	0.11	0.08	0.09	0.06	0.01	0.02	0.01	0.01	0	0.03	0.07	0.07	0.04	0.01	0.02	0.02
TAT(FX)^2	0.01	0.04	0.03	0.02	0.02	0.06	0.07	0.03	0.01	0.03	0.03	0.04	0.04	0.03	0.03	0.03	0.04	0.04	0.04	0.06	0.05	0.06	0.05	0.02	0.14	0.21	0.08	0.06	0.1	0.04	0.08	0.08	0.07	0.1	0.07	0.09	0.05	0.01	0.02	0.03	0.01	0.02	0.02	0.06	0.07	0.03	0.01	0.03	0.03
TAT(FY)^2	0.02	0.04	0.05	0.02	0.02	0.06	0.06	0.03	0.02	0.05	0.03	0.05	0.05	0.04	0.04	0.03	0.05	0.05	0.05	0.07	0.05	0.07	0.05	0.02	0.14	0.27	0.09	0.06	0.14	0.05	0.12	0.11	0.07	0.13	0.08	0.09	0.05	0.03	0.01	0.04	0.02	0.02	0.02	0.06	0.06	0.03	0.02	0.05	0.03
TAT(FZ)^2	0.02	0.06	0.03	0.01	0.03	0.08	0.08	0.04	0.01	0.03	0.03	0.03	0.03	0.03	0.03	0.02	0.03	0.03	0.03	0.06	0.06	0.06	0.05	0.01	0.17	0.2	0.09	0.06	0.1	0.04	0.06	0.06	0.06	0.11	0.07	0.09	0.06	0.02	0.02	0.01	0.01	0.02	0.03	0.08	0.08	0.04	0.01	0.03	0.03
(TAT(FX)^2)+(TAT(FY)^2)+(TAT(FZ)^2)	0.01	0.04	0.03	0.01	0.01	0.06	0.07	0.02	0.01	0.03	0.03	0.04	0.03	0.03	0.03	0.02	0.04	0.04	0.03	0.07	0.05	0.06	0.05	0.01	0.16	0.24	0.09	0.06	0.12	0.05	0.09	0.09	0.07	0.12	0.08	0.09	0.05	0.01	0.01	0.02	0.01	0.01	0.01	0.06	0.07	0.02	0.01	0.03	0.03
sqrt((TAT(FX)^2)+(TAT(FY)^2)+(TAT(FZ)^2))	0.02	0.03	0.04	0.02	0.02	0.05	0.06	0.02	0.02	0.04	0.03	0.05	0.04	0.04	0.04	0.03	0.04	0.04	0.04	0.05	0.03	0.05	0.04	0.02	0.12	0.21	0.07	0.06	0.11	0.04	0.11	0.1	0.08	0.11	0.07	0.08	0.04	0.02	0.02	0.03	0.02	0.02	0.02	0.05	0.06	0.02	0.02	0.04	0.03
TAT(FX^2)	0.02	0.05	0.04	0.02	0.03	0.07	0.07	0.04	0.02	0.03	0.03	0.04	0.03	0.03	0.03	0.03	0.03	0.03	0.03	0.05	0.05	0.05	0.04	0.02	0.14	0.2	0.08	0.06	0.09	0.05	0.08	0.08	0.07	0.09	0.07	0.08	0.05	0.01	0.03	0.03	0.02	0.02	0.03	0.07	0.07	0.04	0.02	0.03	0.03
TAT(FY^2)	0.02	0.04	0.05	0.02	0.02	0.06	0.07	0.03	0.02	0.05	0.03	0.06	0.05	0.05	0.04	0.03	0.05	0.05	0.05	0.07	0.04	0.07	0.05	0.02	0.13	0.27	0.08	0.06	0.14	0.05	0.13	0.12	0.08	0.13	0.08	0.09	0.05	0.04	0.01	0.04	0.02	0.03	0.02	0.06	0.07	0.03	0.02	0.05	0.04
TAT(FZ^2)	0.02	0.06	0.03	0.01	0.05	0.09	0.09	0.05	0.02	0.03	0.03	0.03	0.03	0.03	0.03	0.03	0.03	0.03	0.03	0.05	0.06	0.05	0.05	0.01	0.16	0.19	0.09	0.06	0.09	0.04	0.06	0.06	0.06	0.1	0.07	0.09	0.07	0.02	0.03	0.01	0.02	0.02	0.05	0.09	0.09	0.05	0.02	0.03	0.03
TAT(FX^2)+TAT(FY^2)+TAT(FZ^2)	0.01	0.04	0.03	0.01	0.02	0.06	0.07	0.02	0.01	0.03	0.02	0.04	0.03	0.03	0.03	0.02	0.03	0.03	0.03	0.06	0.05	0.05	0.04	0.01	0.15	0.23	0.09	0.06	0.11	0.05	0.09	0.09	0.07	0.12	0.08	0.08	0.05	0.01	0.01	0.02	0.01	0.02	0.02	0.06	0.07	0.02	0.01	0.03	0.03
sqrt(TAT(FX^2)+TAT(FY^2)+TAT(FZ^2))	0.02	0.05	0.02	0	0.02	0.07	0.07	0.03	0	0.03	0.02	0.03	0.02	0.02	0.03	0.02	0.03	0.03	0.02	0.07	0.06	0.06	0.05	0	0.19	0.22	0.1	0.07	0.11	0.05	0.07	0.07	0.07	0.12	0.08	0.09	0.06	0.01	0.01	0.01	0	0.01	0.02	0.07	0.07	0.03	0	0.03	0.02
MAD(FMpost)	0.02	0.04	0.05	0.02	0	0.06	0.07	0.02	0.02	0.05	0.03	0.05	0.04	0.04	0.04	0.03	0.04	0.05	0.04	0.05	0.05	0.06	0.04	0.02	0.16	0.26	0.09	0.06	0.13	0.05	0.1	0.1	0.07	0.12	0.08	0.09	0.05	0.03	0.02	0.04	0.02	0.02	0	0.06	0.07	0.02	0.02	0.05	0.04
MAD(UFM)	0.02	0.01	0.05	0.02	0.02	0.04	0.04	0	0.02	0.05	0.04	0.05	0.05	0.05	0.04	0.03	0.05	0.05	0.05	0.04	0.03	0.05	0.03	0.02	0.16	0.26	0.09	0.06	0.12	0.06	0.13	0.12	0.09	0.12	0.09	0.04	0.02	0.03	0.02	0.04	0.02	0.03	0.02	0.04	0.04	0	0.02	0.05	0.04
MAD(UFNM)	0.01	0.01	0.04	0.02	0.03	0.03	0.04	0.01	0.02	0.04	0.04	0.05	0.05	0.05	0.04	0.03	0.04	0.04	0.04	0.03	0.02	0.04	0.02	0.02	0.17	0.25	0.09	0.07	0.12	0.06	0.13	0.12	0.1	0.12	0.09	0.03	0.02	0.03	0.02	0.04	0.02	0.03	0.03	0.03	0.04	0.01	0.02	0.04	0.04
MAD(FMpre)	0.02	0.05	0.02	0	0.04	0.07	0.07	0.04	0.01	0.02	0.02	0.02	0.02	0.02	0.02	0.02	0.02	0.02	0.02	0.04	0.04	0.03	0.03	0	0.19	0.19	0.11	0.07	0.09	0.06	0.06	0.06	0.07	0.11	0.08	0.07	0.05	0.01	0.02	0.01	0.01	0.01	0.04	0.07	0.07	0.04	0.01	0.02	0.02
MAD(FX)	0.01	0.04	0.02	0	0.03	0.06	0.06	0.04	0	0.02	0.02	0.03	0.02	0.02	0.02	0.03	0.03	0.03	0.02	0.05	0.05	0.05	0.04	0	0.18	0.19	0.1	0.07	0.09	0.05	0.07	0.07	0.07	0.1	0.08	0.07	0.05	0	0.02	0.01	0	0.01	0.03	0.06	0.06	0.04	0	0.02	0.02
MAD(FY)	0.01	0.03	0.03	0.01	0.02	0.05	0.06	0.02	0.01	0.04	0.02	0.04	0.03	0.03	0.03	0.02	0.04	0.04	0.03	0.06	0.03	0.05	0.04	0.01	0.18	0.25	0.1	0.07	0.13	0.06	0.11	0.1	0.08	0.13	0.08	0.08	0.05	0.02	0	0.02	0.01	0.01	0.02	0.05	0.06	0.02	0.01	0.04	0.03
MAD(FZ)	0.02	0.06	0.02	0.01	0.04	0.08	0.08	0.05	0.01	0.02	0.02	0.02	0.02	0.02	0.02	0.02	0.02	0.02	0.02	0.05	0.06	0.04	0.04	0.01	0.21	0.19	0.11	0.07	0.1	0.05	0.05	0.05	0.07	0.11	0.08	0.08	0.06	0.01	0.02	0	0.01	0.01	0.04	0.08	0.08	0.05	0.01	0.02	0.02
MAD(FX)+MAD(FY)+MAD(FZ)	0.01	0.03	0.02	0	0.02	0.06	0.06	0.02	0	0.03	0.02	0.03	0.02	0.02	0.03	0.02	0.03	0.03	0.02	0.05	0.04	0.05	0.04	0	0.19	0.22	0.11	0.07	0.11	0.05	0.08	0.07	0.08	0.12	0.08	0.07	0.04	0	0.01	0.01	0	0	0.02	0.06	0.06	0.02	0	0.03	0.02
sqrt(MAD(FX)+MAD(FY)+MAD(FZ))	0.01	0.05	0.01	0	0.02	0.06	0.06	0.03	0	0.02	0.02	0.02	0.02	0.02	0.02	0.02	0.03	0.03	0.02	0.06	0.05	0.06	0.05	0	0.22	0.19	0.12	0.08	0.1	0.06	0.06	0.06	0.08	0.11	0.08	0.08	0.05	0.01	0.01	0.01	0	0	0.02	0.06	0.06	0.03	0	0.02	0.02
MAD(FX)^2	0.04	0.04	0.05	0.04	0.04	0.06	0.07	0.03	0.04	0.04	0.05	0.05	0.05	0.05	0.04	0.04	0.04	0.05	0.05	0.01	0.04	0.05	0.02	0.04	0.13	0.18	0.07	0.06	0.09	0.06	0.11	0.1	0.09	0.09	0.09	0.06	0.05	0.04	0.05	0.05	0.04	0.05	0.04	0.06	0.07	0.03	0.04	0.04	0.05
MAD(FY)^2	0.03	0.03	0.05	0.04	0.06	0.06	0.06	0.02	0.04	0.06	0.05	0.07	0.06	0.06	0.05	0.04	0.06	0.06	0.06	0.06	0	0.07	0.02	0.04	0.12	0.24	0.08	0.06	0.12	0.07	0.15	0.14	0.11	0.11	0.09	0.06	0.05	0.06	0.03	0.07	0.04	0.05	0.06	0.06	0.06	0.02	0.04	0.06	0.05
MAD(FZ)^2	0.04	0.06	0.05	0.04	0.05	0.1	0.1	0.05	0.04	0.04	0.05	0.04	0.05	0.05	0.03	0.04	0.03	0.04	0.05	0.05	0.06	0	0.03	0.04	0.16	0.18	0.08	0.05	0.09	0.06	0.1	0.09	0.07	0.1	0.09	0.09	0.08	0.04	0.05	0.04	0.04	0.05	0.05	0.1	0.1	0.05	0.04	0.04	0.05
(MAD(FX)^2)+(MAD(FY)^2)+(MAD(FZ)^2)	0.03	0.03	0.04	0.03	0.04	0.06	0.06	0.02	0.03	0.04	0.04	0.06	0.05	0.05	0.04	0.04	0.05	0.04	0.05	0.03	0.01	0.05	0	0.03	0.14	0.21	0.08	0.06	0.1	0.06	0.13	0.12	0.1	0.11	0.1	0.04	0.04	0.04	0.03	0.05	0.03	0.04	0.04	0.06	0.06	0.02	0.03	0.04	0.04
sqrt((MAD(FX)^2)+(MAD(FY)^2)+(MAD(FZ)^2))	0.13	0.1	0.09	0.13	0.14	0.11	0.11	0.11	0.14	0.08	0.1	0.1	0.11	0.11	0.08	0.09	0.09	0.11	0.12	0.09	0.1	0.15	0.08	0.13	0.07	0.13	0.05	0.06	0.07	0.08	0.16	0.15	0.12	0.07	0.1	0.1	0.1	0.13	0.14	0.15	0.14	0.13	0.14	0.11	0.11	0.11	0.14	0.09	0.1
MAD(FX^2)	0.05	0.05	0.06	0.05	0.06	0.07	0.08	0.05	0.06	0.05	0.06	0.05	0.06	0.06	0.04	0.05	0.04	0.05	0.06	0	0.05	0.05	0.02	0.05	0.12	0.17	0.07	0.05	0.08	0.06	0.12	0.11	0.08	0.08	0.08	0.07	0.06	0.05	0.07	0.06	0.06	0.07	0.06	0.07	0.08	0.05	0.06	0.05	0.06
MAD(FY^2)	0.04	0.03	0.05	0.04	0.05	0.06	0.06	0.03	0.04	0.05	0.04	0.06	0.05	0.06	0.04	0.04	0.05	0.05	0.05	0.04	0	0.05	0.01	0.04	0.13	0.23	0.07	0.06	0.11	0.06	0.13	0.12	0.1	0.11	0.09	0.05	0.04	0.05	0.04	0.06	0.04	0.05	0.05	0.06	0.06	0.03	0.04	0.05	0.05
MAD(FZ^2)	0.05	0.07	0.05	0.05	0.06	0.1	0.11	0.06	0.05	0.05	0.05	0.05	0.06	0.06	0.04	0.04	0.04	0.04	0.06	0.04	0.06	0	0.04	0.05	0.15	0.17	0.08	0.05	0.08	0.06	0.1	0.09	0.07	0.09	0.09	0.11	0.09	0.05	0.06	0.05	0.05	0.06	0.06	0.1	0.11	0.06	0.05	0.05	0.05
MAD(FX^2)+MAD(FY^2)+MAD(FZ^2)	0.04	0.03	0.05	0.04	0.05	0.07	0.07	0.04	0.04	0.04	0.05	0.05	0.05	0.05	0.04	0.04	0.04	0.04	0.05	0.01	0.02	0.03	0	0.04	0.14	0.2	0.08	0.05	0.1	0.06	0.12	0.11	0.09	0.1	0.09	0.05	0.05	0.04	0.05	0.04	0.04	0.05	0.05	0.07	0.07	0.04	0.04	0.04	0.05
sqrt(MAD(FX^2)+MAD(FY^2)+MAD(FZ^2))	0.01	0.04	0.02	0	0.03	0.06	0.07	0.03	0	0.02	0.02	0.03	0.02	0.02	0.02	0.02	0.03	0.03	0.02	0.04	0.04	0.04	0.03	0	0.19	0.2	0.11	0.07	0.1	0.06	0.07	0.06	0.07	0.11	0.08	0.07	0.05	0.01	0.01	0.01	0	0	0.03	0.06	0.07	0.03	0	0.02	0.02
MAD(UFX)	0.05	0.08	0.01	0.04	0.07	0.08	0.09	0.08	0.04	0.03	0.04	0.03	0.04	0.03	0.03	0.03	0.03	0.04	0.04	0.06	0.07	0.06	0.06	0.04	0.12	0.11	0.1	0.07	0.06	0.05	0.06	0.05	0.08	0.08	0.07	0.08	0.08	0.03	0.06	0.04	0.04	0.03	0.07	0.08	0.09	0.08	0.04	0.03	0.04
MAD(UFY)	0.03	0.05	0.01	0.02	0.04	0.06	0.07	0.05	0.03	0.03	0.02	0.03	0.03	0.02	0.03	0.03	0.03	0.04	0.03	0.06	0.05	0.06	0.05	0.02	0.17	0.17	0.1	0.07	0.08	0.05	0.04	0.04	0.07	0.1	0.07	0.07	0.05	0.03	0.03	0.03	0.03	0.02	0.04	0.06	0.07	0.05	0.03	0.03	0.02
MAD(UFZ)	0.05	0.07	0.01	0.04	0.07	0.07	0.08	0.07	0.04	0.03	0.03	0.03	0.03	0.03	0.03	0.03	0.02	0.03	0.03	0.06	0.06	0.05	0.06	0.04	0.18	0.12	0.11	0.07	0.07	0.05	0.03	0.03	0.06	0.08	0.07	0.07	0.06	0.04	0.06	0.03	0.04	0.03	0.07	0.07	0.08	0.07	0.04	0.03	0.03
[truncated: 99 more columns]

## Sheet: 30th, frequency, mean
	HFEN	ENMO(UFM)	AI(UFXYZ)	AI(FXYZ)	PIMs(|FMpost|)	PIMs(UFM)(uncorrected)	PIMs(UFM)(corrected)	PIMs(UFNM)	PIMs(FMpre)	|PIMs(FX)|	|PIMs(FY)|	|PIMs(FZ)|	|PIMs(FX)|+|PIMs(FY)|+|PIMs(FZ)|	sqrt(|PIMs(FX)|+|PIMs(FY)|+|PIMs(FZ)|)	PIMs(FX)^2	PIMs(FY)^2	PIMs(FZ)^2	(PIMs(FX)^2)+(PIMs(FY)^2)+(PIMs(FZ)^2)	sqrt((PIMs(FX)^2)+(PIMs(FY)^2)+(PIMs(FZ)^2))	PIMs(FX^2)	PIMs(FY^2)	PIMs(FZ^2)	PIMs(FX^2)+PIMs(FY^2)+PIMs(FZ^2)	sqrt(PIMs(FX^2)+PIMs(FY^2)+PIMs(FZ^2))	PIMs(UFX)	PIMs(UFY)	PIMs(UFZ)	PIMs(UFX)^2	PIMs(UFY)^2	PIMs(UFZ)^2	(PIMs(UFX)^2)+(PIMs(UFY)^2)+(PIMs(UFZ)^2)	sqrt((PIMs(UFX)^2)+(PIMs(UFY)^2)+(PIMs(UFZ)^2))	PIMs(UFX^2)	PIMs(UFY^2)	PIMs(UFZ^2)	PIMs(UFX^2)+PIMs(UFY^2)+PIMs(UFZ^2)	sqrt(PIMs(UFX^2)+PIMs(UFY^2)+PIMs(UFZ^2))	PIMs(|FX|)	PIMs(|FY|)	PIMs(|FZ|)	PIMs(|FX|)+PIMs(|FY|)+PIMs(|FZ|)	sqrt(PIMs(|FX|)+PIMs(|FY|)+PIMs(|FZ|))	PIMr(|FMpost|)	PIMr(UFM)(uncorrected)	PIMr(UFM)(corrected)	PIMr(UFNM)	PIMr(FMpre)	|PIMr(FX)|	|PIMr(FY)|
HFEN	1	0.94557	0.86287	0.96824	0.95274	0.87503	0.87842	0.95826	0.98115	0.74746	0.76602	0.75293	0.81483	0.83052	0.67776	0.69097	0.67948	0.75533	0.81549	0.90906	0.90861	0.91108	0.94465	0.97029	0.84953	0.83988	0.84703	0.83549	0.8222	0.84054	0.80184	0.78671	0.84063	0.84085	0.84559	0.85442	0.87681	0.96287	0.95953	0.95677	0.98079	0.95523	0.95283	0.87502	0.87841	0.95824	0.98131	0.7478	0.7648
ENMO(UFM)	0.94557	1	0.79931	0.91114	0.961	0.94543	0.96016	0.99127	0.92334	0.73103	0.75193	0.7358	0.79254	0.80595	0.67008	0.68474	0.67076	0.74126	0.79348	0.90117	0.92048	0.88067	0.93642	0.91366	0.84559	0.83891	0.84437	0.82028	0.81276	0.82754	0.74533	0.70958	0.84305	0.84725	0.84514	0.93333	0.94191	0.90805	0.92355	0.89226	0.92275	0.89061	0.96112	0.94544	0.96017	0.99127	0.92343	0.73177	0.75149
AI(UFXYZ)	0.86287	0.79931	1	0.8889	0.81626	0.76575	0.7493	0.80942	0.86966	0.68446	0.69824	0.69214	0.74592	0.77816	0.60404	0.61485	0.60723	0.67553	0.74573	0.78916	0.78089	0.78949	0.80586	0.88558	0.76909	0.7554	0.76511	0.76393	0.7626	0.78428	0.93758	0.9066	0.7623	0.76385	0.76848	0.74884	0.7672	0.86417	0.84621	0.85823	0.86961	0.90116	0.81631	0.76575	0.74929	0.80942	0.86978	0.68338	0.6961
AI(FXYZ)	0.96824	0.91114	0.8889	1	0.93678	0.85187	0.85122	0.92195	0.98843	0.7554	0.77166	0.75945	0.8229	0.84376	0.68273	0.6937	0.68219	0.75817	0.82365	0.90795	0.89867	0.90896	0.9399	0.99967	0.84235	0.8318	0.83982	0.82035	0.81542	0.83235	0.81815	0.78019	0.83399	0.83423	0.8394	0.83564	0.85628	0.97164	0.96051	0.96468	0.98804	0.98558	0.93677	0.85183	0.85117	0.92187	0.98848	0.75584	0.77056
PIMs(|FMpost|)	0.95274	0.961	0.81626	0.93678	1	0.88013	0.89016	0.97583	0.94828	0.74294	0.76335	0.74672	0.80538	0.81982	0.68069	0.6953	0.68105	0.75231	0.80636	0.89723	0.91655	0.88645	0.93367	0.93932	0.85727	0.85217	0.85598	0.84034	0.83331	0.84884	0.74778	0.71658	0.84645	0.85059	0.85156	0.87062	0.89474	0.93083	0.94697	0.91476	0.94797	0.91875	1	0.88007	0.89009	0.97572	0.94832	0.7443	0.76289
PIMs(UFM)(uncorrected)	0.87503	0.94543	0.76575	0.85187	0.88013	1	0.97093	0.91123	0.85733	0.70578	0.72279	0.71052	0.75581	0.77123	0.6638	0.67508	0.66268	0.71571	0.75625	0.86272	0.87635	0.83819	0.89085	0.8547	0.79709	0.78545	0.79547	0.79345	0.78582	0.79768	0.71895	0.70895	0.80422	0.81048	0.80529	0.9719	0.97948	0.84685	0.85823	0.8341	0.85701	0.83577	0.88022	0.99998	0.97091	0.91122	0.85739	0.70526	0.72204
PIMs(UFM)(corrected)	0.87842	0.96016	0.7493	0.85122	0.89016	0.97093	1	0.9247	0.85949	0.69743	0.71806	0.70229	0.75517	0.7669	0.64355	0.65815	0.64376	0.71019	0.75605	0.86939	0.88861	0.84435	0.90177	0.85369	0.81217	0.80794	0.81124	0.79655	0.79023	0.80203	0.69767	0.65965	0.8087	0.81624	0.81095	0.95231	0.95344	0.84624	0.86267	0.83409	0.85916	0.82884	0.89025	0.97091	0.99998	0.92469	0.85955	0.6979	0.71808
PIMs(UFNM)	0.95826	0.99127	0.80942	0.92195	0.97583	0.91123	0.9247	1	0.93629	0.74114	0.76165	0.74559	0.80304	0.81707	0.67967	0.69437	0.68082	0.75126	0.80408	0.89594	0.91527	0.88166	0.93125	0.92427	0.85833	0.85375	0.85711	0.84129	0.83391	0.84995	0.73906	0.70889	0.85121	0.85359	0.85394	0.89488	0.91386	0.92004	0.93532	0.90512	0.93575	0.90568	0.97594	0.91123	0.9247	1	0.9364	0.74233	0.76137
PIMs(FMpre)	0.98115	0.92334	0.86966	0.98843	0.94828	0.85733	0.85949	0.93629	1	0.75907	0.77704	0.7639	0.82597	0.84288	0.68992	0.7026	0.69068	0.76624	0.8269	0.91055	0.90844	0.91583	0.94694	0.98996	0.85275	0.84376	0.85044	0.83807	0.83278	0.85033	0.79549	0.76819	0.84238	0.84298	0.84771	0.83502	0.85768	0.97932	0.97402	0.97467	0.99973	0.98129	0.94825	0.85728	0.85944	0.9362	1	0.76005	0.77623
|PIMs(FX)|	0.74746	0.73103	0.68446	0.7554	0.74294	0.70578	0.69743	0.74114	0.75907	1	0.74649	0.7397	0.86543	0.86276	0.90504	0.69295	0.68835	0.80246	0.85857	0.70009	0.7023	0.70855	0.71927	0.75478	0.74939	0.73705	0.74544	0.71551	0.70899	0.71768	0.67	0.63832	0.74389	0.7444	0.74959	0.685	0.69264	0.75214	0.75038	0.75129	0.75908	0.76585	0.74295	0.70578	0.69742	0.74116	0.75907	0.97238	0.75052
|PIMs(FY)|	0.76602	0.75193	0.69824	0.77166	0.76335	0.72279	0.71806	0.76165	0.77704	0.74649	1	0.74153	0.87106	0.86198	0.69616	0.90585	0.68919	0.82386	0.86863	0.71336	0.72988	0.72692	0.73986	0.77143	0.76699	0.75472	0.76284	0.73304	0.72686	0.73677	0.68304	0.65092	0.76069	0.76227	0.76648	0.70276	0.71034	0.76265	0.77647	0.76754	0.77716	0.78019	0.76335	0.7228	0.71807	0.76167	0.77703	0.7518	0.97716
|PIMs(FZ)|	0.75293	0.7358	0.69214	0.75945	0.74672	0.71052	0.70229	0.74559	0.7639	0.7397	0.74153	1	0.87237	0.86414	0.68729	0.6869	0.90127	0.8231	0.87206	0.70025	0.70822	0.72347	0.72555	0.75905	0.75449	0.7413	0.75134	0.71848	0.71431	0.72527	0.67825	0.64637	0.7477	0.74809	0.75473	0.68993	0.69772	0.7503	0.75464	0.76466	0.76387	0.76941	0.74674	0.71054	0.70232	0.74561	0.76389	0.74527	0.74554
|PIMs(FX)|+|PIMs(FY)|+|PIMs(FZ)|	0.81483	0.79254	0.74592	0.8229	0.80538	0.75581	0.75517	0.80304	0.82597	0.86543	0.87106	0.87237	1	0.9754	0.79377	0.79483	0.79642	0.92789	0.99014	0.75728	0.76594	0.77359	0.78355	0.82223	0.81028	0.8001	0.8073	0.77987	0.77447	0.78563	0.71828	0.67858	0.79873	0.79996	0.80626	0.73055	0.74443	0.81262	0.8176	0.8192	0.82615	0.83097	0.8054	0.75583	0.75518	0.80306	0.82597	0.86238	0.86708
sqrt(|PIMs(FX)|+|PIMs(FY)|+|PIMs(FZ)|)	0.83052	0.80595	0.77816	0.84376	0.81982	0.77123	0.7669	0.81707	0.84288	0.86276	0.86198	0.86414	0.9754	1	0.77457	0.77294	0.77175	0.86993	0.9704	0.76913	0.7773	0.78426	0.79427	0.84219	0.82738	0.81634	0.82318	0.79981	0.79422	0.80652	0.73927	0.70117	0.81513	0.81628	0.82257	0.74357	0.75979	0.83087	0.83329	0.83627	0.84291	0.85606	0.81984	0.77124	0.7669	0.81709	0.84289	0.86184	0.86025
PIMs(FX)^2	0.67776	0.67008	0.60404	0.68273	0.68069	0.6638	0.64355	0.67967	0.68992	0.90504	0.69616	0.68729	0.79377	0.77457	1	0.65762	0.65233	0.78804	0.79505	0.64155	0.64377	0.64989	0.65832	0.68553	0.68096	0.66578	0.67825	0.6425	0.63574	0.64122	0.60678	0.5911	0.68295	0.6841	0.68807	0.64475	0.63677	0.68365	0.68468	0.68448	0.68882	0.69493	0.68068	0.66378	0.64354	0.6797	0.68991	0.88531	0.70186
PIMs(FY)^2	0.69097	0.68474	0.61485	0.6937	0.6953	0.67508	0.65815	0.69437	0.7026	0.69295	0.90585	0.6869	0.79483	0.77294	0.65762	1	0.65031	0.81342	0.8015	0.6506	0.66425	0.66218	0.67264	0.69677	0.69426	0.6794	0.69102	0.65483	0.64835	0.65481	0.61702	0.60078	0.69528	0.69642	0.69994	0.65804	0.64987	0.69106	0.70304	0.69622	0.70155	0.70524	0.6953	0.6751	0.65817	0.69439	0.70259	0.69964	0.89046
PIMs(FZ)^2	0.67948	0.67076	0.60723	0.68219	0.68105	0.66268	0.64376	0.68082	0.69068	0.68835	0.68919	0.90127	0.79642	0.77175	0.65233	0.65031	1	0.8221	0.80512	0.63666	0.64356	0.66099	0.65951	0.6849	0.68278	0.66762	0.68141	0.6437	0.63797	0.64654	0.61158	0.59492	0.6848	0.68459	0.69002	0.64551	0.63709	0.67901	0.68498	0.69179	0.68959	0.69436	0.68106	0.6627	0.64379	0.68084	0.69068	0.6952	0.69455
(PIMs(FX)^2)+(PIMs(FY)^2)+(PIMs(FZ)^2)	0.75533	0.74126	0.67553	0.75817	0.75231	0.71571	0.71019	0.75126	0.76624	0.80246	0.82386	0.8231	0.92789	0.86993	0.78804	0.81342	0.8221	1	0.93784	0.70899	0.71723	0.72598	0.73426	0.75912	0.7515	0.73958	0.75022	0.71451	0.70945	0.71767	0.66611	0.63969	0.74718	0.74879	0.75404	0.69911	0.69777	0.75337	0.76019	0.76063	0.76586	0.76483	0.75231	0.71573	0.7102	0.75128	0.76624	0.80165	0.82071
sqrt((PIMs(FX)^2)+(PIMs(FY)^2)+(PIMs(FZ)^2))	0.81549	0.79348	0.74573	0.82365	0.80636	0.75625	0.75605	0.80408	0.8269	0.85857	0.86863	0.87206	0.99014	0.9704	0.79505	0.8015	0.80512	0.93784	1	0.75742	0.76651	0.77423	0.78403	0.82294	0.81114	0.80103	0.80846	0.77982	0.77477	0.78535	0.71932	0.68028	0.80032	0.8016	0.80764	0.73187	0.74447	0.81325	0.81838	0.82009	0.82703	0.83182	0.80637	0.75627	0.75606	0.8041	0.8269	0.85733	0.86597
PIMs(FX^2)	0.90906	0.90117	0.78916	0.90795	0.89723	0.86272	0.86939	0.89594	0.91055	0.70009	0.71336	0.70025	0.75728	0.76913	0.64155	0.6506	0.63666	0.70899	0.75742	1	0.87746	0.87981	0.95655	0.91132	0.79212	0.78143	0.78962	0.77733	0.77305	0.78539	0.73523	0.70042	0.78797	0.78483	0.7904	0.86784	0.87773	0.93105	0.87963	0.87322	0.91059	0.87199	0.89723	0.86263	0.86929	0.89583	0.91058	0.69934	0.71246
PIMs(FY^2)	0.90861	0.92048	0.78089	0.89867	0.91655	0.87635	0.88861	0.91527	0.90844	0.7023	0.72988	0.70822	0.76594	0.7773	0.64377	0.66425	0.64356	0.71723	0.76651	0.87746	1	0.85934	0.94856	0.90204	0.81348	0.80757	0.81257	0.79812	0.79249	0.80642	0.72751	0.6903	0.80721	0.81253	0.80978	0.87487	0.88528	0.87652	0.94215	0.86422	0.90829	0.86786	0.91654	0.87628	0.88853	0.91519	0.90845	0.70267	0.72827
PIMs(FZ^2)	0.91108	0.88067	0.78949	0.90896	0.88645	0.83819	0.84435	0.88166	0.91583	0.70855	0.72692	0.72347	0.77359	0.78426	0.64989	0.66218	0.66099	0.72598	0.77423	0.87981	0.85934	1	0.94397	0.91222	0.80379	0.79361	0.80217	0.78504	0.78492	0.79845	0.74218	0.70572	0.79795	0.7935	0.80337	0.83781	0.85062	0.88403	0.87609	0.94104	0.91572	0.87878	0.88645	0.83814	0.84428	0.88158	0.91585	0.70882	0.72609
PIMs(FX^2)+PIMs(FY^2)+PIMs(FZ^2)	0.94465	0.93642	0.80586	0.9399	0.93367	0.89085	0.90177	0.93125	0.94694	0.71927	0.73986	0.72555	0.78355	0.79427	0.65832	0.67264	0.65951	0.73426	0.78403	0.95655	0.94856	0.94397	1	0.94396	0.81824	0.80931	0.81666	0.80266	0.79878	0.81302	0.74188	0.71163	0.8133	0.81153	0.81631	0.89492	0.90598	0.92801	0.93165	0.91969	0.94674	0.89965	0.93366	0.89076	0.90166	0.93114	0.94696	0.71921	0.73869
sqrt(PIMs(FX^2)+PIMs(FY^2)+PIMs(FZ^2))	0.97029	0.91366	0.88558	0.99967	0.93932	0.8547	0.85369	0.92427	0.98996	0.75478	0.77143	0.75905	0.82223	0.84219	0.68553	0.69677	0.6849	0.75912	0.82294	0.91132	0.90204	0.91222	0.94396	1	0.84337	0.834	0.84084	0.8291	0.82416	0.84145	0.8108	0.77518	0.83383	0.83412	0.83928	0.83659	0.85967	0.97262	0.96235	0.96567	0.98968	0.98365	0.93931	0.85465	0.85364	0.92418	0.99	0.75517	0.77031
PIMs(UFX)	0.84953	0.84559	0.76909	0.84235	0.85727	0.79709	0.81217	0.85833	0.85275	0.74939	0.76699	0.75449	0.81028	0.82738	0.68096	0.69426	0.68278	0.7515	0.81114	0.79212	0.81348	0.80379	0.81824	0.84337	1	0.8825	0.89088	0.8948	0.86971	0.87315	0.71465	0.68811	0.89845	0.88465	0.88344	0.77227	0.78677	0.84001	0.85366	0.84465	0.85255	0.85118	0.85728	0.79709	0.81215	0.85833	0.85276	0.75372	0.76939
PIMs(UFY)	0.83988	0.83891	0.7554	0.8318	0.85217	0.78545	0.80794	0.85375	0.84376	0.73705	0.75472	0.7413	0.8001	0.81634	0.66578	0.6794	0.66762	0.73958	0.80103	0.78143	0.80757	0.79361	0.80931	0.834	0.8825	1	0.88118	0.85909	0.85886	0.86254	0.70293	0.66911	0.86518	0.86704	0.87094	0.76098	0.77455	0.82909	0.84781	0.83437	0.84362	0.84062	0.85218	0.78546	0.80794	0.85375	0.84376	0.74118	0.75688
PIMs(UFZ)	0.84703	0.84437	0.76511	0.83982	0.85598	0.79547	0.81124	0.85711	0.85044	0.74544	0.76284	0.75134	0.8073	0.82318	0.67825	0.69102	0.68141	0.75022	0.80846	0.78962	0.81257	0.80217	0.81666	0.84084	0.89088	0.88118	1	0.87414	0.86089	0.89097	0.70973	0.68356	0.88289	0.87361	0.89814	0.77066	0.78512	0.83704	0.85188	0.84265	0.8503	0.84814	0.85599	0.79548	0.81124	0.85711	0.85044	0.74956	0.76499
PIMs(UFX)^2	0.83549	0.82028	0.76393	0.82035	0.84034	0.79345	0.79655	0.84129	0.83807	0.71551	0.73304	0.71848	0.77987	0.79981	0.6425	0.65483	0.6437	0.71451	0.77982	0.77733	0.79812	0.78504	0.80266	0.8291	0.8948	0.85909	0.87414	1	0.8588	0.86746	0.72892	0.70856	0.95992	0.8864	0.88484	0.76744	0.78187	0.8291	0.83859	0.8272	0.83785	0.83866	0.84035	0.79345	0.79654	0.84129	0.83808	0.7199	0.73492
PIMs(UFY)^2	0.8222	0.81276	0.7626	0.81542	0.83331	0.78582	0.79023	0.83391	0.83278	0.70899	0.72686	0.71431	0.77447	0.79422	0.63574	0.64835	0.63797	0.70945	0.77477	0.77305	0.79249	0.78492	0.79878	0.82416	0.86971	0.85886	0.86089	0.8588	1	0.85122	0.73922	0.71697	0.87736	0.94184	0.87076	0.76023	0.77428	0.82027	0.83276	0.82664	0.83272	0.83285	0.83332	0.78581	0.79021	0.83391	0.83279	0.71285	0.72855
PIMs(UFZ)^2	0.84054	0.82754	0.78428	0.83235	0.84884	0.79768	0.80203	0.84995	0.85033	0.71768	0.73677	0.72527	0.78563	0.80652	0.64122	0.65481	0.64654	0.71767	0.78535	0.78539	0.80642	0.79845	0.81302	0.84145	0.87315	0.86254	0.89097	0.86746	0.85122	1	0.74847	0.7262	0.88568	0.87181	0.95357	0.77353	0.78774	0.83599	0.84802	0.84576	0.84997	0.85177	0.84884	0.7977	0.80204	0.84995	0.85034	0.7215	0.73844
(PIMs(UFX)^2)+(PIMs(UFY)^2)+(PIMs(UFZ)^2)	0.80184	0.74533	0.93758	0.81815	0.74778	0.71895	0.69767	0.73906	0.79549	0.67	0.68304	0.67825	0.71828	0.73927	0.60678	0.61702	0.61158	0.66611	0.71932	0.73523	0.72751	0.74218	0.74188	0.8108	0.71465	0.70293	0.70973	0.72892	0.73922	0.74847	1	0.99109	0.71154	0.71168	0.71665	0.69694	0.71659	0.79409	0.77907	0.7944	0.79445	0.82395	0.74781	0.71895	0.69765	0.73906	0.79559	0.66983	0.68177
sqrt((PIMs(UFX)^2)+(PIMs(UFY)^2)+(PIMs(UFZ)^2))	0.78671	0.70958	0.9066	0.78019	0.71658	0.70895	0.65965	0.70889	0.76819	0.63832	0.65092	0.64637	0.67858	0.70117	0.5911	0.60078	0.59492	0.63969	0.68028	0.70042	0.6903	0.70572	0.71163	0.77518	0.68811	0.66911	0.68356	0.70856	0.71697	0.7262	0.99109	1	0.68946	0.68882	0.69394	0.68614	0.70568	0.765	0.74914	0.76405	0.76847	0.79223	0.71661	0.70895	0.65964	0.70889	0.76828	0.63734	0.6489
PIMs(UFX^2)	0.84063	0.84305	0.7623	0.83399	0.84645	0.80422	0.8087	0.85121	0.84238	0.74389	0.76069	0.7477	0.79873	0.81513	0.68295	0.69528	0.6848	0.74718	0.80032	0.78797	0.80721	0.79795	0.8133	0.83383	0.89845	0.86518	0.88289	0.95992	0.87736	0.88568	0.71154	0.68946	1	0.89128	0.89319	0.781	0.79416	0.82963	0.84213	0.83598	0.84214	0.84094	0.84646	0.80423	0.80869	0.85121	0.84239	0.74752	0.76228
PIMs(UFY^2)	0.84085	0.84725	0.76385	0.83423	0.85059	0.81048	0.81624	0.85359	0.84298	0.7444	0.76227	0.74809	0.79996	0.81628	0.6841	0.69642	0.68459	0.74879	0.8016	0.78483	0.81253	0.7935	0.81153	0.83412	0.88465	0.86704	0.87361	0.8864	0.94184	0.87181	0.71168	0.68882	0.89128	1	0.88548	0.78279	0.79769	0.83041	0.84728	0.83263	0.84275	0.84171	0.8506	0.81047	0.81624	0.85359	0.84298	0.74804	0.76395
PIMs(UFZ^2)	0.84559	0.84514	0.76848	0.8394	0.85156	0.80529	0.81095	0.85394	0.84771	0.74959	0.76648	0.75473	0.80626	0.82257	0.68807	0.69994	0.69002	0.75404	0.80764	0.7904	0.80978	0.80337	0.81631	0.83928	0.88344	0.87094	0.89814	0.88484	0.87076	0.95357	0.71665	0.69394	0.89319	0.88548	1	0.78067	0.79529	0.83567	0.84778	0.84015	0.84752	0.84712	0.85157	0.8053	0.81095	0.85394	0.84771	0.75322	0.76806
PIMs(UFX^2)+PIMs(UFY^2)+PIMs(UFZ^2)	0.85442	0.93333	0.74884	0.83564	0.87062	0.9719	0.95231	0.89488	0.83502	0.685	0.70276	0.68993	0.73055	0.74357	0.64475	0.65804	0.64551	0.69911	0.73187	0.86784	0.87487	0.83781	0.89492	0.83659	0.77227	0.76098	0.77066	0.76744	0.76023	0.77353	0.69694	0.68614	0.781	0.78279	0.78067	1	0.99156	0.82555	0.83559	0.81208	0.8347	0.81093	0.87072	0.97189	0.95231	0.89487	0.83508	0.68438	0.70171
sqrt(PIMs(UFX^2)+PIMs(UFY^2)+PIMs(UFZ^2))	0.87681	0.94191	0.7672	0.85628	0.89474	0.97948	0.95344	0.91386	0.85768	0.69264	0.71034	0.69772	0.74443	0.75979	0.63677	0.64987	0.63709	0.69777	0.74447	0.87773	0.88528	0.85062	0.90598	0.85967	0.78677	0.77455	0.78512	0.78187	0.77428	0.78774	0.71659	0.70568	0.79416	0.79769	0.79529	0.99156	1	0.84761	0.8575	0.83342	0.85737	0.83305	0.89486	0.97947	0.95343	0.91385	0.85775	0.69172	0.70888
PIMs(|FX|)	0.96287	0.90805	0.86417	0.97164	0.93083	0.84685	0.84624	0.92004	0.97932	0.75214	0.76265	0.7503	0.81262	0.83087	0.68365	0.69106	0.67901	0.75337	0.81325	0.93105	0.87652	0.88403	0.92801	0.97262	0.84001	0.82909	0.83704	0.8291	0.82027	0.83599	0.79409	0.765	0.82963	0.83041	0.83567	0.82555	0.84761	1	0.93912	0.94083	0.97959	0.96662	0.9308	0.84679	0.84619	0.91995	0.97933	0.75238	0.76184
PIMs(|FY|)	0.95953	0.92355	0.84621	0.96051	0.94697	0.85823	0.86267	0.93532	0.97402	0.75038	0.77647	0.75464	0.8176	0.83329	0.68468	0.70304	0.68498	0.76019	0.81838	0.87963	0.94215	0.87609	0.93165	0.96235	0.85366	0.84781	0.85188	0.83859	0.83276	0.84802	0.77907	0.74914	0.84213	0.84728	0.84778	0.83559	0.8575	0.93912	1	0.9282	0.9746	0.95238	0.94693	0.85818	0.86261	0.93523	0.97401	0.75161	0.7756
PIMs(|FZ|)	0.95677	0.89226	0.85823	0.96468	0.91476	0.8341	0.83409	0.90512	0.97467	0.75129	0.76754	0.76466	0.8192	0.83627	0.68448	0.69622	0.69179	0.76063	0.82009	0.87322	0.86422	0.94104	0.91969	0.96567	0.84465	0.83437	0.84265	0.8272	0.82664	0.84576	0.7944	0.76405	0.83598	0.83263	0.84015	0.81208	0.83342	0.94083	0.9282	1	0.97457	0.96256	0.91473	0.83407	0.83405	0.90505	0.97467	0.75262	0.76687
PIMs(|FX|)+PIMs(|FY|)+PIMs(|FZ|)	0.98079	0.92275	0.86961	0.98804	0.94797	0.85701	0.85916	0.93575	0.99973	0.75908	0.77716	0.76387	0.82615	0.84291	0.68882	0.70155	0.68959	0.76586	0.82703	0.91059	0.90829	0.91572	0.94674	0.98968	0.85255	0.84362	0.8503	0.83785	0.83272	0.84997	0.79445	0.76847	0.84214	0.84275	0.84752	0.8347	0.85737	0.97959	0.9746	0.97457	1	0.98138	0.94793	0.85696	0.8591	0.93565	0.99973	0.76008	0.77642
sqrt(PIMs(|FX|)+PIMs(|FY|)+PIMs(|FZ|))	0.95523	0.89061	0.90116	0.98558	0.91875	0.83577	0.82884	0.90568	0.98129	0.76585	0.78019	0.76941	0.83097	0.85606	0.69493	0.70524	0.69436	0.76483	0.83182	0.87199	0.86786	0.87878	0.89965	0.98365	0.85118	0.84062	0.84814	0.83866	0.83285	0.85177	0.82395	0.79223	0.84094	0.84171	0.84712	0.81093	0.83305	0.96662	0.95238	0.96256	0.98138	1	0.91872	0.83574	0.82882	0.90561	0.98129	0.76688	0.77941
PIMr(|FMpost|)	0.95283	0.96112	0.81631	0.93677	1	0.88022	0.89025	0.97594	0.94825	0.74295	0.76335	0.74674	0.8054	0.81984	0.68068	0.6953	0.68106	0.75231	0.80637	0.89723	0.91654	0.88645	0.93366	0.93931	0.85728	0.85218	0.85599	0.84035	0.83332	0.84884	0.74781	0.71661	0.84646	0.8506	0.85157	0.87072	0.89486	0.9308	0.94693	0.91473	0.94793	0.91872	1	0.88015	0.89018	0.97584	0.94828	0.74431	0.76289
PIMr(UFM)(uncorrected)	0.87502	0.94544	0.76575	0.85183	0.88007	0.99998	0.97091	0.91123	0.85728	0.70578	0.7228	0.71054	0.75583	0.77124	0.66378	0.6751	0.6627	0.71573	0.75627	0.86263	0.87628	0.83814	0.89076	0.85465	0.79709	0.78546	0.79548	0.79345	0.78581	0.7977	0.71895	0.70895	0.80423	0.81047	0.8053	0.97189	0.97947	0.84679	0.85818	0.83407	0.85696	0.83574	0.88015	1	0.97093	0.91124	0.85734	0.70527	0.72204
PIMr(UFM)(corrected)	0.87841	0.96017	0.74929	0.85117	0.89009	0.97091	0.99998	0.9247	0.85944	0.69742	0.71807	0.70232	0.75518	0.7669	0.64354	0.65817	0.64379	0.7102	0.75606	0.86929	0.88853	0.84428	0.90166	0.85364	0.81215	0.80794	0.81124	0.79654	0.79021	0.80204	0.69765	0.65964	0.80869	0.81624	0.81095	0.95231	0.95343	0.84619	0.86261	0.83405	0.8591	0.82882	0.89018	0.97093	1	0.9247	0.8595	0.6979	0.71808
PIMr(UFNM)	0.95824	0.99127	0.80942	0.92187	0.97572	0.91122	0.92469	1	0.9362	0.74116	0.76167	0.74561	0.80306	0.81709	0.6797	0.69439	0.68084	0.75128	0.8041	0.89583	0.91519	0.88158	0.93114	0.92418	0.85833	0.85375	0.85711	0.84129	0.83391	0.84995	0.73906	0.70889	0.85121	0.85359	0.85394	0.89487	0.91385	0.91995	0.93523	0.90505	0.93565	0.90561	0.97584	0.91124	0.9247	1	0.9363	0.74235	0.76139
PIMr(FMpre)	0.98131	0.92343	0.86978	0.98848	0.94832	0.85739	0.85955	0.9364	1	0.75907	0.77703	0.76389	0.82597	0.84289	0.68991	0.70259	0.69068	0.76624	0.8269	0.91058	0.90845	0.91585	0.94696	0.99	0.85276	0.84376	0.85044	0.83808	0.83279	0.85034	0.79559	0.76828	0.84239	0.84298	0.84771	0.83508	0.85775	0.97933	0.97401	0.97467	0.99973	0.98129	0.94828	0.85734	0.8595	0.9363	1	0.76006	0.77623
|PIMr(FX)|	0.7478	0.73177	0.68338	0.75584	0.7443	0.70526	0.6979	0.74233	0.76005	0.97238	0.7518	0.74527	0.86238	0.86184	0.88531	0.69964	0.6952	0.80165	0.85733	0.69934	0.70267	0.70882	0.71921	0.75517	0.75372	0.74118	0.74956	0.7199	0.71285	0.7215	0.66983	0.63734	0.74752	0.74804	0.75322	0.68438	0.69172	0.75238	0.75161	0.75262	0.76008	0.76688	0.74431	0.70527	0.6979	0.74235	0.76006	1	0.75638
|PIMr(FY)|	0.7648	0.75149	0.6961	0.77056	0.76289	0.72204	0.71808	0.76137	0.77623	0.75052	0.97716	0.74554	0.86708	0.86025	0.70186	0.89046	0.69455	0.82071	0.86597	0.71246	0.72827	0.72609	0.73869	0.77031	0.76939	0.75688	0.76499	0.73492	0.72855	0.73844	0.68177	0.6489	0.76228	0.76395	0.76806	0.70171	0.70888	0.76184	0.7756	0.76687	0.77642	0.77941	0.76289	0.72204	0.71808	0.76139	0.77623	0.75638	1
|PIMr(FZ)|	0.75346	0.73711	0.691	0.75995	0.74808	0.71069	0.70331	0.74719	0.76479	0.7439	0.74585	0.97636	0.86845	0.86219	0.69221	0.69218	0.88558	0.8202	0.86922	0.70019	0.70884	0.72351	0.72591	0.75949	0.75744	0.74432	0.75424	0.72129	0.71678	0.72769	0.67783	0.64543	0.75035	0.75074	0.75717	0.68983	0.6974	0.75088	0.75577	0.76543	0.76475	0.77025	0.74809	0.71073	0.70333	0.7472	0.76479	0.75037	0.75027
|PIMr(FX)|+|PIMr(FY)|+|PIMr(FZ)|	0.81229	0.79059	0.74314	0.82019	0.80368	0.75324	0.75321	0.80136	0.82358	0.85915	0.86624	0.86687	0.98483	0.96551	0.79013	0.79259	0.79371	0.91574	0.97809	0.75435	0.76357	0.77134	0.78087	0.81947	0.81145	0.80093	0.80785	0.7807	0.77501	0.78597	0.71711	0.67653	0.79932	0.80044	0.80644	0.7278	0.74151	0.80992	0.81551	0.81733	0.82376	0.8287	0.8037	0.75326	0.75322	0.80138	0.82359	0.87076	0.87495
sqrt(|PIMr(FX)|+|PIMr(FY)|+|PIMr(FZ)|)	0.82866	0.80467	0.77663	0.84162	0.81852	0.76961	0.76568	0.8159	0.84092	0.85753	0.85796	0.85944	0.96377	0.988	0.77307	0.77225	0.77078	0.86469	0.96095	0.76713	0.77581	0.78281	0.79244	0.84003	0.8281	0.81688	0.82352	0.80024	0.79469	0.80645	0.7386	0.70027	0.81541	0.8167	0.82248	0.74187	0.75803	0.82871	0.83165	0.83475	0.84095	0.85402	0.81854	0.76962	0.76568	0.81592	0.84094	0.86813	0.86532
PIMr(FX)^2	0.68393	0.67631	0.60662	0.68912	0.68848	0.66749	0.64928	0.68706	0.69777	0.89319	0.7097	0.70101	0.80082	0.78531	0.96117	0.6723	0.66743	0.78873	0.80238	0.64655	0.64967	0.65646	0.66457	0.69207	0.69334	0.67812	0.69057	0.65529	0.64771	0.65323	0.61031	0.59236	0.69411	0.69468	0.69899	0.64795	0.64006	0.69031	0.69247	0.6924	0.69682	0.7023	0.68848	0.66748	0.64927	0.68709	0.69777	0.91296	0.71635
PIMr(FY)^2	0.69431	0.68863	0.61511	0.69747	0.70011	0.67749	0.66224	0.69907	0.7073	0.70359	0.89679	0.69785	0.79964	0.78082	0.6702	0.97024	0.66248	0.81032	0.8063	0.6532	0.66664	0.66586	0.67578	0.70062	0.70345	0.68863	0.70035	0.66383	0.65666	0.66373	0.61807	0.59995	0.70339	0.70449	0.7081	0.65932	0.65127	0.69533	0.70764	0.70086	0.70639	0.7098	0.70011	0.67751	0.66226	0.69909	0.7073	0.7111	0.91242
PIMr(FZ)^2	0.68298	0.67505	0.60854	0.68649	0.68598	0.66556	0.64794	0.68566	0.6956	0.69726	0.69861	0.89087	0.80018	0.77887	0.66186	0.66047	0.96926	0.81743	0.80854	0.63922	0.6469	0.66325	0.66265	0.68922	0.69028	0.67567	0.68872	0.65168	0.64527	0.65381	0.61327	0.59505	0.69185	0.69141	0.69671	0.64736	0.63905	0.6836	0.68992	0.6962	0.69461	0.69945	0.686	0.66556	0.64796	0.68568	0.6956	0.70485	0.70438
(PIMr(FX)^2)+(PIMr(FY)^2)+(PIMr(FZ)^2)	0.75567	0.74199	0.67359	0.75888	0.7541	0.715	0.71073	0.75273	0.76791	0.80356	0.82517	0.82452	0.9222	0.87169	0.78393	0.81013	0.81809	0.97575	0.93167	0.70826	0.7173	0.72614	0.73424	0.75984	0.75731	0.7454	0.75566	0.7206	0.7148	0.7229	0.66531	0.63744	0.75207	0.75289	0.75846	0.69754	0.69596	0.75445	0.76201	0.76251	0.76762	0.76657	0.75411	0.71502	0.71075	0.75274	0.76792	0.81321	0.83301
sqrt((PIMr(FX)^2)+(PIMr(FY)^2)+(PIMr(FZ)^2))	0.81286	0.79136	0.7426	0.82085	0.80445	0.75348	0.75392	0.80224	0.82446	0.85396	0.86449	0.86767	0.97777	0.96233	0.79134	0.7986	0.80175	0.92436	0.98686	0.75432	0.7641	0.77176	0.78124	0.82009	0.81208	0.8017	0.80885	0.78063	0.77524	0.78541	0.71715	0.67766	0.80063	0.80184	0.80759	0.72888	0.74128	0.81043	0.81626	0.81807	0.8246	0.82937	0.80447	0.7535	0.75394	0.80226	0.82447	0.86426	0.87242
PIMr(FX^2)	0.90917	0.9013	0.78924	0.90794	0.89722	0.86284	0.86952	0.89605	0.91052	0.70006	0.71337	0.70026	0.75728	0.76914	0.64149	0.65061	0.63666	0.70898	0.75742	0.99999	0.87744	0.87981	0.95654	0.91131	0.79212	0.78143	0.78962	0.77734	0.77306	0.78539	0.73528	0.70048	0.78798	0.78483	0.7904	0.86801	0.87789	0.93102	0.87961	0.87319	0.91056	0.87197	0.89722	0.86275	0.86942	0.89594	0.91055	0.69935	0.71248
PIMr(FY^2)	0.90871	0.92059	0.78092	0.89868	0.91657	0.87646	0.88873	0.91538	0.90843	0.70231	0.72988	0.70824	0.76594	0.77732	0.64378	0.66423	0.64359	0.71723	0.76652	0.87747	0.99999	0.85935	0.94857	0.90205	0.81349	0.80758	0.81257	0.79813	0.7925	0.80643	0.72752	0.69032	0.80723	0.81255	0.80978	0.875	0.88541	0.87651	0.94213	0.86422	0.90828	0.86785	0.91656	0.87639	0.88865	0.9153	0.90844	0.7027	0.72829
PIMr(FZ^2)	0.9112	0.88078	0.78955	0.90897	0.88646	0.83829	0.84445	0.88177	0.91583	0.70858	0.72695	0.72347	0.77362	0.7843	0.64991	0.66221	0.66096	0.72599	0.77426	0.87984	0.85934	0.99999	0.94398	0.91224	0.80382	0.79363	0.80218	0.78507	0.78495	0.79846	0.74222	0.70575	0.79799	0.79351	0.80339	0.83792	0.85074	0.88404	0.87609	0.94103	0.91572	0.87878	0.88646	0.83823	0.84438	0.88168	0.91585	0.70887	0.72613
PIMr(FX^2)+PIMr(FY^2)+PIMr(FZ^2)	0.94478	0.93657	0.80592	0.9399	0.93367	0.89098	0.90191	0.93138	0.94691	0.71928	0.73986	0.72556	0.78356	0.79428	0.65831	0.67264	0.65952	0.73425	0.78403	0.95656	0.94854	0.94397	0.99999	0.94396	0.81825	0.80932	0.81667	0.80267	0.79878	0.81303	0.74191	0.71166	0.81332	0.81153	0.81631	0.89509	0.90615	0.928	0.93162	0.91967	0.94671	0.89963	0.93367	0.89088	0.9018	0.93127	0.94694	0.71924	0.73872
sqrt(PIMr(FX^2)+PIMr(FY^2)+PIMr(FZ^2))	0.97042	0.91376	0.88573	0.99968	0.93932	0.85476	0.85375	0.92436	0.98991	0.75479	0.77143	0.75905	0.82223	0.84221	0.68552	0.69677	0.6849	0.75912	0.82295	0.91133	0.90203	0.91222	0.94395	1	0.84337	0.83401	0.84084	0.82912	0.82417	0.84147	0.81061	0.77526	0.83383	0.83413	0.83928	0.83666	0.85976	0.97259	0.96232	0.96563	0.98964	0.98361	0.93932	0.85472	0.8537	0.92428	0.98996	0.7552	0.77033
PIMr(UFX)	0.84953	0.84559	0.76908	0.84235	0.85727	0.79709	0.81217	0.85833	0.85275	0.7494	0.76699	0.75449	0.81028	0.82738	0.68097	0.69426	0.68278	0.75151	0.81115	0.79212	0.81347	0.80379	0.81824	0.84336	1	0.88251	0.89088	0.8948	0.86972	0.87315	0.71465	0.68811	0.89845	0.88465	0.88344	0.77227	0.78677	0.84	0.85366	0.84465	0.85254	0.85118	0.85728	0.79709	0.81215	0.85833	0.85275	0.75372	0.76938
PIMr(UFY)	0.83989	0.83892	0.7554	0.8318	0.85217	0.78546	0.80794	0.85375	0.84376	0.73705	0.75473	0.74129	0.80011	0.81634	0.66578	0.6794	0.66762	0.73959	0.80103	0.78143	0.80757	0.79361	0.80931	0.834	0.8825	1	0.88117	0.85909	0.85885	0.86253	0.70293	0.66911	0.86518	0.86703	0.87094	0.76098	0.77455	0.82909	0.84781	0.83437	0.84363	0.84062	0.85218	0.78546	0.80794	0.85375	0.84377	0.74119	0.75689
PIMr(UFZ)	0.84703	0.84437	0.76511	0.83982	0.85598	0.79547	0.81124	0.85711	0.85044	0.74544	0.76284	0.75135	0.8073	0.82318	0.67825	0.69102	0.68142	0.75022	0.80846	0.78962	0.81257	0.80216	0.81666	0.84084	0.89088	0.88118	1	0.87414	0.86089	0.89097	0.70973	0.68356	0.88289	0.87361	0.89814	0.77066	0.78512	0.83704	0.85187	0.84264	0.8503	0.84813	0.85598	0.79548	0.81124	0.85711	0.85043	0.74957	0.76499
PIMr(UFX)^2	0.83549	0.82028	0.76393	0.82034	0.84034	0.79345	0.79655	0.84128	0.83806	0.71553	0.73305	0.71849	0.77989	0.79983	0.64251	0.65484	0.64371	0.71452	0.77983	0.77733	0.79812	0.78503	0.80266	0.82909	0.8948	0.85909	0.87414	1	0.8588	0.86746	0.72892	0.70856	0.95992	0.88641	0.88484	0.76743	0.78187	0.82909	0.83858	0.8272	0.83784	0.83864	0.84032	0.79345	0.79654	0.84129	0.83807	0.71992	0.73493
PIMr(UFY)^2	0.8222	0.81276	0.76261	0.81541	0.83331	0.78582	0.79023	0.83392	0.83277	0.70899	0.72686	0.71431	0.77448	0.79423	0.63574	0.64835	0.63796	0.70945	0.77477	0.77305	0.79249	0.78491	0.79877	0.82415	0.86971	0.85886	0.8609	0.8588	1	0.85123	0.73922	0.71697	0.87737	0.94184	0.87076	0.76023	0.77428	0.82026	0.83275	0.82663	0.83271	0.83284	0.83332	0.78581	0.79021	0.83391	0.83278	0.71286	0.72855
PIMr(UFZ)^2	0.84059	0.82754	0.78428	0.83234	0.84884	0.79769	0.80203	0.84995	0.85031	0.71769	0.73677	0.72528	0.78564	0.80653	0.64123	0.65481	0.64655	0.71767	0.78537	0.78539	0.80643	0.79847	0.81302	0.84144	0.87315	0.86254	0.89097	0.86746	0.85122	1	0.74847	0.7262	0.88569	0.87182	0.95357	0.77354	0.78774	0.83598	0.84801	0.84574	0.84996	0.85175	0.84884	0.7977	0.80204	0.84995	0.85033	0.72151	0.73845
(PIMr(UFX)^2)+(PIMr(UFY)^2)+(PIMr(UFZ)^2)	0.80182	0.74534	0.93758	0.81807	0.74777	0.71896	0.69767	0.73906	0.7954	0.6697	0.68308	0.67829	0.71883	0.73935	0.6068	0.61705	0.61161	0.66614	0.71938	0.7352	0.72749	0.74215	0.74184	0.81072	0.71465	0.70295	0.70974	0.72893	0.73923	0.74847	0.99999	0.99109	0.71155	0.71166	0.71666	0.69695	0.71659	0.79401	0.779	0.79431	0.79436	0.82384	0.74779	0.71895	0.69766	0.73906	0.7955	0.66987	0.68182
sqrt((PIMr(UFX)^2)+(PIMr(UFY)^2)+(PIMr(UFZ)^2))	0.78669	0.70959	0.9066	0.78012	0.71657	0.70896	0.65965	0.70889	0.7681	0.63836	0.65096	0.64641	0.67864	0.70125	0.59114	0.60081	0.59495	0.63973	0.68035	0.70039	0.69028	0.70568	0.71159	0.77511	0.68811	0.66913	0.68357	0.70857	0.71698	0.7262	0.99108	0.99999	0.68947	0.68883	0.69395	0.68614	0.70568	0.76492	0.74908	0.76397	0.76838	0.79213	0.71659	0.70895	0.65964	0.70889	0.76819	0.63738	0.64895
PIMr(UFX^2)	0.84087	0.84318	0.7623	0.83402	0.84644	0.80422	0.8087	0.8512	0.84238	0.7439	0.7607	0.7477	0.79873	0.81514	0.68296	0.69528	0.6848	0.74719	0.80033	0.78797	0.80721	0.79795	0.8133	0.83382	0.89845	0.86518	0.88289	0.95992	0.87736	0.88568	0.71154	0.68946	1	0.89128	0.89318	0.781	0.79416	0.82962	0.84213	0.83597	0.84213	0.84094	0.84646	0.80423	0.80869	0.85121	0.84238	0.74753	0.76228
PIMr(UFY^2)	0.84085	0.84725	0.76385	0.83424	0.85059	0.81048	0.81625	0.85359	0.84298	0.74441	0.76227	0.74809	0.79996	0.81628	0.6841	0.69642	0.68458	0.74879	0.8016	0.78482	0.81253	0.79349	0.81152	0.83412	0.88465	0.86704	0.87362	0.88641	0.94184	0.87182	0.71169	0.68883	0.89128	1	0.88548	0.7828	0.7977	0.83041	0.84728	0.83263	0.84275	0.84171	0.8506	0.81048	0.81624	0.85359	0.84298	0.74804	0.76395
PIMr(UFZ^2)	0.84559	0.84517	0.76848	0.8394	0.85156	0.8053	0.81095	0.85395	0.8477	0.7496	0.76647	0.75473	0.80626	0.82257	0.68808	0.69994	0.69003	0.75405	0.80764	0.79039	0.80977	0.80336	0.8163	0.83927	0.88344	0.87094	0.89814	0.88484	0.87075	0.95357	0.71664	0.69394	0.89319	0.88548	1	0.78067	0.79529	0.83566	0.84778	0.84014	0.84752	0.84712	0.85157	0.80531	0.81095	0.85395	0.8477	0.75324	0.76806
PIMr(UFX^2)+PIMr(UFY^2)+PIMr(UFZ^2)	0.85442	0.93334	0.74883	0.83559	0.87054	0.97189	0.95231	0.89488	0.83497	0.68498	0.70275	0.68992	0.73055	0.74357	0.64472	0.65804	0.64551	0.6991	0.73186	0.86772	0.87478	0.83773	0.8948	0.83653	0.77227	0.76098	0.77066	0.76743	0.76021	0.77354	0.69693	0.68612	0.781	0.78278	0.78067	0.99998	0.99155	0.8255	0.83555	0.81205	0.83465	0.8109	0.87065	0.97191	0.95233	0.89488	0.83503	0.68437	0.7017
sqrt(PIMr(UFX^2)+PIMr(UFY^2)+PIMr(UFZ^2))	0.8768	0.94192	0.7672	0.85622	0.89465	0.97947	0.95343	0.91386	0.85762	0.69265	0.71036	0.69773	0.74445	0.7598	0.63675	0.64988	0.6371	0.69778	0.74448	0.8776	0.8852	0.85054	0.90586	0.85962	0.78677	0.77455	0.78514	0.78187	0.77426	0.78775	0.71658	0.70567	0.79417	0.79769	0.79529	0.99155	0.99998	0.84756	0.85745	0.83339	0.85731	0.83302	0.89477	0.97949	0.95345	0.91386	0.85769	0.69175	0.7089
PIMr(|FX|)	0.96301	0.90813	0.86429	0.97167	0.93085	0.8469	0.8463	0.92013	0.97931	0.75213	0.76265	0.75031	0.81262	0.83088	0.68363	0.69106	0.67901	0.75337	0.81325	0.93108	0.87651	0.88404	0.92803	0.97265	0.84	0.82909	0.83704	0.82912	0.82028	0.83599	0.79408	0.76509	0.82962	0.83041	0.83566	0.82561	0.84768	1	0.9391	0.94082	0.97957	0.96662	0.93082	0.84685	0.84624	0.92004	0.97932	0.75239	0.76186
PIMr(|FY|)	0.95965	0.9236	0.8463	0.96055	0.94701	0.85829	0.86273	0.93542	0.97403	0.75038	0.77645	0.75465	0.81759	0.83329	0.68468	0.70302	0.68499	0.76018	0.81838	0.87966	0.94217	0.87611	0.93168	0.96239	0.85367	0.84782	0.85187	0.8386	0.83277	0.84803	0.77913	0.7492	0.84214	0.84729	0.84778	0.83565	0.85757	0.93913	1	0.92821	0.9746	0.95239	0.94697	0.85824	0.86267	0.93533	0.97402	0.75161	0.7756
PIMr(|FZ|)	0.95691	0.89234	0.85835	0.96472	0.91478	0.83415	0.83414	0.9052	0.97467	0.7513	0.76755	0.76464	0.8192	0.83628	0.68448	0.69623	0.69176	0.76063	0.8201	0.87325	0.86423	0.94107	0.91972	0.9657	0.84466	0.83437	0.84265	0.82722	0.82666	0.84578	0.79449	0.76413	0.83599	0.83263	0.84015	0.81213	0.83348	0.94084	0.9282	1	0.97457	0.96256	0.91476	0.83412	0.8341	0.90513	0.97467	0.75262	0.76688
PIMr(|FX|)+PIMr(|FY|)+PIMr(|FZ|)	0.98095	0.92284	0.86974	0.98809	0.948	0.85707	0.85922	0.93585	0.99973	0.75908	0.77716	0.76386	0.82615	0.84292	0.68881	0.70155	0.68959	0.76585	0.82703	0.91062	0.90829	0.91575	0.94676	0.98972	0.85255	0.84363	0.8503	0.83786	0.83273	0.84998	0.79455	0.76856	0.84214	0.84275	0.84753	0.83477	0.85744	0.9796	0.97459	0.97457	1	0.98138	0.94797	0.85702	0.85916	0.93575	0.99973	0.7601	0.77643
sqrt(PIMr(|FX|)+PIMr(|FY|)+PIMr(|FZ|))	0.95535	0.89069	0.90134	0.98563	0.91878	0.8358	0.82887	0.90574	0.98128	0.76589	0.78019	0.76942	0.83097	0.85608	0.69493	0.70524	0.69436	0.76483	0.83183	0.87201	0.86787	0.87879	0.89967	0.98369	0.85119	0.84062	0.84814	0.83867	0.83286	0.85178	0.82406	0.79233	0.84095	0.84172	0.84712	0.81097	0.83309	0.96663	0.95237	0.96255	0.98137	1	0.91875	0.83578	0.82885	0.90568	0.98129	0.76689	0.77941
ZCM(|FX|)	0.9259	0.87342	0.84686	0.91613	0.90298	0.80916	0.80898	0.8962	0.92963	0.73903	0.75555	0.74432	0.80395	0.82536	0.66073	0.67391	0.66492	0.73725	0.80447	0.82113	0.83125	0.83233	0.84701	0.9174	0.84901	0.8408	0.847	0.83642	0.82773	0.846	0.77568	0.74962	0.8363	0.83876	0.84359	0.78404	0.80422	0.92086	0.91009	0.91307	0.92953	0.94142	0.90298	0.80915	0.80896	0.89616	0.92966	0.74071	0.75521
ZCM(|FY|)	0.92536	0.88245	0.8391	0.9155	0.91258	0.81598	0.81844	0.90551	0.92991	0.74058	0.75964	0.7466	0.8068	0.82635	0.66502	0.6779	0.6677	0.74136	0.80739	0.82821	0.83553	0.83657	0.8528	0.91771	0.85415	0.85002	0.85316	0.83994	0.83465	0.84987	0.77085	0.74555	0.84208	0.84487	0.84879	0.78978	0.81063	0.91513	0.92018	0.91111	0.93049	0.93567	0.91257	0.81597	0.81843	0.90548	0.92995	0.74266	0.76003
ZCM(|FZ|)	0.92701	0.87727	0.85114	0.91964	0.90647	0.81258	0.81321	0.89955	0.93246	0.73937	0.75656	0.74573	0.80446	0.82619	0.66218	0.67556	0.66465	0.73763	0.80501	0.82719	0.83588	0.83134	0.85075	0.92095	0.85135	0.84386	0.84964	0.83641	0.83087	0.85216	0.77825	0.75229	0.83922	0.84178	0.84573	0.78746	0.80784	0.91807	0.91366	0.92033	0.93235	0.94436	0.90646	0.81257	0.81319	0.89951	0.9325	0.7414	0.75622
ZCM(|FMpost|)	0.93096	0.88012	0.82968	0.91319	0.90922	0.81389	0.81661	0.90381	0.9299	0.73597	0.75612	0.74351	0.80415	0.82153	0.6603	0.67439	0.66497	0.73922	0.80437	0.8303	0.84019	0.84254	0.85813	0.91641	0.85011	0.84507	0.84891	0.83459	0.83002	0.84688	0.76753	0.7432	0.83846	0.83934	0.84444	0.78651	0.80754	0.91309	0.917	0.91405	0.92994	0.92675	0.90922	0.81387	0.81659	0.90376	0.92995	0.73799	0.75588
ZCM(FMpost)	0.94363	0.9186	0.81846	0.92097	0.95635	0.83569	0.84373	0.94783	0.94038	0.74181	0.76167	0.7469	0.80853	0.8245	0.66876	0.68332	0.67142	0.74653	0.80903	0.8511	0.86793	0.85566	0.8824	0.92485	0.8619	0.8581	0.86103	0.84431	0.83799	0.85426	0.75057	0.72637	0.84919	0.85217	0.85501	0.81025	0.83337	0.92264	0.93509	0.91483	0.94018	0.92444	0.95637	0.83567	0.8437	0.94777	0.94043	0.74406	0.76192
ZCM(UFM)	0.94799	0.92618	0.81288	0.91197	0.94337	0.8452	0.85396	0.95383	0.93208	0.74045	0.76016	0.74601	0.80801	0.82357	0.66721	0.68193	0.67009	0.74609	0.80847	0.84869	0.86526	0.85762	0.88114	0.91636	0.86185	0.85896	0.86077	0.84407	0.83735	0.85401	0.74379	0.72005	0.8496	0.85247	0.85533	0.81573	0.83956	0.9145	0.92505	0.91085	0.93182	0.91499	0.94344	0.8452	0.85396	0.95383	0.93217	0.74258	0.76069
ZCM(UFNM)	0.93438	0.89782	0.81534	0.90504	0.92371	0.82335	0.82943	0.92591	0.92432	0.73908	0.75878	0.74569	0.80701	0.82367	0.66486	0.67914	0.6681	0.74334	0.80738	0.83411	0.84914	0.84668	0.8644	0.90897	0.85995	0.85558	0.85882	0.84212	0.83701	0.85338	0.75171	0.72779	0.84773	0.84909	0.85342	0.79575	0.8174	0.90719	0.91536	0.90757	0.92413	0.91451	0.92376	0.82335	0.82943	0.92591	0.9244	0.74136	0.75946
ZCM(FMpre)	0.82986	0.80192	0.80239	0.83144	0.81567	0.76237	0.75665	0.81284	0.83367	0.70627	0.72038	0.71439	0.76013	0.78402	0.63404	0.6452	0.63926	0.70079	0.76098	0.75446	0.76644	0.76199	0.77264	0.82878	0.81432	0.80435	0.81199	0.80204	0.79678	0.81389	0.73964	0.71551	0.80351	0.80554	0.81109	0.74025	0.75645	0.82793	0.82143	0.82893	0.83325	0.86194	0.81566	0.76237	0.75663	0.81283	0.83368	0.70766	0.71959
ZCM(FX)	0.9477	0.90287	0.84282	0.93351	0.9352	0.82827	0.83108	0.9273	0.94869	0.74237	0.7592	0.74666	0.8075	0.82614	0.66696	0.6801	0.6694	0.7437	0.80806	0.85512	0.85349	0.85499	0.87779	0.93559	0.85289	0.84503	0.85138	0.83809	0.83126	0.84789	0.7688	0.74328	0.84049	0.84234	0.84691	0.80455	0.82654	0.94518	0.92614	0.92489	0.94878	0.94483	0.9352	0.82824	0.83104	0.92724	0.94875	0.74386	0.75913
ZCM(FY)	0.93844	0.91484	0.82683	0.92227	0.94543	0.83849	0.84564	0.93869	0.93915	0.74386	0.76431	0.74884	0.81008	0.82726	0.67133	0.68547	0.6733	0.74793	0.81086	0.84397	0.86608	0.84803	0.8761	0.92511	0.86264	0.86021	0.86172	0.84737	0.83972	0.85474	0.75468	0.73004	0.84985	0.85597	0.85573	0.81204	0.83458	0.91831	0.9418	0.91098	0.93946	0.93053	0.94544	0.83848	0.84563	0.93863	0.93919	0.74619	0.76443
ZCM(FZ)	0.94911	0.90067	0.84927	0.93771	0.93011	0.82948	0.8321	0.9223	0.95159	0.74202	0.75945	0.74898	0.80767	0.82653	0.66715	0.68039	0.67003	0.74375	0.80839	0.85176	0.85599	0.86231	0.88029	0.93956	0.85243	0.845	0.85068	0.83651	0.83167	0.85131	0.77464	0.74909	0.84064	0.84226	0.8467	0.80536	0.82739	0.93318	0.92828	0.94215	0.95177	0.94896	0.93012	0.82946	0.83207	0.92225	0.95164	0.74399	0.75893
ZCM(FX)+ZCM(FY)+ZCM(FZ)	0.95962	0.91387	0.84503	0.94129	0.95064	0.83912	0.84419	0.94237	0.96106	0.74462	0.76309	0.74974	0.81374	0.83294	0.66679	0.68032	0.66915	0.74597	0.81396	0.85984	0.86755	0.86414	0.88865	0.94684	0.86152	0.85595	0.86013	0.84605	0.83896	0.85655	0.77145	0.74606	0.84881	0.8522	0.855	0.81382	0.83661	0.94585	0.94522	0.93796	0.96129	0.95507	0.95065	0.8391	0.84415	0.94231	0.96112	0.74703	0.76324
sqrt(ZCM(FX)+ZCM(FY)+ZCM(FZ))	0.93018	0.87681	0.89753	0.95194	0.90431	0.81483	0.81103	0.89459	0.94451	0.74998	0.76455	0.75477	0.81306	0.84109	0.67592	0.68746	0.67747	0.74706	0.81402	0.83492	0.83637	0.84005	0.85763	0.94855	0.84721	0.8383	0.84449	0.83623	0.82909	0.84913	0.80851	0.77689	0.83536	0.83745	0.84222	0.79045	0.81132	0.93434	0.92127	0.9283	0.94451	0.97615	0.90431	0.81483	0.81101	0.89455	0.94456	0.75127	0.76374
ZCM(FX)^2	0.90934	0.86998	0.7464	0.84838	0.92259	0.8207	0.82219	0.92175	0.89699	0.69332	0.71227	0.6963	0.76813	0.78798	0.61237	0.62664	0.61518	0.69457	0.76726	0.82155	0.83156	0.82103	0.85398	0.86822	0.85227	0.84702	0.85167	0.83067	0.82542	0.83862	0.71291	0.68908	0.83858	0.83864	0.84387	0.79955	0.81012	0.88733	0.88561	0.87244	0.89811	0.87051	0.9226	0.82067	0.82215	0.92169	0.89702	0.69641	0.71431
ZCM(FY)^2	0.8574	0.86633	0.7296	0.8276	0.91421	0.82381	0.82721	0.91606	0.87523	0.69095	0.7118	0.69428	0.7673	0.78778	0.61228	0.62641	0.61415	0.69355	0.76687	0.79321	0.8286	0.79855	0.83393	0.84764	0.86059	0.85999	0.86035	0.84064	0.83476	0.84434	0.70005	0.67585	0.84663	0.85421	0.8512	0.79791	0.8072	0.85335	0.88324	0.84921	0.87619	0.85267	0.91422	0.8238	0.82721	0.91603	0.87525	0.69597	0.71409
ZCM(FZ)^2	0.89004	0.87559	0.75584	0.85732	0.92228	0.82856	0.83068	0.92165	0.90422	0.6937	0.71293	0.69943	0.76845	0.78801	0.61368	0.62726	0.61685	0.69539	0.76783	0.82508	0.84105	0.83317	0.86294	0.87644	0.85001	0.84518	0.84868	0.82996	0.8244	0.83894	0.718	0.69502	0.83666	0.83824	0.84254	0.80629	0.8189	0.88486	0.89281	0.88819	0.90534	0.87711	0.92228	0.82853	0.83064	0.9216	0.90431	0.69773	0.71438
(ZCM(FX)^2)+(ZCM(FY)^2)+(ZCM(FZ)^2)	0.89615	0.88045	0.74049	0.84853	0.93875	0.83459	0.83373	0.93873	0.90546	0.68889	0.70949	0.69299	0.76841	0.78996	0.60874	0.6213	0.60976	0.69072	0.76757	0.81803	0.84075	0.82133	0.85949	0.87175	0.86328	0.85952	0.86263	0.84267	0.83568	0.8494	0.71602	0.6886	0.84817	0.85146	0.85379	0.81119	0.81707	0.88553	0.90005	0.87806	0.90717	0.87488	0.93843	0.83457	0.8337	0.93867	0.90549	0.69389	0.71181
sqrt((ZCM(FX)^2)+(ZCM(FY)^2)+(ZCM(FZ)^2))	0.79903	0.68934	0.54947	0.65191	0.75538	0.66757	0.66229	0.76264	0.72275	0.53458	0.55374	0.5354	0.62238	0.65257	0.46323	0.47284	0.4628	0.53668	0.62314	0.62101	0.65522	0.62874	0.67092	0.68092	0.78434	0.76958	0.78411	0.77314	0.76367	0.77971	0.58924	0.51332	0.75223	0.74934	0.76239	0.64362	0.63283	0.69374	0.71987	0.69484	0.72694	0.69668	0.75857	0.66758	0.66229	0.76263	0.72276	0.54315	0.55951
ZCM(FX^2)	0.78542	0.90889	0.81055	0.92423	0.93829	0.83633	0.84378	0.93024	0.94239	0.732	0.74877	0.73404	0.79645	0.8102	0.66119	0.67263	0.66031	0.73709	0.7968	0.88901	0.86543	0.8657	0.90196	0.92903	0.84072	0.83311	0.83981	0.8244	0.81977	0.83274	0.74532	0.72245	0.8298	0.82959	0.83523	0.81282	0.8363	0.9494	0.91811	0.90974	0.94274	0.91518	0.9383	0.8363	0.84374	0.93016	0.94243	0.73318	0.7487
ZCM(FY^2)	0.92467	0.91839	0.79091	0.90338	0.94677	0.84531	0.85839	0.94002	0.92446	0.73542	0.75897	0.7402	0.80293	0.81666	0.66544	0.68202	0.66763	0.74356	0.80358	0.84515	0.89587	0.84624	0.88862	0.90861	0.8585	0.85696	0.85784	0.84096	0.8333	0.84664	0.7265	0.70328	0.84506	0.8544	0.85095	0.81788	0.84111	0.89638	0.94735	0.88811	0.9245	0.89791	0.94678	0.84528	0.85835	0.93995	0.92449	0.73795	0.75927
ZCM(FZ^2)	0.94997	0.89853	0.81854	0.93186	0.9233	0.83252	0.83842	0.91703	0.95027	0.73308	0.75144	0.7434	0.80195	0.81492	0.66147	0.67491	0.66742	0.74217	0.80255	0.86648	0.86583	0.90752	0.90819	0.93669	0.83901	0.83179	0.83779	0.82081	0.81986	0.83429	0.7559	0.73219	0.82816	0.82711	0.83387	0.8078	0.83106	0.92186	0.91972	0.95673	0.95068	0.9221	0.9233	0.83249	0.83838	0.91696	0.95032	0.73475	0.75098
ZCM(FX^2)+ZCM(FY^2)+ZCM(FZ^2)	0.96557	0.92728	0.81697	0.93947	0.96296	0.85369	0.86331	0.95422	0.96502	0.73546	0.75604	0.74049	0.80659	0.82108	0.66039	0.6747	0.66235	0.74213	0.80659	0.88671	0.8972	0.89001	0.92337	0.94865	0.85329	0.84829	0.85233	0.83579	0.83009	0.84551	0.75155	0.72861	0.84079	0.84377	0.84685	0.8279	0.85291	0.94519	0.95397	0.93686	0.9653	0.93224	0.96296	0.85365	0.86326	0.95413	0.96507	0.73737	0.75593
sqrt(ZCM(FX^2)+ZCM(FY^2)+ZCM(FZ^2))	0.95549	0.89923	0.88125	0.97368	0.93074	0.82978	0.82943	0.91741	0.96973	0.74806	0.76522	0.75291	0.8146	0.83552	0.6761	0.68783	0.67685	0.75073	0.8155	0.86535	0.86559	0.87011	0.89333	0.97356	0.84514	0.83832	0.84337	0.83324	0.82769	0.84559	0.80349	0.77247	0.83345	0.83556	0.84013	0.80485	0.8282	0.95388	0.94765	0.94733	0.96975	0.97457	0.93074	0.82976	0.82941	0.91736	0.9698	0.749	0.76422
TAT(|FX|)	0.9441	0.88013	0.86253	0.94945	0.90836	0.81673	0.81554	0.89689	0.96139	0.7471	0.7586	0.74628	0.80793	0.82721	0.67284	0.68159	0.67054	0.74531	0.80875	0.86825	0.8461	0.8529	0.87984	0.94995	0.83839	0.82855	0.83581	0.82909	0.81873	0.83574	0.79438	0.76773	0.82621	0.82803	0.83323	0.79174	0.81331	0.97607	0.92567	0.92935	0.96176	0.96261	0.90833	0.8167	0.8155	0.89682	0.9614	0.74765	0.75764
TAT(|FY|)	0.94315	0.89218	0.84713	0.94405	0.92291	0.82573	0.8291	0.90939	0.9596	0.74661	0.77212	0.75134	0.81428	0.83077	0.6758	0.69264	0.67716	0.75317	0.81506	0.8502	0.88251	0.85464	0.88816	0.94567	0.8513	0.8463	0.84982	0.83675	0.83221	0.84677	0.78315	0.7565	0.83863	0.84236	0.84502	0.80037	0.82213	0.92933	0.97595	0.92277	0.96073	0.95088	0.92287	0.8257	0.82906	0.90932	0.95959	0.74832	0.77164
TAT(|FZ|)	0.93927	0.87213	0.85954	0.94532	0.8978	0.81192	0.81174	0.8882	0.95788	0.74557	0.76177	0.75807	0.81278	0.83137	0.67348	0.68535	0.67932	0.74993	0.8138	0.84207	0.8415	0.88149	0.87735	0.94589	0.84284	0.83376	0.84153	0.82653	0.82535	0.84655	0.79486	0.76727	0.83267	0.83076	0.83762	0.78721	0.80791	0.92769	0.91847	0.97673	0.9579	0.95925	0.89777	0.8119	0.81172	0.88815	0.95787	0.74727	0.76117
TAT(|FMpost|)	0.95608	0.93682	0.82162	0.93481	0.97614	0.85152	0.86099	0.95953	0.95137	0.74678	0.76714	0.75141	0.81152	0.8261	0.67879	0.69352	0.68051	0.75455	0.81255	0.8694	0.88748	0.87022	0.90342	0.93729	0.86178	0.85844	0.86082	0.84434	0.8377	0.8542	0.75308	0.72625	0.84897	0.85302	0.85491	0.82718	0.85214	0.93239	0.94778	0.92161	0.95122	0.92859	0.97614	0.85148	0.86094	0.95944	0.95141	0.7487	0.76717
TAT(FMpost)	0.9535	0.9384	0.81788	0.93182	0.97713	0.85193	0.86199	0.96049	0.94813	0.74582	0.76626	0.75023	0.80971	0.82413	0.68035	0.69515	0.68177	0.75455	0.81074	0.86913	0.88819	0.86928	0.90336	0.93407	0.86137	0.85797	0.86029	0.8442	0.83723	0.8536	0.75345	0.72299	0.84854	0.85267	0.85436	0.82818	0.85318	0.92927	0.94561	0.91806	0.94796	0.92418	0.97712	0.85189	0.86194	0.9604	0.94817	0.74761	0.76625
TAT(UFM)	0.94938	0.96176	0.80465	0.91415	0.95898	0.8794	0.89361	0.97595	0.93209	0.7464	0.76693	0.75139	0.80957	0.8233	0.68278	0.69776	0.68481	0.75629	0.81084	0.86196	0.88616	0.86064	0.8967	0.91606	0.86481	0.86305	0.8638	0.84763	0.8395	0.85539	0.73769	0.70689	0.85259	0.85988	0.85802	0.84345	0.86787	0.91412	0.93218	0.90368	0.93172	0.90734	0.95906	0.8794	0.89361	0.97595	0.93218	0.74841	0.76728
TAT(UFNM)	0.94988	0.94883	0.80727	0.91477	0.96245	0.85656	0.86889	0.97373	0.93351	0.7477	0.76816	0.75273	0.81133	0.82553	0.68196	0.69707	0.68425	0.75646	0.81255	0.85741	0.88003	0.85897	0.89135	0.91671	0.86694	0.86418	0.86609	0.84856	0.8414	0.85732	0.73982	0.71158	0.85457	0.85875	0.85983	0.8277	0.85161	0.91552	0.9324	0.90626	0.93313	0.91092	0.96253	0.85657	0.86889	0.97373	0.9336	0.74997	0.7687
TAT(FMpre)	0.95454	0.88738	0.86531	0.95802	0.91874	0.82077	0.82217	0.90622	0.97368	0.75165	0.76962	0.75713	0.81851	0.83696	0.67766	0.69	0.67928	0.75423	0.81956	0.85669	0.85978	0.86797	0.88626	0.95931	0.85011	0.8427	0.8484	0.83667	0.83099	0.84937	0.79856	0.77153	0.83812	0.83929	0.84429	0.79512	0.81667	0.95482	0.9498	0.95473	0.9735	0.97222	0.9187	0.82074	0.82214	0.90615	0.97367	0.75331	0.76894
TAT(FX)	0.9471	0.88415	0.85702	0.94973	0.91233	0.81947	0.81903	0.90091	0.96251	0.74549	0.75745	0.74465	0.80635	0.82468	0.67409	0.68274	0.67128	0.7456	0.8071	0.87551	0.85019	0.85675	0.88585	0.95059	0.83757	0.82789	0.83506	0.82774	0.81793	0.83457	0.79322	0.76389	0.82551	0.82703	0.8323	0.79468	0.81661	0.97786	0.92705	0.92908	0.96289	0.95811	0.91231	0.81944	0.81899	0.90084	0.96253	0.74597	0.75645
TAT(FY)	0.94417	0.89592	0.84121	0.94245	0.92626	0.82821	0.83236	0.91275	0.95871	0.74548	0.77127	0.74982	0.81261	0.82829	0.67724	0.69436	0.67833	0.75361	0.8134	0.85229	0.8891	0.85606	0.89219	0.94417	0.85102	0.84627	0.84967	0.83652	0.83149	0.8462	0.78103	0.75149	0.83837	0.84249	0.84455	0.8028	0.82487	0.9274	0.97792	0.92046	0.95974	0.94552	0.92623	0.82817	0.83232	0.91268	0.9587	0.74707	0.77066
TAT(FZ)	0.94179	0.87461	0.85314	0.94506	0.90011	0.81349	0.81398	0.89061	0.95865	0.74405	0.76024	0.75696	0.81113	0.82866	0.67465	0.68611	0.68093	0.7502	0.81209	0.84552	0.84447	0.88948	0.88287	0.94597	0.84171	0.83274	0.84053	0.82539	0.82446	0.84434	0.79318	0.76297	0.8316	0.82951	0.83634	0.78876	0.80984	0.92713	0.9189	0.97874	0.95867	0.95425	0.90008	0.81347	0.81396	0.89056	0.95865	0.74561	0.75947
TAT(FX)+TAT(FY)+TAT(FZ)	0.9658	0.8984	0.86449	0.96765	0.92993	0.82996	0.83239	0.91686	0.98421	0.75374	0.77213	0.75887	0.82149	0.83854	0.68034	0.69287	0.68161	0.75808	0.82233	0.87254	0.87458	0.88279	0.90431	0.96956	0.85144	0.8439	0.84976	0.83734	0.83205	0.84957	0.7967	0.77006	0.83954	0.8405	0.84543	0.80424	0.82665	0.96467	0.96115	0.96303	0.98478	0.97525	0.9299	0.82993	0.83235	0.91678	0.98421	0.75528	0.77148
sqrt(TAT(FX)+TAT(FY)+TAT(FZ))	0.93059	0.8652	0.9036	0.96311	0.89329	0.80923	0.80493	0.88136	0.95525	0.75407	0.76808	0.7584	0.81889	0.84655	0.68034	0.69056	0.68072	0.7507	0.81973	0.83911	0.8376	0.84728	0.86301	0.96007	0.84257	0.83306	0.83972	0.83134	0.82565	0.84512	0.82547	0.78996	0.83105	0.83192	0.83772	0.7845	0.80502	0.94294	0.928	0.94052	0.95537	0.98733	0.89327	0.80922	0.80491	0.88131	0.95527	0.75522	0.76722
TAT(FX)^2	0.93759	0.89009	0.79971	0.90898	0.91789	0.82749	0.83414	0.91083	0.94102	0.72249	0.73816	0.72295	0.78717	0.80014	0.64918	0.65988	0.64731	0.72668	0.78718	0.89314	0.86121	0.86143	0.90026	0.91657	0.83122	0.82244	0.82922	0.8164	0.80917	0.82317	0.74232	0.72189	0.81963	0.82015	0.82531	0.80389	0.82582	0.95621	0.91285	0.90535	0.94155	0.90705	0.91786	0.82744	0.83408	0.91075	0.94101	0.72369	0.73772
TAT(FY)^2	0.92346	0.89644	0.79061	0.89941	0.92772	0.83312	0.84324	0.91822	0.93175	0.72054	0.74794	0.72539	0.79111	0.80412	0.64709	0.66694	0.64957	0.72996	0.79103	0.84785	0.90915	0.84898	0.89623	0.90746	0.84426	0.84026	0.84318	0.82686	0.82064	0.83549	0.7329	0.71157	0.83125	0.83755	0.83707	0.80845	0.83034	0.89867	0.96312	0.89103	0.93223	0.89759	0.92768	0.83307	0.84318	0.91813	0.93173	0.72279	0.74747
TAT(FZ)^2	0.92777	0.8712	0.79791	0.90513	0.89627	0.81417	0.8198	0.89057	0.93666	0.72137	0.73949	0.73527	0.79219	0.80454	0.64804	0.66089	0.65761	0.73114	0.79244	0.84686	0.84847	0.90916	0.893	0.9124	0.83209	0.82368	0.83072	0.81335	0.81201	0.82808	0.74454	0.72288	0.82199	0.81935	0.82637	0.79015	0.81128	0.90265	0.90164	0.95934	0.93674	0.9047	0.89624	0.81415	0.81977	0.8905	0.93665	0.72336	0.73917
(TAT(FX)^2)+(TAT(FY)^2)+(TAT(FZ)^2)	0.95711	0.90234	0.80468	0.92466	0.93962	0.84091	0.84929	0.93053	0.96732	0.72694	0.74836	0.73286	0.8009	0.81475	0.64993	0.66488	0.65293	0.73486	0.8006	0.88344	0.89467	0.89453	0.92406	0.9376	0.84719	0.84081	0.84576	0.82936	0.82393	0.83981	0.7511	0.7295	0.83496	0.83615	0.84046	0.81577	0.83846	0.94442	0.95361	0.94322	0.96781	0.92656	0.93958	0.84086	0.84923	0.93043	0.96731	0.72931	0.74822
sqrt((TAT(FX)^2)+(TAT(FY)^2)+(TAT(FZ)^2))	0.90799	0.82692	0.69043	0.80897	0.88034	0.80629	0.8031	0.88159	0.88435	0.63277	0.65578	0.64052	0.71873	0.73846	0.5538	0.56874	0.55772	0.64174	0.71768	0.81258	0.84043	0.82138	0.87121	0.83832	0.82069	0.81356	0.82006	0.80557	0.80051	0.8146	0.70301	0.65246	0.80354	0.80394	0.81001	0.78624	0.78249	0.85562	0.87604	0.85412	0.88798	0.82819	0.88031	0.80624	0.80303	0.88151	0.88433	0.63715	0.65774
TAT(FX^2)	0.8789	0.90273	0.81157	0.93299	0.92239	0.83843	0.8442	0.91381	0.94631	0.72807	0.74166	0.72766	0.78807	0.80005	0.66442	0.67282	0.66003	0.73559	0.78867	0.92982	0.87235	0.87447	0.9245	0.9362	0.82397	0.8146	0.8223	0.81033	0.80512	0.81796	0.75578	0.72654	0.81404	0.81324	0.81919	0.81669	0.8398	0.96514	0.91467	0.90691	0.94661	0.91128	0.92238	0.83839	0.84415	0.91373	0.94634	0.72809	0.74085
TAT(FY^2)	0.93101	0.91524	0.79505	0.91549	0.93547	0.84759	0.85873	0.92657	0.93364	0.72898	0.75756	0.73459	0.79536	0.80661	0.66546	0.68664	0.66723	0.74301	0.7961	0.8604	0.93962	0.85619	0.91575	0.91871	0.8428	0.8391	0.84198	0.8266	0.82023	0.83443	0.73885	0.7084	0.83005	0.83804	0.836	0.82342	0.84625	0.89905	0.9693	0.88889	0.93367	0.89728	0.93545	0.84754	0.85868	0.9265	0.93365	0.73017	0.75655
TAT(FZ^2)	0.93668	0.88009	0.80753	0.9265	0.89815	0.82091	0.82601	0.89188	0.94218	0.72906	0.74735	0.74413	0.79672	0.80751	0.66496	0.67832	0.67538	0.74475	0.79775	0.86166	0.85503	0.94212	0.9136	0.92959	0.82752	0.81889	0.82613	0.80985	0.81012	0.8238	0.75738	0.72724	0.81838	0.81514	0.82295	0.79799	0.81991	0.90712	0.90219	0.96768	0.94207	0.90899	0.89814	0.82089	0.82598	0.89182	0.94221	0.73017	0.74666
TAT(FX^2)+TAT(FY^2)+TAT(FZ^2)	0.96952	0.92367	0.82156	0.95551	0.9471	0.85468	0.86338	0.93721	0.9745	0.73971	0.76086	0.74596	0.80798	0.81873	0.67162	0.68656	0.674	0.75229	0.80867	0.90982	0.916	0.91772	0.95195	0.96004	0.84224	0.83515	0.84081	0.82533	0.82122	0.8361	0.75801	0.73335	0.83102	0.83209	0.83651	0.83091	0.85525	0.95099	0.95914	0.94819	0.97459	0.93192	0.94709	0.85463	0.86332	0.93712	0.97453	0.74054	0.76004
sqrt(TAT(FX^2)+TAT(FY^2)+TAT(FZ^2))	0.96127	0.8951	0.87907	0.98334	0.92533	0.83027	0.82994	0.91095	0.9789	0.74987	0.76707	0.75503	0.81787	0.83706	0.68012	0.69137	0.68034	0.75454	0.81866	0.87769	0.87521	0.8858	0.90852	0.9839	0.84187	0.83417	0.83984	0.82896	0.82458	0.84168	0.81084	0.77562	0.83055	0.83155	0.83684	0.80584	0.82909	0.96008	0.95364	0.95777	0.97868	0.9769	0.92532	0.83024	0.82991	0.91088	0.97895	0.75057	0.76595
MAD(FMpost)	0.95283	0.96112	0.81632	0.9368	0.99997	0.88086	0.8903	0.97593	0.94847	0.74279	0.76317	0.74661	0.80538	0.81985	0.67977	0.69411	0.67986	0.75141	0.80632	0.89733	0.91657	0.88652	0.93378	0.93934	0.85538	0.84836	0.8542	0.8303	0.82343	0.83833	0.76253	0.72539	0.84708	0.85102	0.85198	0.87526	0.89489	0.93104	0.94702	0.91496	0.94813	0.91881	0.99997	0.88079	0.89023	0.97583	0.9485	0.74411	0.76267
MAD(UFM)	0.95866	0.98845	0.81264	0.92555	0.97745	0.91061	0.92256	0.99642	0.93709	0.73719	0.75803	0.74197	0.79978	0.81376	0.67439	0.68934	0.67563	0.74699	0.80063	0.9015	0.91736	0.88653	0.93648	0.92802	0.85214	0.84541	0.85084	0.82741	0.82046	0.83601	0.75665	0.71894	0.84709	0.84905	0.8499	0.90391	0.92015	0.9209	0.93501	0.90603	0.93661	0.90613	0.97758	0.91062	0.92257	0.99642	0.9372	0.73803	0.75755
MAD(UFNM)	0.95855	0.97374	0.83068	0.93859	0.95931	0.9136	0.92117	0.97354	0.93959	0.7284	0.74954	0.73336	0.79235	0.80735	0.66212	0.67719	0.66319	0.73681	0.79284	0.9109	0.91674	0.89297	0.9436	0.94103	0.83536	0.82748	0.83361	0.80991	0.80399	0.82001	0.76757	0.73336	0.8326	0.83299	0.83504	0.91263	0.92697	0.92441	0.93292	0.9098	0.93913	0.91318	0.95944	0.91362	0.92119	0.97356	0.93972	0.7284	0.74844
MAD(FMpre)	0.92112	0.86723	0.8877	0.97432	0.88803	0.82555	0.81661	0.874	0.94046	0.7271	0.7419	0.73147	0.79252	0.81749	0.65052	0.66049	0.64972	0.72484	0.79284	0.8771	0.8609	0.87378	0.90145	0.97299	0.80556	0.79296	0.80228	0.78173	0.77877	0.79467	0.81235	0.78078	0.79987	0.79959	0.80548	0.81404	0.83259	0.92958	0.91317	0.9218	0.93991	0.95477	0.88805	0.82553	0.81659	0.87395	0.94054	0.72639	0.74002
MAD(FX)	0.96301	0.90771	0.8643	0.97166	0.9308	0.84723	0.84631	0.92008	0.97917	0.7516	0.76204	0.74981	0.81255	0.8309	0.68011	0.68713	0.67525	0.75112	0.81309	0.93109	0.87651	0.88405	0.92796	0.97266	0.83809	0.82552	0.83523	0.81658	0.80804	0.82306	0.80556	0.7711	0.82975	0.83041	0.83565	0.82872	0.84769	0.99998	0.93907	0.94084	0.97924	0.96664	0.93078	0.84718	0.84625	0.92	0.97918	0.75179	0.76119
MAD(FY)	0.95965	0.92343	0.84632	0.96057	0.947	0.85865	0.86276	0.93541	0.97405	0.75009	0.77615	0.7544	0.81756	0.83331	0.68291	0.70108	0.683	0.75884	0.81829	0.87972	0.94217	0.87615	0.93172	0.96241	0.85205	0.84456	0.85035	0.82835	0.8226	0.83726	0.79262	0.75571	0.84254	0.84752	0.84802	0.83903	0.85759	0.93923	0.99998	0.9283	0.97454	0.95243	0.94696	0.8586	0.8627	0.93532	0.97404	0.75127	0.77525
MAD(FZ)	0.9569	0.89194	0.85836	0.96471	0.91476	0.83447	0.83416	0.90518	0.97457	0.75081	0.76701	0.76424	0.81914	0.83629	0.68126	0.69281	0.68873	0.75867	0.81995	0.87328	0.86423	0.94107	0.91968	0.96572	0.84286	0.83094	0.84095	0.81555	0.81487	0.83315	0.80623	0.77006	0.83615	0.83269	0.84019	0.81521	0.8335	0.94089	0.92819	0.99998	0.97432	0.96259	0.91474	0.83444	0.83412	0.90511	0.97457	0.75208	0.76629
MAD(FX)+MAD(FY)+MAD(FZ)	0.98095	0.92256	0.86981	0.98825	0.948	0.8571	0.85921	0.93585	0.99972	0.75853	0.77648	0.76338	0.82586	0.84291	0.68918	0.70144	0.68943	0.76477	0.82659	0.91062	0.90828	0.91574	0.94676	0.98973	0.85219	0.8427	0.84998	0.832	0.82686	0.84356	0.80965	0.77013	0.84229	0.84286	0.84762	0.83553	0.85744	0.9796	0.97458	0.97457	0.99999	0.98139	0.94797	0.85705	0.85915	0.93575	0.99972	0.75941	0.77562
sqrt(MAD(FX)+MAD(FY)+MAD(FZ))	0.95515	0.89052	0.90134	0.98562	0.91877	0.83581	0.82888	0.90574	0.98127	0.76569	0.78001	0.76928	0.83098	0.8561	0.69095	0.70118	0.69053	0.76334	0.83181	0.87201	0.86787	0.87879	0.89966	0.98369	0.85105	0.84031	0.848	0.83382	0.82822	0.84664	0.83003	0.79268	0.84096	0.84172	0.84712	0.81116	0.83309	0.96662	0.95237	0.96254	0.98134	1	0.91875	0.83579	0.82885	0.90568	0.98128	0.76672	0.77922
MAD(FX)^2	0.92116	0.91179	0.78468	0.90264	0.90753	0.86957	0.87174	0.91015	0.91925	0.71237	0.72654	0.71302	0.77027	0.78143	0.65181	0.66073	0.64733	0.72075	0.77048	0.97598	0.88363	0.88077	0.94783	0.90645	0.80139	0.78604	0.79976	0.77002	0.76527	0.77673	0.74258	0.7221	0.80299	0.79995	0.80577	0.8691	0.86749	0.9404	0.89152	0.88343	0.91826	0.87834	0.90751	0.86948	0.87165	0.91004	0.91925	0.7122	0.72582
MAD(FY)^2	0.91083	0.92226	0.77513	0.88911	0.9183	0.87669	0.8834	0.92086	0.90898	0.7079	0.73507	0.71379	0.77113	0.78259	0.64822	0.66763	0.64851	0.72186	0.77183	0.86866	0.98142	0.85353	0.93321	0.89289	0.81636	0.80595	0.81593	0.78672	0.78029	0.79365	0.73557	0.71053	0.81601	0.82064	0.8183	0.87297	0.87055	0.8781	0.94584	0.86649	0.90793	0.8686	0.91827	0.87661	0.88333	0.92076	0.90897	0.70871	0.73362
MAD(FZ)^2	0.91785	0.88399	0.78394	0.90082	0.88829	0.84191	0.84239	0.88746	0.91932	0.71612	0.73391	0.73082	0.78065	0.79065	0.65496	0.66738	0.66667	0.73285	0.7814	0.87399	0.86059	0.98072	0.93266	0.90448	0.80614	0.79075	0.80431	0.7707	0.76993	0.78255	0.74787	0.72649	0.80613	0.8017	0.81047	0.83763	0.83872	0.88818	0.88234	0.94688	0.91808	0.88081	0.88828	0.84191	0.84232	0.88737	0.91932	0.71688	0.73317
(MAD(FX)^2)+(MAD(FY)^2)+(MAD(FZ)^2)	0.94945	0.93899	0.79732	0.92678	0.93577	0.88584	0.8966	0.9386	0.94984	0.72403	0.74491	0.73079	0.78828	0.79875	0.66316	0.67725	0.66489	0.73848	0.78879	0.93763	0.94437	0.93234	0.98415	0.93081	0.82491	0.81317	0.824	0.79657	0.79221	0.80587	0.75356	0.72206	0.82323	0.82155	0.82593	0.88407	0.88753	0.92934	0.938	0.92288	0.94933	0.89833	0.93574	0.88574	0.89649	0.93848	0.94984	0.72437	0.74367
sqrt((MAD(FX)^2)+(MAD(FY)^2)+(MAD(FZ)^2))	0.74831	0.78628	0.63809	0.72739	0.75272	0.8005	0.79531	0.76848	0.74345	0.60782	0.62411	0.61149	0.65723	0.66611	0.56215	0.57237	0.56048	0.62058	0.65765	0.79663	0.80656	0.77658	0.82472	0.73352	0.68507	0.66928	0.68518	0.65622	0.65091	0.66142	0.62983	0.61379	0.69689	0.6911	0.69504	0.82512	0.78648	0.73376	0.74369	0.72894	0.74194	0.71263	0.7527	0.80042	0.79523	0.76842	0.74345	0.60827	0.6239
MAD(FX^2)	0.88225	0.87483	0.78124	0.89294	0.87007	0.85049	0.85002	0.86647	0.88347	0.68064	0.6931	0.68109	0.73669	0.74933	0.61777	0.62656	0.61313	0.68688	0.73669	0.98764	0.85539	0.86145	0.9354	0.89615	0.76144	0.74635	0.75867	0.73164	0.72817	0.73944	0.73265	0.71138	0.76409	0.7608	0.76596	0.86912	0.869	0.90338	0.85445	0.85049	0.88249	0.85295	0.87009	0.85039	0.84993	0.86637	0.88352	0.67944	0.69197
MAD(FY^2)	0.89178	0.90147	0.77774	0.89191	0.89813	0.87021	0.87591	0.8936	0.89232	0.68958	0.71694	0.69553	0.75277	0.76431	0.62842	0.64927	0.62784	0.70315	0.75315	0.87078	0.98779	0.85163	0.93863	0.89543	0.79018	0.77986	0.78904	0.7612	0.75678	0.76952	0.73221	0.7059	0.79016	0.79509	0.79282	0.88163	0.88216	0.86405	0.92085	0.85201	0.89161	0.85703	0.89813	0.87024	0.87584	0.89353	0.89234	0.68938	0.71517
MAD(FZ^2)	0.89078	0.86376	0.78518	0.89955	0.86937	0.83237	0.83255	0.86218	0.8952	0.69327	0.71191	0.70836	0.75795	0.76949	0.63106	0.64311	0.64233	0.70845	0.75844	0.86942	0.84451	0.98915	0.92985	0.90272	0.77965	0.76511	0.7781	0.74706	0.74717	0.75956	0.74282	0.71871	0.78019	0.77568	0.78593	0.84576	0.84809	0.86762	0.85779	0.91844	0.89423	0.86526	0.86938	0.83231	0.83249	0.8621	0.89523	0.69303	0.71092
MAD(FX^2)+MAD(FY^2)+MAD(FZ^2)	0.92652	0.91946	0.8048	0.93528	0.9172	0.88403	0.89175	0.9115	0.93002	0.70767	0.72772	0.71385	0.77172	0.78313	0.64539	0.65927	0.64588	0.72096	0.77198	0.9538	0.93479	0.93663	0.99109	0.93914	0.80071	0.7893	0.79888	0.77436	0.77128	0.78431	0.75272	0.71888	0.79914	0.79721	0.80211	0.90031	0.90636	0.91371	0.91314	0.90474	0.92969	0.88923	0.91721	0.88394	0.89165	0.9114	0.93007	0.70712	0.72648
sqrt(MAD(FX^2)+MAD(FY^2)+MAD(FZ^2))	0.95551	0.90069	0.8901	0.99635	0.92561	0.84817	0.84465	0.90943	0.9748	0.74843	0.76439	0.7525	0.81561	0.83729	0.67516	0.68577	0.67429	0.75019	0.8162	0.90472	0.89137	0.90327	0.93408	0.996	0.83289	0.82263	0.83017	0.81304	0.80881	0.82523	0.81684	0.77853	0.82459	0.82467	0.83006	0.83336	0.85554	0.95981	0.94732	0.95229	0.97447	0.9758	0.92562	0.84813	0.84461	0.90936	0.97486	0.74852	0.7631
MAD(UFX)	0.78512	0.73173	0.89364	0.80018	0.74323	0.71117	0.68778	0.74064	0.78879	0.63268	0.63757	0.63339	0.68005	0.70927	0.55532	0.56132	0.55464	0.61662	0.67934	0.73042	0.71141	0.71508	0.73401	0.79776	0.71028	0.69134	0.70093	0.71835	0.68878	0.70919	0.85318	0.83335	0.70364	0.70496	0.7084	0.695	0.7109	0.79997	0.76401	0.77396	0.78865	0.81537	0.74326	0.71116	0.68777	0.74064	0.78888	0.63094	0.63491
MAD(UFY)	0.82553	0.77651	0.8952	0.83265	0.79279	0.74524	0.73049	0.78656	0.82899	0.65935	0.68294	0.66751	0.7192	0.74227	0.58588	0.60279	0.58961	0.6574	0.71915	0.75353	0.76874	0.75277	0.7755	0.8318	0.75328	0.74129	0.75049	0.74117	0.75736	0.75344	0.8808	0.85525	0.74581	0.75381	0.75331	0.72738	0.74415	0.81671	0.82909	0.80968	0.82945	0.84285	0.79282	0.74523	0.73048	0.78656	0.82907	0.6588	0.6807
MAD(UFZ)	0.78322	0.7293	0.88985	0.798	0.74257	0.70866	0.68747	0.73891	0.78844	0.63313	0.64483	0.65102	0.68838	0.71713	0.55832	0.56767	0.56849	0.62446	0.68783	0.71441	0.70939	0.73716	0.73313	0.79582	0.71773	0.70436	0.71572	0.7011	0.70765	0.74988	0.85946	0.83488	0.71464	0.71325	0.72046	0.69179	0.70755	0.77728	0.76245	0.8006	0.78826	0.81439	0.74258	0.70866	0.68747	0.7389	0.78852	0.63128	0.64281
[truncated: 99 more columns]

## Sheet: 30th, frequency, SD
	HFEN	ENMO(UFM)	AI(UFXYZ)	AI(FXYZ)	PIMs(|FMpost|)	PIMs(UFM)(uncorrected)	PIMs(UFM)(corrected)	PIMs(UFNM)	PIMs(FMpre)	|PIMs(FX)|	|PIMs(FY)|	|PIMs(FZ)|	|PIMs(FX)|+|PIMs(FY)|+|PIMs(FZ)|	sqrt(|PIMs(FX)|+|PIMs(FY)|+|PIMs(FZ)|)	PIMs(FX)^2	PIMs(FY)^2	PIMs(FZ)^2	(PIMs(FX)^2)+(PIMs(FY)^2)+(PIMs(FZ)^2)	sqrt((PIMs(FX)^2)+(PIMs(FY)^2)+(PIMs(FZ)^2))	PIMs(FX^2)	PIMs(FY^2)	PIMs(FZ^2)	PIMs(FX^2)+PIMs(FY^2)+PIMs(FZ^2)	sqrt(PIMs(FX^2)+PIMs(FY^2)+PIMs(FZ^2))	PIMs(UFX)	PIMs(UFY)	PIMs(UFZ)	PIMs(UFX)^2	PIMs(UFY)^2	PIMs(UFZ)^2	(PIMs(UFX)^2)+(PIMs(UFY)^2)+(PIMs(UFZ)^2)	sqrt((PIMs(UFX)^2)+(PIMs(UFY)^2)+(PIMs(UFZ)^2))	PIMs(UFX^2)	PIMs(UFY^2)	PIMs(UFZ^2)	PIMs(UFX^2)+PIMs(UFY^2)+PIMs(UFZ^2)	sqrt(PIMs(UFX^2)+PIMs(UFY^2)+PIMs(UFZ^2))	PIMs(|FX|)	PIMs(|FY|)	PIMs(|FZ|)	PIMs(|FX|)+PIMs(|FY|)+PIMs(|FZ|)	sqrt(PIMs(|FX|)+PIMs(|FY|)+PIMs(|FZ|))	PIMr(|FMpost|)	PIMr(UFM)(uncorrected)	PIMr(UFM)(corrected)	PIMr(UFNM)	PIMr(FMpre)	|PIMr(FX)|	|PIMr(FY)|
HFEN	0	0.01	0.02	0	0.01	0.03	0.03	0.01	0	0.02	0.02	0.02	0.02	0.02	0.02	0.02	0.03	0.03	0.02	0.03	0.02	0.04	0.02	0	0.01	0.01	0.01	0.02	0.02	0.01	0.03	0.03	0.02	0.02	0.01	0.05	0.03	0.01	0.01	0.01	0	0	0.01	0.03	0.03	0.01	0	0.02	0.02
ENMO(UFM)	0.01	0	0.02	0.02	0.02	0.02	0.01	0	0.02	0.03	0.03	0.03	0.03	0.02	0.03	0.03	0.04	0.04	0.03	0.02	0.02	0.03	0.01	0.02	0.02	0.03	0.02	0.02	0.02	0.02	0.03	0.04	0.02	0.02	0.02	0.03	0.02	0.02	0.02	0.02	0.02	0.02	0.02	0.02	0.01	0	0.02	0.03	0.03
AI(UFXYZ)	0.02	0.02	0	0.02	0.02	0.03	0.04	0.02	0.02	0.02	0.02	0.02	0.03	0.02	0.03	0.02	0.03	0.03	0.02	0.04	0.03	0.04	0.03	0.02	0.03	0.02	0.02	0.02	0.02	0.02	0.02	0.02	0.02	0.02	0.02	0.05	0.03	0.02	0.02	0.02	0.02	0.01	0.02	0.03	0.04	0.02	0.02	0.02	0.02
AI(FXYZ)	0	0.02	0.02	0	0.01	0.03	0.03	0.01	0	0.02	0.02	0.02	0.02	0.02	0.02	0.02	0.03	0.03	0.02	0.03	0.02	0.04	0.02	0	0.01	0.01	0.01	0.02	0.02	0.01	0.03	0.03	0.01	0.02	0.01	0.05	0.02	0	0	0	0	0	0.01	0.03	0.03	0.01	0	0.02	0.02
PIMs(|FMpost|)	0.01	0.02	0.02	0.01	0	0.03	0.03	0.01	0.01	0.02	0.02	0.02	0.02	0.02	0.02	0.02	0.03	0.03	0.02	0.03	0.02	0.04	0.02	0.01	0.01	0.01	0.01	0.01	0.01	0.01	0.03	0.04	0.01	0.02	0.01	0.06	0.03	0.01	0.01	0.01	0.01	0.01	0	0.03	0.03	0.01	0.01	0.02	0.02
PIMs(UFM)(uncorrected)	0.03	0.02	0.03	0.03	0.03	0	0.01	0.02	0.03	0.03	0.03	0.03	0.04	0.04	0.03	0.04	0.04	0.04	0.04	0.02	0.03	0.03	0.02	0.03	0.04	0.05	0.04	0.04	0.04	0.04	0.04	0.04	0.04	0.04	0.03	0.01	0.01	0.03	0.03	0.03	0.03	0.03	0.03	0	0.01	0.02	0.03	0.03	0.04
PIMs(UFM)(corrected)	0.03	0.01	0.04	0.03	0.03	0.01	0	0.02	0.03	0.04	0.04	0.04	0.04	0.04	0.04	0.04	0.04	0.05	0.04	0.03	0.03	0.03	0.02	0.03	0.04	0.04	0.04	0.04	0.04	0.04	0.04	0.04	0.04	0.04	0.03	0.02	0.01	0.03	0.03	0.03	0.03	0.03	0.03	0.01	0	0.02	0.03	0.04	0.04
PIMs(UFNM)	0.01	0	0.02	0.01	0.01	0.02	0.02	0	0.01	0.02	0.02	0.02	0.02	0.02	0.02	0.03	0.03	0.03	0.02	0.02	0.02	0.03	0.02	0.01	0.02	0.02	0.02	0.02	0.02	0.02	0.04	0.04	0.01	0.02	0.02	0.04	0.02	0.01	0.01	0.01	0.01	0.01	0.01	0.02	0.02	0	0.01	0.02	0.02
PIMs(FMpre)	0	0.02	0.02	0	0.01	0.03	0.03	0.01	0	0.02	0.02	0.02	0.02	0.01	0.02	0.02	0.03	0.03	0.02	0.04	0.02	0.04	0.03	0	0.01	0.01	0.01	0.01	0.01	0.01	0.03	0.04	0.01	0.02	0.01	0.05	0.03	0	0	0	0	0	0.01	0.03	0.03	0.01	0	0.02	0.02
|PIMs(FX)|	0.02	0.03	0.02	0.02	0.02	0.03	0.04	0.02	0.02	0	0.02	0.02	0.01	0.01	0.01	0.02	0.04	0.04	0.02	0.04	0.03	0.04	0.03	0.02	0.02	0.02	0.02	0.02	0.02	0.02	0.02	0.03	0.02	0.02	0.02	0.04	0.03	0.02	0.02	0.02	0.02	0.02	0.02	0.03	0.04	0.02	0.02	0	0.02
|PIMs(FY)|	0.02	0.03	0.02	0.02	0.02	0.03	0.04	0.02	0.02	0.02	0	0.02	0.01	0.01	0.03	0.01	0.04	0.04	0.02	0.04	0.03	0.04	0.03	0.02	0.02	0.02	0.02	0.02	0.02	0.02	0.02	0.03	0.02	0.02	0.02	0.05	0.03	0.02	0.02	0.02	0.02	0.01	0.02	0.03	0.04	0.02	0.02	0.02	0
|PIMs(FZ)|	0.02	0.03	0.02	0.02	0.02	0.03	0.04	0.02	0.02	0.02	0.02	0	0.01	0.02	0.03	0.02	0.02	0.02	0.02	0.04	0.03	0.04	0.03	0.02	0.02	0.02	0.02	0.02	0.02	0.02	0.02	0.03	0.02	0.02	0.02	0.04	0.03	0.02	0.02	0.02	0.02	0.02	0.02	0.03	0.04	0.02	0.02	0.02	0.02
|PIMs(FX)|+|PIMs(FY)|+|PIMs(FZ)|	0.02	0.03	0.03	0.02	0.02	0.04	0.04	0.02	0.02	0.01	0.01	0.01	0	0	0.02	0.02	0.03	0.02	0	0.04	0.03	0.04	0.03	0.02	0.02	0.02	0.01	0.02	0.02	0.02	0.03	0.03	0.02	0.02	0.02	0.05	0.03	0.02	0.02	0.02	0.02	0.02	0.02	0.04	0.04	0.02	0.02	0.01	0.01
sqrt(|PIMs(FX)|+|PIMs(FY)|+|PIMs(FZ)|)	0.02	0.02	0.02	0.02	0.02	0.04	0.04	0.02	0.01	0.01	0.01	0.02	0	0	0.02	0.02	0.03	0.03	0	0.04	0.03	0.04	0.03	0.02	0.01	0.01	0.01	0.02	0.02	0.01	0.03	0.03	0.02	0.02	0.02	0.05	0.03	0.02	0.01	0.01	0.01	0.01	0.02	0.04	0.04	0.02	0.01	0.01	0.01
PIMs(FX)^2	0.02	0.03	0.03	0.02	0.02	0.03	0.04	0.02	0.02	0.01	0.03	0.03	0.02	0.02	0	0.04	0.04	0.04	0.02	0.04	0.04	0.03	0.03	0.02	0.02	0.02	0.02	0.02	0.02	0.02	0.02	0.03	0.02	0.02	0.02	0.04	0.03	0.02	0.02	0.02	0.02	0.02	0.02	0.03	0.04	0.02	0.02	0.02	0.03
PIMs(FY)^2	0.02	0.03	0.02	0.02	0.02	0.04	0.04	0.03	0.02	0.02	0.01	0.02	0.02	0.02	0.04	0	0.04	0.04	0.02	0.04	0.04	0.04	0.04	0.02	0.02	0.02	0.02	0.02	0.02	0.02	0.02	0.03	0.02	0.02	0.02	0.04	0.04	0.02	0.02	0.02	0.02	0.02	0.02	0.04	0.04	0.03	0.02	0.02	0.01
PIMs(FZ)^2	0.03	0.04	0.03	0.03	0.03	0.04	0.04	0.03	0.03	0.04	0.04	0.02	0.03	0.03	0.04	0.04	0	0.03	0.02	0.04	0.04	0.05	0.04	0.03	0.04	0.04	0.03	0.03	0.03	0.03	0.03	0.03	0.04	0.03	0.03	0.04	0.04	0.03	0.03	0.03	0.03	0.03	0.03	0.04	0.04	0.03	0.03	0.04	0.04
(PIMs(FX)^2)+(PIMs(FY)^2)+(PIMs(FZ)^2)	0.03	0.04	0.03	0.03	0.03	0.04	0.05	0.03	0.03	0.04	0.04	0.02	0.02	0.03	0.04	0.04	0.03	0	0.02	0.05	0.04	0.05	0.04	0.03	0.03	0.03	0.03	0.03	0.03	0.03	0.03	0.04	0.03	0.03	0.03	0.05	0.04	0.03	0.03	0.03	0.03	0.03	0.03	0.04	0.04	0.03	0.03	0.04	0.04
sqrt((PIMs(FX)^2)+(PIMs(FY)^2)+(PIMs(FZ)^2))	0.02	0.03	0.02	0.02	0.02	0.04	0.04	0.02	0.02	0.02	0.02	0.02	0	0	0.02	0.02	0.02	0.02	0	0.04	0.03	0.04	0.04	0.02	0.02	0.02	0.01	0.02	0.02	0.02	0.03	0.04	0.02	0.02	0.02	0.05	0.03	0.02	0.02	0.02	0.02	0.02	0.02	0.04	0.04	0.02	0.02	0.02	0.01
PIMs(FX^2)	0.03	0.02	0.04	0.03	0.03	0.02	0.03	0.02	0.04	0.04	0.04	0.04	0.04	0.04	0.04	0.04	0.04	0.05	0.04	0	0.03	0.03	0.01	0.03	0.04	0.04	0.04	0.04	0.04	0.04	0.05	0.05	0.03	0.04	0.04	0.03	0.02	0.03	0.04	0.04	0.04	0.04	0.03	0.02	0.03	0.02	0.04	0.04	0.04
PIMs(FY^2)	0.02	0.02	0.03	0.02	0.02	0.03	0.03	0.02	0.02	0.03	0.03	0.03	0.03	0.03	0.04	0.04	0.04	0.04	0.03	0.03	0	0.03	0.01	0.02	0.03	0.03	0.03	0.03	0.03	0.03	0.04	0.04	0.03	0.03	0.03	0.05	0.03	0.02	0.02	0.03	0.02	0.03	0.02	0.03	0.03	0.02	0.02	0.03	0.03
PIMs(FZ^2)	0.04	0.03	0.04	0.04	0.04	0.03	0.03	0.03	0.04	0.04	0.04	0.04	0.04	0.04	0.03	0.04	0.05	0.05	0.04	0.03	0.03	0	0.02	0.04	0.04	0.04	0.04	0.04	0.04	0.04	0.05	0.05	0.03	0.03	0.03	0.03	0.03	0.04	0.04	0.04	0.04	0.04	0.04	0.03	0.03	0.03	0.04	0.04	0.04
PIMs(FX^2)+PIMs(FY^2)+PIMs(FZ^2)	0.02	0.01	0.03	0.02	0.02	0.02	0.02	0.02	0.03	0.03	0.03	0.03	0.03	0.03	0.03	0.04	0.04	0.04	0.04	0.01	0.01	0.02	0	0.02	0.03	0.03	0.03	0.03	0.03	0.03	0.04	0.05	0.03	0.03	0.03	0.02	0.02	0.03	0.03	0.03	0.03	0.03	0.02	0.02	0.02	0.02	0.03	0.03	0.03
sqrt(PIMs(FX^2)+PIMs(FY^2)+PIMs(FZ^2))	0	0.02	0.02	0	0.01	0.03	0.03	0.01	0	0.02	0.02	0.02	0.02	0.02	0.02	0.02	0.03	0.03	0.02	0.03	0.02	0.04	0.02	0	0.01	0.01	0.01	0.02	0.02	0.01	0.03	0.04	0.01	0.02	0.01	0.05	0.02	0	0	0	0	0	0.01	0.03	0.03	0.01	0	0.02	0.02
PIMs(UFX)	0.01	0.02	0.03	0.01	0.01	0.04	0.04	0.02	0.01	0.02	0.02	0.02	0.02	0.01	0.02	0.02	0.04	0.03	0.02	0.04	0.03	0.04	0.03	0.01	0	0.01	0.01	0.02	0.02	0.01	0.03	0.04	0.02	0.02	0.01	0.06	0.04	0.02	0.01	0.01	0.01	0.01	0.01	0.04	0.04	0.02	0.01	0.02	0.01
PIMs(UFY)	0.01	0.03	0.02	0.01	0.01	0.05	0.04	0.02	0.01	0.02	0.02	0.02	0.02	0.01	0.02	0.02	0.04	0.03	0.02	0.04	0.03	0.04	0.03	0.01	0.01	0	0.01	0.01	0.02	0.01	0.03	0.04	0.02	0.01	0.01	0.07	0.04	0.01	0.01	0.01	0.01	0.01	0.01	0.05	0.04	0.02	0.01	0.02	0.02
PIMs(UFZ)	0.01	0.02	0.02	0.01	0.01	0.04	0.04	0.02	0.01	0.02	0.02	0.02	0.01	0.01	0.02	0.02	0.03	0.03	0.01	0.04	0.03	0.04	0.03	0.01	0.01	0.01	0	0.01	0.01	0.01	0.03	0.03	0.01	0.01	0.02	0.06	0.04	0.01	0.01	0.01	0.01	0.01	0.01	0.04	0.04	0.02	0.01	0.02	0.02
PIMs(UFX)^2	0.02	0.02	0.02	0.02	0.01	0.04	0.04	0.02	0.01	0.02	0.02	0.02	0.02	0.02	0.02	0.02	0.03	0.03	0.02	0.04	0.03	0.04	0.03	0.02	0.02	0.01	0.01	0	0.02	0.01	0.03	0.04	0.01	0.01	0.02	0.06	0.04	0.02	0.01	0.01	0.01	0.01	0.01	0.04	0.04	0.02	0.01	0.02	0.02
PIMs(UFY)^2	0.02	0.02	0.02	0.02	0.01	0.04	0.04	0.02	0.01	0.02	0.02	0.02	0.02	0.02	0.02	0.02	0.03	0.03	0.02	0.04	0.03	0.04	0.03	0.02	0.02	0.02	0.01	0.02	0	0.01	0.03	0.03	0.02	0.01	0.02	0.06	0.04	0.02	0.01	0.02	0.01	0.01	0.01	0.04	0.04	0.02	0.01	0.02	0.02
PIMs(UFZ)^2	0.01	0.02	0.02	0.01	0.01	0.04	0.04	0.02	0.01	0.02	0.02	0.02	0.02	0.01	0.02	0.02	0.03	0.03	0.02	0.04	0.03	0.04	0.03	0.01	0.01	0.01	0.01	0.01	0.01	0	0.03	0.03	0.01	0.01	0.01	0.06	0.04	0.01	0.01	0.01	0.01	0.01	0.01	0.04	0.04	0.02	0.01	0.02	0.02
(PIMs(UFX)^2)+(PIMs(UFY)^2)+(PIMs(UFZ)^2)	0.03	0.03	0.02	0.03	0.03	0.04	0.04	0.04	0.03	0.02	0.02	0.02	0.03	0.03	0.02	0.02	0.03	0.03	0.03	0.05	0.04	0.05	0.04	0.03	0.03	0.03	0.03	0.03	0.03	0.03	0	0	0.03	0.03	0.03	0.05	0.04	0.03	0.04	0.03	0.03	0.03	0.03	0.04	0.04	0.04	0.03	0.02	0.02
sqrt((PIMs(UFX)^2)+(PIMs(UFY)^2)+(PIMs(UFZ)^2))	0.03	0.04	0.02	0.03	0.04	0.04	0.04	0.04	0.04	0.03	0.03	0.03	0.03	0.03	0.03	0.03	0.03	0.04	0.04	0.05	0.04	0.05	0.05	0.04	0.04	0.04	0.03	0.04	0.03	0.03	0	0	0.03	0.03	0.03	0.05	0.04	0.03	0.04	0.03	0.04	0.03	0.04	0.04	0.04	0.04	0.04	0.03	0.03
PIMs(UFX^2)	0.02	0.02	0.02	0.01	0.01	0.04	0.04	0.01	0.01	0.02	0.02	0.02	0.02	0.02	0.02	0.02	0.04	0.03	0.02	0.03	0.03	0.03	0.03	0.01	0.02	0.02	0.01	0.01	0.02	0.01	0.03	0.03	0	0.02	0.02	0.05	0.04	0.02	0.01	0.01	0.01	0.01	0.01	0.04	0.04	0.01	0.01	0.02	0.02
PIMs(UFY^2)	0.02	0.02	0.02	0.02	0.02	0.04	0.04	0.02	0.02	0.02	0.02	0.02	0.02	0.02	0.02	0.02	0.03	0.03	0.02	0.04	0.03	0.03	0.03	0.02	0.02	0.01	0.01	0.01	0.01	0.01	0.03	0.03	0.02	0	0.02	0.06	0.04	0.02	0.02	0.01	0.02	0.01	0.02	0.04	0.04	0.02	0.02	0.02	0.02
PIMs(UFZ^2)	0.01	0.02	0.02	0.01	0.01	0.03	0.03	0.02	0.01	0.02	0.02	0.02	0.02	0.02	0.02	0.02	0.03	0.03	0.02	0.04	0.03	0.03	0.03	0.01	0.01	0.01	0.02	0.02	0.02	0.01	0.03	0.03	0.02	0.02	0	0.05	0.03	0.02	0.01	0.01	0.01	0.01	0.01	0.03	0.03	0.02	0.01	0.02	0.02
PIMs(UFX^2)+PIMs(UFY^2)+PIMs(UFZ^2)	0.05	0.03	0.05	0.05	0.06	0.01	0.02	0.04	0.05	0.04	0.05	0.04	0.05	0.05	0.04	0.04	0.04	0.05	0.05	0.03	0.05	0.03	0.02	0.05	0.06	0.07	0.06	0.06	0.06	0.06	0.05	0.05	0.05	0.06	0.05	0	0.01	0.05	0.06	0.05	0.05	0.06	0.06	0.01	0.02	0.04	0.05	0.04	0.05
sqrt(PIMs(UFX^2)+PIMs(UFY^2)+PIMs(UFZ^2))	0.03	0.02	0.03	0.02	0.03	0.01	0.01	0.02	0.03	0.03	0.03	0.03	0.03	0.03	0.03	0.04	0.04	0.04	0.03	0.02	0.03	0.03	0.02	0.02	0.04	0.04	0.04	0.04	0.04	0.04	0.04	0.04	0.04	0.04	0.03	0.01	0	0.03	0.03	0.03	0.03	0.03	0.03	0.01	0.01	0.02	0.03	0.03	0.03
PIMs(|FX|)	0.01	0.02	0.02	0	0.01	0.03	0.03	0.01	0	0.02	0.02	0.02	0.02	0.02	0.02	0.02	0.03	0.03	0.02	0.03	0.02	0.04	0.03	0	0.02	0.01	0.01	0.02	0.02	0.01	0.03	0.03	0.02	0.02	0.02	0.05	0.03	0	0.01	0.01	0	0	0.01	0.03	0.03	0.01	0	0.02	0.02
PIMs(|FY|)	0.01	0.02	0.02	0	0.01	0.03	0.03	0.01	0	0.02	0.02	0.02	0.02	0.01	0.02	0.02	0.03	0.03	0.02	0.04	0.02	0.04	0.03	0	0.01	0.01	0.01	0.01	0.01	0.01	0.04	0.04	0.01	0.02	0.01	0.06	0.03	0.01	0	0.01	0	0	0.01	0.03	0.03	0.01	0	0.02	0.02
PIMs(|FZ|)	0.01	0.02	0.02	0	0.01	0.03	0.03	0.01	0	0.02	0.02	0.02	0.02	0.01	0.02	0.02	0.03	0.03	0.02	0.04	0.03	0.04	0.03	0	0.01	0.01	0.01	0.01	0.02	0.01	0.03	0.03	0.01	0.01	0.01	0.05	0.03	0.01	0.01	0	0	0	0.01	0.03	0.03	0.01	0	0.02	0.02
PIMs(|FX|)+PIMs(|FY|)+PIMs(|FZ|)	0	0.02	0.02	0	0.01	0.03	0.03	0.01	0	0.02	0.02	0.02	0.02	0.01	0.02	0.02	0.03	0.03	0.02	0.04	0.02	0.04	0.03	0	0.01	0.01	0.01	0.01	0.01	0.01	0.03	0.04	0.01	0.02	0.01	0.05	0.03	0	0	0	0	0	0.01	0.03	0.03	0.01	0	0.02	0.02
sqrt(PIMs(|FX|)+PIMs(|FY|)+PIMs(|FZ|))	0	0.02	0.01	0	0.01	0.03	0.03	0.01	0	0.02	0.01	0.02	0.02	0.01	0.02	0.02	0.03	0.03	0.02	0.04	0.03	0.04	0.03	0	0.01	0.01	0.01	0.01	0.01	0.01	0.03	0.03	0.01	0.01	0.01	0.06	0.03	0	0	0	0	0	0.01	0.03	0.03	0.01	0	0.02	0.02
PIMr(|FMpost|)	0.01	0.02	0.02	0.01	0	0.03	0.03	0.01	0.01	0.02	0.02	0.02	0.02	0.02	0.02	0.02	0.03	0.03	0.02	0.03	0.02	0.04	0.02	0.01	0.01	0.01	0.01	0.01	0.01	0.01	0.03	0.04	0.01	0.02	0.01	0.06	0.03	0.01	0.01	0.01	0.01	0.01	0	0.03	0.03	0.01	0.01	0.02	0.02
PIMr(UFM)(uncorrected)	0.03	0.02	0.03	0.03	0.03	0	0.01	0.02	0.03	0.03	0.03	0.03	0.04	0.04	0.03	0.04	0.04	0.04	0.04	0.02	0.03	0.03	0.02	0.03	0.04	0.05	0.04	0.04	0.04	0.04	0.04	0.04	0.04	0.04	0.03	0.01	0.01	0.03	0.03	0.03	0.03	0.03	0.03	0	0.01	0.02	0.03	0.03	0.04
PIMr(UFM)(corrected)	0.03	0.01	0.04	0.03	0.03	0.01	0	0.02	0.03	0.04	0.04	0.04	0.04	0.04	0.04	0.04	0.04	0.04	0.04	0.03	0.03	0.03	0.02	0.03	0.04	0.04	0.04	0.04	0.04	0.04	0.04	0.04	0.04	0.04	0.03	0.02	0.01	0.03	0.03	0.03	0.03	0.03	0.03	0.01	0	0.02	0.03	0.04	0.04
PIMr(UFNM)	0.01	0	0.02	0.01	0.01	0.02	0.02	0	0.01	0.02	0.02	0.02	0.02	0.02	0.02	0.03	0.03	0.03	0.02	0.02	0.02	0.03	0.02	0.01	0.02	0.02	0.02	0.02	0.02	0.02	0.04	0.04	0.01	0.02	0.02	0.04	0.02	0.01	0.01	0.01	0.01	0.01	0.01	0.02	0.02	0	0.01	0.02	0.02
PIMr(FMpre)	0	0.02	0.02	0	0.01	0.03	0.03	0.01	0	0.02	0.02	0.02	0.02	0.01	0.02	0.02	0.03	0.03	0.02	0.04	0.02	0.04	0.03	0	0.01	0.01	0.01	0.01	0.01	0.01	0.03	0.04	0.01	0.02	0.01	0.05	0.03	0	0	0	0	0	0.01	0.03	0.03	0.01	0	0.02	0.02
|PIMr(FX)|	0.02	0.03	0.02	0.02	0.02	0.03	0.04	0.02	0.02	0	0.02	0.02	0.01	0.01	0.02	0.02	0.04	0.04	0.02	0.04	0.03	0.04	0.03	0.02	0.02	0.02	0.02	0.02	0.02	0.02	0.02	0.03	0.02	0.02	0.02	0.04	0.03	0.02	0.02	0.02	0.02	0.02	0.02	0.03	0.04	0.02	0.02	0	0.02
|PIMr(FY)|	0.02	0.03	0.02	0.02	0.02	0.04	0.04	0.02	0.02	0.02	0	0.02	0.01	0.01	0.03	0.01	0.04	0.04	0.01	0.04	0.03	0.04	0.03	0.02	0.01	0.02	0.02	0.02	0.02	0.02	0.02	0.03	0.02	0.02	0.02	0.05	0.03	0.02	0.02	0.02	0.02	0.02	0.02	0.04	0.04	0.02	0.02	0.02	0
|PIMr(FZ)|	0.02	0.03	0.02	0.02	0.02	0.03	0.04	0.02	0.02	0.02	0.02	0	0.01	0.02	0.03	0.03	0.02	0.02	0.01	0.04	0.03	0.04	0.03	0.02	0.02	0.02	0.02	0.02	0.02	0.02	0.02	0.03	0.02	0.02	0.02	0.04	0.03	0.02	0.02	0.02	0.02	0.02	0.02	0.03	0.04	0.02	0.02	0.02	0.02
|PIMr(FX)|+|PIMr(FY)|+|PIMr(FZ)|	0.02	0.03	0.03	0.02	0.02	0.04	0.04	0.02	0.02	0.01	0.02	0.01	0	0	0.02	0.02	0.03	0.02	0	0.04	0.03	0.04	0.04	0.02	0.02	0.02	0.01	0.02	0.02	0.02	0.03	0.03	0.02	0.02	0.02	0.05	0.03	0.02	0.02	0.02	0.02	0.02	0.02	0.04	0.04	0.02	0.02	0.01	0.01
sqrt(|PIMr(FX)|+|PIMr(FY)|+|PIMr(FZ)|)	0.02	0.02	0.02	0.02	0.02	0.04	0.04	0.02	0.02	0.01	0.01	0.02	0	0	0.02	0.02	0.03	0.03	0.01	0.04	0.03	0.04	0.03	0.02	0.01	0.02	0.01	0.02	0.02	0.01	0.03	0.03	0.02	0.02	0.02	0.05	0.03	0.02	0.02	0.02	0.02	0.01	0.02	0.04	0.04	0.02	0.02	0.01	0.01
PIMr(FX)^2	0.02	0.03	0.03	0.02	0.02	0.03	0.04	0.02	0.02	0.02	0.02	0.02	0.02	0.02	0.01	0.03	0.04	0.04	0.02	0.04	0.04	0.04	0.03	0.02	0.02	0.02	0.02	0.02	0.02	0.02	0.02	0.03	0.02	0.02	0.02	0.04	0.03	0.02	0.02	0.02	0.02	0.02	0.02	0.03	0.04	0.02	0.02	0.02	0.02
PIMr(FY)^2	0.02	0.03	0.02	0.02	0.02	0.04	0.04	0.03	0.02	0.02	0.01	0.02	0.02	0.02	0.03	0.01	0.04	0.04	0.02	0.04	0.04	0.04	0.04	0.02	0.02	0.02	0.02	0.02	0.02	0.02	0.02	0.03	0.02	0.02	0.02	0.05	0.04	0.02	0.02	0.02	0.02	0.02	0.02	0.04	0.04	0.03	0.02	0.02	0.01
PIMr(FZ)^2	0.03	0.04	0.03	0.03	0.03	0.04	0.04	0.04	0.03	0.04	0.04	0.02	0.03	0.03	0.04	0.04	0.01	0.02	0.02	0.05	0.04	0.05	0.04	0.03	0.04	0.04	0.04	0.03	0.03	0.03	0.03	0.03	0.04	0.04	0.04	0.05	0.04	0.03	0.03	0.03	0.03	0.03	0.03	0.04	0.04	0.04	0.03	0.04	0.04
(PIMr(FX)^2)+(PIMr(FY)^2)+(PIMr(FZ)^2)	0.03	0.04	0.03	0.03	0.03	0.04	0.05	0.03	0.03	0.04	0.04	0.02	0.02	0.03	0.04	0.05	0.02	0	0.02	0.05	0.04	0.05	0.04	0.03	0.03	0.03	0.03	0.03	0.03	0.03	0.03	0.04	0.03	0.03	0.03	0.05	0.04	0.03	0.03	0.03	0.03	0.03	0.03	0.04	0.05	0.03	0.03	0.04	0.04
sqrt((PIMr(FX)^2)+(PIMr(FY)^2)+(PIMr(FZ)^2))	0.02	0.03	0.03	0.02	0.02	0.04	0.04	0.02	0.02	0.02	0.02	0.02	0	0.01	0.02	0.02	0.02	0.02	0	0.04	0.03	0.04	0.04	0.02	0.02	0.02	0.02	0.02	0.02	0.02	0.03	0.03	0.02	0.02	0.02	0.05	0.03	0.02	0.02	0.02	0.02	0.02	0.02	0.04	0.04	0.02	0.02	0.02	0.01
PIMr(FX^2)	0.03	0.02	0.04	0.03	0.03	0.02	0.03	0.02	0.04	0.04	0.04	0.04	0.04	0.04	0.04	0.04	0.04	0.05	0.04	0	0.03	0.03	0.01	0.03	0.04	0.04	0.04	0.04	0.04	0.04	0.05	0.05	0.03	0.04	0.04	0.03	0.02	0.03	0.04	0.04	0.04	0.04	0.03	0.02	0.03	0.02	0.04	0.04	0.04
PIMr(FY^2)	0.02	0.02	0.03	0.02	0.02	0.03	0.03	0.02	0.02	0.03	0.03	0.03	0.03	0.03	0.04	0.04	0.04	0.04	0.03	0.03	0	0.03	0.01	0.02	0.03	0.03	0.03	0.03	0.03	0.03	0.04	0.04	0.03	0.03	0.03	0.05	0.03	0.02	0.02	0.03	0.02	0.03	0.02	0.03	0.03	0.02	0.02	0.03	0.03
PIMr(FZ^2)	0.04	0.03	0.04	0.04	0.04	0.03	0.03	0.03	0.04	0.04	0.04	0.04	0.04	0.04	0.03	0.04	0.05	0.05	0.04	0.03	0.03	0	0.02	0.04	0.04	0.04	0.04	0.04	0.04	0.04	0.05	0.05	0.03	0.03	0.03	0.03	0.03	0.04	0.04	0.04	0.04	0.04	0.04	0.03	0.03	0.03	0.04	0.04	0.04
PIMr(FX^2)+PIMr(FY^2)+PIMr(FZ^2)	0.02	0.01	0.03	0.02	0.02	0.02	0.02	0.02	0.03	0.03	0.03	0.03	0.03	0.03	0.03	0.04	0.04	0.04	0.04	0.01	0.01	0.02	0	0.02	0.03	0.03	0.03	0.03	0.03	0.03	0.04	0.05	0.03	0.03	0.03	0.02	0.02	0.03	0.03	0.03	0.03	0.03	0.02	0.02	0.02	0.02	0.03	0.03	0.03
sqrt(PIMr(FX^2)+PIMr(FY^2)+PIMr(FZ^2))	0	0.02	0.02	0	0.01	0.03	0.03	0.01	0	0.02	0.02	0.02	0.02	0.02	0.02	0.02	0.03	0.03	0.02	0.03	0.02	0.04	0.02	0	0.01	0.01	0.01	0.02	0.02	0.01	0.03	0.04	0.01	0.02	0.01	0.05	0.02	0	0	0	0	0	0.01	0.03	0.03	0.01	0	0.02	0.02
PIMr(UFX)	0.01	0.02	0.03	0.01	0.01	0.04	0.04	0.02	0.01	0.02	0.02	0.02	0.02	0.01	0.02	0.02	0.04	0.03	0.02	0.04	0.03	0.04	0.03	0.01	0	0.01	0.01	0.02	0.02	0.01	0.03	0.04	0.02	0.02	0.01	0.06	0.04	0.02	0.01	0.01	0.01	0.01	0.01	0.04	0.04	0.02	0.01	0.02	0.01
PIMr(UFY)	0.01	0.03	0.02	0.01	0.01	0.05	0.04	0.02	0.01	0.02	0.02	0.02	0.02	0.01	0.02	0.02	0.04	0.03	0.02	0.04	0.03	0.04	0.03	0.01	0.01	0	0.01	0.01	0.02	0.01	0.03	0.04	0.02	0.01	0.01	0.07	0.04	0.01	0.01	0.01	0.01	0.01	0.01	0.05	0.04	0.02	0.01	0.02	0.02
PIMr(UFZ)	0.01	0.02	0.02	0.01	0.01	0.04	0.04	0.02	0.01	0.02	0.02	0.02	0.01	0.01	0.02	0.02	0.03	0.03	0.01	0.04	0.03	0.04	0.03	0.01	0.01	0.01	0	0.01	0.01	0.01	0.03	0.03	0.01	0.01	0.02	0.06	0.04	0.01	0.01	0.01	0.01	0.01	0.01	0.04	0.04	0.02	0.01	0.02	0.02
PIMr(UFX)^2	0.02	0.02	0.02	0.02	0.01	0.04	0.04	0.02	0.01	0.02	0.02	0.02	0.02	0.02	0.02	0.02	0.03	0.03	0.02	0.04	0.03	0.04	0.03	0.02	0.02	0.01	0.01	0	0.02	0.01	0.03	0.04	0.01	0.01	0.02	0.06	0.04	0.02	0.01	0.01	0.01	0.01	0.01	0.04	0.04	0.02	0.01	0.02	0.02
PIMr(UFY)^2	0.02	0.02	0.02	0.02	0.01	0.04	0.04	0.02	0.01	0.02	0.02	0.02	0.02	0.02	0.02	0.02	0.03	0.03	0.02	0.04	0.03	0.04	0.03	0.02	0.02	0.02	0.01	0.02	0	0.01	0.03	0.03	0.02	0.01	0.02	0.06	0.04	0.02	0.01	0.02	0.01	0.01	0.01	0.04	0.04	0.02	0.01	0.02	0.02
PIMr(UFZ)^2	0.01	0.02	0.02	0.01	0.01	0.04	0.04	0.02	0.01	0.02	0.02	0.02	0.02	0.01	0.02	0.02	0.03	0.03	0.02	0.04	0.03	0.04	0.03	0.01	0.01	0.01	0.01	0.01	0.01	0	0.03	0.03	0.01	0.01	0.01	0.06	0.04	0.01	0.01	0.01	0.01	0.01	0.01	0.04	0.04	0.02	0.01	0.02	0.02
(PIMr(UFX)^2)+(PIMr(UFY)^2)+(PIMr(UFZ)^2)	0.03	0.03	0.02	0.03	0.03	0.04	0.04	0.04	0.03	0.02	0.02	0.02	0.03	0.03	0.02	0.02	0.03	0.03	0.03	0.05	0.04	0.05	0.04	0.03	0.03	0.03	0.03	0.03	0.03	0.03	0	0	0.03	0.03	0.03	0.05	0.04	0.03	0.04	0.03	0.03	0.03	0.03	0.04	0.04	0.04	0.03	0.02	0.02
sqrt((PIMr(UFX)^2)+(PIMr(UFY)^2)+(PIMr(UFZ)^2))	0.03	0.04	0.02	0.03	0.04	0.04	0.04	0.04	0.04	0.03	0.03	0.03	0.03	0.03	0.03	0.03	0.03	0.04	0.04	0.05	0.04	0.05	0.05	0.04	0.04	0.04	0.03	0.04	0.03	0.03	0	0	0.03	0.03	0.03	0.05	0.04	0.03	0.04	0.03	0.04	0.03	0.04	0.04	0.04	0.04	0.04	0.03	0.03
PIMr(UFX^2)	0.02	0.02	0.02	0.01	0.01	0.04	0.04	0.01	0.01	0.02	0.02	0.02	0.02	0.02	0.02	0.02	0.04	0.03	0.02	0.03	0.03	0.03	0.03	0.01	0.02	0.02	0.01	0.01	0.02	0.01	0.03	0.03	0	0.02	0.02	0.05	0.04	0.02	0.01	0.01	0.01	0.01	0.01	0.04	0.04	0.01	0.01	0.02	0.02
PIMr(UFY^2)	0.02	0.02	0.02	0.02	0.02	0.04	0.04	0.02	0.02	0.02	0.02	0.02	0.02	0.02	0.02	0.02	0.03	0.03	0.02	0.04	0.03	0.03	0.03	0.02	0.02	0.01	0.01	0.01	0.01	0.01	0.03	0.03	0.02	0	0.02	0.06	0.04	0.02	0.02	0.01	0.02	0.01	0.02	0.04	0.04	0.02	0.02	0.02	0.02
PIMr(UFZ^2)	0.01	0.02	0.02	0.01	0.01	0.03	0.03	0.02	0.01	0.02	0.02	0.02	0.02	0.02	0.02	0.02	0.03	0.03	0.02	0.04	0.03	0.03	0.03	0.01	0.01	0.01	0.02	0.02	0.02	0.01	0.03	0.03	0.02	0.02	0	0.05	0.03	0.02	0.01	0.01	0.01	0.01	0.01	0.03	0.03	0.02	0.01	0.02	0.02
PIMr(UFX^2)+PIMr(UFY^2)+PIMr(UFZ^2)	0.05	0.03	0.05	0.05	0.06	0.01	0.02	0.04	0.05	0.04	0.05	0.04	0.05	0.05	0.04	0.04	0.04	0.05	0.05	0.03	0.05	0.03	0.02	0.05	0.06	0.07	0.06	0.06	0.06	0.06	0.05	0.05	0.05	0.06	0.05	0	0.01	0.05	0.06	0.05	0.05	0.06	0.06	0.01	0.02	0.04	0.05	0.04	0.05
sqrt(PIMr(UFX^2)+PIMr(UFY^2)+PIMr(UFZ^2))	0.03	0.02	0.03	0.02	0.03	0.01	0.01	0.02	0.03	0.03	0.03	0.03	0.03	0.03	0.03	0.04	0.04	0.04	0.03	0.02	0.03	0.03	0.02	0.02	0.04	0.04	0.04	0.04	0.04	0.04	0.04	0.04	0.04	0.04	0.03	0.01	0	0.03	0.03	0.03	0.03	0.03	0.03	0.01	0.01	0.02	0.03	0.03	0.03
PIMr(|FX|)	0.01	0.02	0.02	0	0.01	0.03	0.03	0.01	0	0.02	0.02	0.02	0.02	0.02	0.02	0.02	0.03	0.03	0.02	0.03	0.02	0.04	0.03	0	0.02	0.01	0.01	0.02	0.02	0.01	0.03	0.03	0.02	0.02	0.02	0.05	0.03	0	0.01	0.01	0	0	0.01	0.03	0.03	0.01	0	0.02	0.02
PIMr(|FY|)	0.01	0.02	0.02	0	0.01	0.03	0.03	0.01	0	0.02	0.02	0.02	0.02	0.01	0.02	0.02	0.03	0.03	0.02	0.04	0.02	0.04	0.03	0	0.01	0.01	0.01	0.01	0.01	0.01	0.04	0.04	0.01	0.02	0.01	0.06	0.03	0.01	0	0.01	0	0	0.01	0.03	0.03	0.01	0	0.02	0.02
PIMr(|FZ|)	0.01	0.02	0.02	0	0.01	0.03	0.03	0.01	0	0.02	0.02	0.02	0.02	0.01	0.02	0.02	0.03	0.03	0.02	0.04	0.03	0.04	0.03	0	0.01	0.01	0.01	0.01	0.02	0.01	0.03	0.03	0.01	0.01	0.01	0.05	0.03	0.01	0.01	0	0	0	0.01	0.03	0.03	0.01	0	0.02	0.02
PIMr(|FX|)+PIMr(|FY|)+PIMr(|FZ|)	0	0.02	0.02	0	0.01	0.03	0.03	0.01	0	0.02	0.02	0.02	0.02	0.01	0.02	0.02	0.03	0.03	0.02	0.04	0.02	0.04	0.03	0	0.01	0.01	0.01	0.01	0.01	0.01	0.03	0.04	0.01	0.02	0.01	0.05	0.03	0	0	0	0	0	0.01	0.03	0.03	0.01	0	0.02	0.02
sqrt(PIMr(|FX|)+PIMr(|FY|)+PIMr(|FZ|))	0	0.02	0.01	0	0.01	0.03	0.03	0.01	0	0.02	0.01	0.02	0.02	0.01	0.02	0.02	0.03	0.03	0.02	0.04	0.03	0.04	0.03	0	0.01	0.01	0.01	0.01	0.01	0.01	0.03	0.03	0.01	0.01	0.01	0.06	0.03	0	0	0	0	0	0.01	0.03	0.03	0.01	0	0.02	0.02
ZCM(|FX|)	0.01	0.02	0.02	0.01	0.01	0.04	0.04	0.02	0.01	0.02	0.01	0.02	0.02	0.02	0.02	0.02	0.03	0.03	0.02	0.04	0.03	0.04	0.03	0.01	0.01	0.01	0.01	0.01	0.01	0.01	0.03	0.03	0.01	0.01	0.01	0.06	0.04	0.01	0.01	0.01	0.01	0.01	0.01	0.04	0.04	0.02	0.01	0.02	0.01
ZCM(|FY|)	0.01	0.02	0.02	0.01	0.01	0.04	0.04	0.02	0.01	0.02	0.02	0.02	0.02	0.02	0.02	0.02	0.03	0.03	0.02	0.04	0.03	0.04	0.03	0.01	0.01	0.01	0.01	0.01	0.01	0.01	0.03	0.03	0.01	0.02	0.01	0.06	0.04	0.01	0.01	0.01	0.01	0.01	0.01	0.04	0.04	0.02	0.01	0.02	0.02
ZCM(|FZ|)	0.01	0.02	0.02	0.01	0.01	0.04	0.04	0.02	0.01	0.02	0.02	0.02	0.02	0.02	0.02	0.02	0.03	0.03	0.02	0.04	0.03	0.04	0.03	0.01	0.01	0.01	0.01	0.02	0.01	0.01	0.03	0.03	0.01	0.02	0.01	0.06	0.04	0.01	0.01	0.01	0.01	0.01	0.01	0.04	0.04	0.02	0.01	0.02	0.02
ZCM(|FMpost|)	0.01	0.02	0.02	0.01	0.01	0.04	0.04	0.02	0.01	0.02	0.02	0.02	0.02	0.02	0.02	0.02	0.03	0.03	0.02	0.04	0.03	0.05	0.04	0.01	0.01	0.01	0.01	0.01	0.01	0.01	0.03	0.04	0.01	0.01	0.01	0.06	0.04	0.01	0.01	0.01	0.01	0.01	0.01	0.04	0.04	0.02	0.01	0.02	0.02
ZCM(FMpost)	0.01	0.02	0.02	0.01	0.01	0.04	0.04	0.02	0.01	0.02	0.01	0.02	0.02	0.01	0.02	0.02	0.03	0.03	0.02	0.04	0.03	0.05	0.04	0.01	0.01	0.01	0.01	0.01	0.01	0.01	0.04	0.04	0.01	0.01	0.01	0.07	0.04	0.01	0.01	0.01	0.01	0.01	0.01	0.04	0.04	0.02	0.01	0.02	0.01
ZCM(UFM)	0.01	0.03	0.02	0.01	0.01	0.04	0.04	0.02	0.01	0.02	0.01	0.02	0.02	0.01	0.02	0.02	0.03	0.03	0.02	0.05	0.03	0.05	0.04	0.01	0.01	0.01	0.01	0.01	0.01	0.01	0.04	0.04	0.01	0.01	0.01	0.07	0.04	0.01	0.01	0.01	0.01	0.01	0.01	0.04	0.04	0.02	0.01	0.02	0.02
ZCM(UFNM)	0.01	0.02	0.02	0.01	0.01	0.04	0.04	0.02	0.01	0.02	0.02	0.02	0.02	0.02	0.02	0.02	0.03	0.03	0.02	0.04	0.03	0.05	0.04	0.01	0.01	0.01	0.01	0.01	0.01	0.01	0.04	0.04	0.01	0.01	0.01	0.06	0.04	0.01	0.01	0.01	0.01	0.01	0.01	0.04	0.04	0.02	0.01	0.02	0.02
ZCM(FMpre)	0.02	0.03	0.02	0.02	0.02	0.04	0.04	0.02	0.02	0.02	0.02	0.02	0.02	0.02	0.02	0.02	0.03	0.03	0.02	0.04	0.03	0.04	0.03	0.02	0.02	0.02	0.02	0.02	0.02	0.02	0.03	0.03	0.02	0.02	0.02	0.06	0.04	0.02	0.02	0.02	0.02	0.01	0.02	0.04	0.04	0.02	0.02	0.02	0.02
ZCM(FX)	0.01	0.02	0.02	0.01	0.01	0.04	0.04	0.02	0.01	0.02	0.01	0.02	0.02	0.01	0.02	0.02	0.03	0.03	0.02	0.04	0.03	0.04	0.03	0.01	0.01	0.01	0.01	0.01	0.01	0.01	0.03	0.03	0.01	0.01	0.01	0.06	0.04	0.01	0.01	0.01	0.01	0.01	0.01	0.04	0.04	0.02	0.01	0.02	0.02
ZCM(FY)	0.01	0.02	0.02	0.01	0.01	0.04	0.04	0.02	0.01	0.02	0.01	0.02	0.02	0.02	0.02	0.02	0.03	0.03	0.02	0.04	0.03	0.05	0.03	0.01	0.01	0.01	0.01	0.01	0.01	0.01	0.04	0.04	0.01	0.02	0.01	0.07	0.04	0.01	0.01	0.01	0.01	0.01	0.01	0.04	0.04	0.02	0.01	0.02	0.02
ZCM(FZ)	0.01	0.02	0.02	0.01	0.01	0.04	0.04	0.02	0	0.02	0.02	0.02	0.02	0.01	0.02	0.02	0.03	0.03	0.02	0.04	0.03	0.04	0.03	0.01	0.01	0.01	0.01	0.02	0.01	0.01	0.03	0.03	0.01	0.02	0.01	0.06	0.03	0.01	0.01	0.01	0	0	0.01	0.04	0.04	0.02	0	0.02	0.02
ZCM(FX)+ZCM(FY)+ZCM(FZ)	0.01	0.02	0.02	0.01	0.01	0.04	0.04	0.02	0.01	0.02	0.01	0.02	0.02	0.01	0.02	0.02	0.03	0.03	0.02	0.04	0.03	0.05	0.03	0.01	0.01	0.01	0.01	0.01	0.01	0.01	0.03	0.04	0.01	0.01	0.01	0.06	0.04	0.01	0.01	0.01	0.01	0.01	0.01	0.04	0.04	0.02	0.01	0.02	0.01
sqrt(ZCM(FX)+ZCM(FY)+ZCM(FZ))	0.01	0.02	0.01	0.01	0.01	0.04	0.04	0.02	0.01	0.02	0.02	0.02	0.02	0.01	0.02	0.02	0.03	0.03	0.02	0.04	0.03	0.04	0.03	0.01	0.01	0.01	0.01	0.01	0.01	0.01	0.03	0.03	0.01	0.01	0.01	0.06	0.03	0.01	0.01	0.01	0.01	0	0.01	0.04	0.04	0.02	0.01	0.02	0.02
ZCM(FX)^2	0.01	0.03	0.03	0.01	0.01	0.04	0.04	0.02	0.01	0.02	0.02	0.02	0.02	0.02	0.02	0.02	0.03	0.03	0.02	0.04	0.03	0.04	0.03	0.01	0.01	0.01	0.02	0.02	0.02	0.02	0.03	0.04	0.02	0.02	0.02	0.07	0.04	0.01	0.01	0.02	0.01	0.01	0.01	0.04	0.04	0.02	0.01	0.02	0.02
ZCM(FY)^2	0.02	0.03	0.03	0.02	0.01	0.04	0.05	0.02	0.01	0.02	0.02	0.02	0.02	0.02	0.02	0.02	0.03	0.03	0.02	0.05	0.03	0.04	0.04	0.02	0.01	0.01	0.01	0.02	0.02	0.02	0.03	0.04	0.02	0.02	0.02	0.07	0.04	0.02	0.01	0.02	0.01	0.01	0.01	0.04	0.05	0.02	0.01	0.02	0.02
ZCM(FZ)^2	0.01	0.02	0.02	0.01	0.01	0.04	0.04	0.02	0.01	0.02	0.02	0.02	0.02	0.02	0.02	0.02	0.03	0.03	0.02	0.04	0.03	0.04	0.03	0.01	0.01	0.01	0.01	0.01	0.01	0.01	0.03	0.03	0.01	0.02	0.02	0.06	0.04	0.01	0.01	0.01	0.01	0.01	0.01	0.04	0.04	0.02	0.01	0.02	0.02
(ZCM(FX)^2)+(ZCM(FY)^2)+(ZCM(FZ)^2)	0.02	0.03	0.03	0.02	0.01	0.04	0.04	0.02	0.01	0.02	0.02	0.02	0.02	0.02	0.02	0.02	0.03	0.03	0.02	0.04	0.03	0.04	0.04	0.01	0.01	0.01	0.01	0.01	0.01	0.01	0.03	0.04	0.01	0.01	0.02	0.07	0.04	0.01	0.01	0.02	0.01	0.01	0.01	0.04	0.04	0.02	0.01	0.02	0.02
sqrt((ZCM(FX)^2)+(ZCM(FY)^2)+(ZCM(FZ)^2))	0.03	0.04	0.03	0.03	0.03	0.06	0.06	0.03	0.03	0.02	0.02	0.02	0.02	0.02	0.02	0.02	0.02	0.02	0.02	0.05	0.05	0.05	0.05	0.03	0.02	0.02	0.02	0.03	0.02	0.02	0.04	0.03	0.03	0.02	0.03	0.08	0.06	0.03	0.03	0.02	0.02	0.02	0.03	0.06	0.06	0.03	0.03	0.02	0.02
ZCM(FX^2)	0.02	0.03	0.02	0.01	0.01	0.04	0.04	0.02	0.01	0.02	0.02	0.02	0.02	0.02	0.02	0.02	0.03	0.03	0.02	0.04	0.03	0.05	0.04	0.01	0.02	0.02	0.02	0.02	0.02	0.02	0.04	0.04	0.02	0.02	0.02	0.07	0.04	0.01	0.01	0.02	0.01	0.01	0.01	0.04	0.04	0.02	0.01	0.02	0.02
ZCM(FY^2)	0.01	0.03	0.03	0.01	0.01	0.04	0.04	0.02	0.01	0.02	0.02	0.02	0.02	0.01	0.02	0.02	0.03	0.03	0.02	0.05	0.03	0.05	0.04	0.01	0.01	0.01	0.01	0.01	0.01	0.01	0.04	0.04	0.01	0.02	0.01	0.07	0.04	0.02	0.01	0.02	0.01	0.01	0.01	0.04	0.04	0.02	0.01	0.02	0.02
ZCM(FZ^2)	0.01	0.03	0.02	0.01	0.01	0.04	0.04	0.02	0.01	0.02	0.02	0.02	0.02	0.02	0.02	0.02	0.03	0.03	0.02	0.04	0.03	0.05	0.04	0.01	0.01	0.01	0.01	0.02	0.02	0.01	0.03	0.04	0.02	0.02	0.02	0.06	0.04	0.01	0.01	0.01	0.01	0.01	0.01	0.04	0.04	0.02	0.01	0.02	0.02
ZCM(FX^2)+ZCM(FY^2)+ZCM(FZ^2)	0.01	0.03	0.02	0.01	0.01	0.04	0.04	0.02	0.01	0.02	0.02	0.02	0.02	0.02	0.02	0.02	0.03	0.03	0.02	0.05	0.03	0.05	0.04	0.01	0.01	0.01	0.01	0.01	0.01	0.01	0.04	0.04	0.01	0.02	0.01	0.07	0.04	0.01	0.01	0.01	0.01	0.01	0.01	0.04	0.04	0.02	0.01	0.02	0.02
sqrt(ZCM(FX^2)+ZCM(FY^2)+ZCM(FZ^2))	0.01	0.02	0.02	0.01	0.01	0.03	0.04	0.02	0	0.02	0.02	0.02	0.02	0.02	0.02	0.02	0.03	0.03	0.02	0.04	0.03	0.05	0.04	0.01	0.01	0.01	0.01	0.02	0.01	0.01	0.03	0.04	0.02	0.02	0.02	0.06	0.03	0.01	0.01	0.01	0	0	0.01	0.03	0.04	0.02	0	0.02	0.02
TAT(|FX|)	0.01	0.02	0.02	0.01	0.01	0.03	0.04	0.02	0.01	0.02	0.01	0.02	0.02	0.02	0.02	0.02	0.03	0.03	0.02	0.05	0.03	0.04	0.03	0.01	0.02	0.02	0.01	0.02	0.02	0.01	0.03	0.03	0.02	0.02	0.02	0.06	0.03	0	0.01	0.01	0.01	0	0.01	0.03	0.04	0.02	0.01	0.02	0.01
TAT(|FY|)	0.01	0.02	0.02	0.01	0.01	0.04	0.04	0.02	0.01	0.02	0.02	0.02	0.02	0.02	0.02	0.02	0.03	0.03	0.02	0.04	0.03	0.04	0.04	0.01	0.01	0.01	0.01	0.01	0.01	0.01	0.03	0.04	0.01	0.02	0.01	0.06	0.03	0.01	0	0.01	0	0.01	0.01	0.04	0.04	0.02	0.01	0.02	0.02
TAT(|FZ|)	0.01	0.02	0.02	0.01	0.01	0.03	0.04	0.02	0.01	0.02	0.02	0.02	0.02	0.02	0.02	0.02	0.03	0.03	0.02	0.04	0.03	0.05	0.04	0.01	0.01	0.01	0.01	0.02	0.02	0.01	0.03	0.03	0.02	0.02	0.02	0.06	0.03	0.01	0.01	0	0.01	0	0.01	0.03	0.04	0.02	0.01	0.02	0.02
TAT(|FMpost|)	0.01	0.02	0.02	0.01	0.01	0.04	0.04	0.02	0.01	0.02	0.02	0.02	0.02	0.02	0.02	0.02	0.03	0.03	0.02	0.04	0.03	0.05	0.04	0.01	0.01	0.01	0.01	0.01	0.01	0.01	0.04	0.04	0.01	0.01	0.01	0.07	0.04	0.01	0.01	0.01	0.01	0.01	0.01	0.04	0.04	0.02	0.01	0.02	0.02
TAT(FMpost)	0.01	0.02	0.02	0.01	0.01	0.04	0.04	0.02	0.01	0.02	0.02	0.02	0.02	0.01	0.02	0.02	0.03	0.03	0.02	0.04	0.03	0.05	0.04	0.01	0.01	0.01	0.01	0.01	0.01	0.01	0.03	0.04	0.01	0.01	0.01	0.07	0.04	0.01	0.01	0.01	0.01	0.01	0.01	0.04	0.04	0.02	0.01	0.02	0.02
TAT(UFM)	0.01	0.02	0.02	0.01	0.01	0.04	0.04	0.02	0.01	0.02	0.02	0.02	0.02	0.01	0.02	0.02	0.03	0.03	0.02	0.04	0.03	0.04	0.03	0.01	0.01	0.01	0.01	0.01	0.01	0.01	0.03	0.04	0.01	0.02	0.01	0.07	0.04	0.01	0.01	0.01	0.01	0.01	0.01	0.04	0.04	0.02	0.01	0.02	0.02
TAT(UFNM)	0.01	0.02	0.02	0.01	0.01	0.04	0.04	0.02	0.01	0.02	0.01	0.02	0.02	0.01	0.02	0.02	0.03	0.03	0.02	0.04	0.03	0.05	0.04	0.01	0.01	0.01	0.01	0.01	0.01	0.01	0.03	0.04	0.01	0.01	0.01	0.07	0.04	0.01	0.01	0.01	0.01	0.01	0.01	0.04	0.04	0.02	0.01	0.02	0.01
TAT(FMpre)	0.01	0.02	0.02	0.01	0.01	0.04	0.04	0.02	0	0.02	0.01	0.02	0.02	0.02	0.02	0.02	0.03	0.03	0.02	0.04	0.03	0.05	0.04	0.01	0.01	0.01	0.01	0.02	0.02	0.01	0.03	0.03	0.02	0.02	0.01	0.06	0.03	0.01	0.01	0.01	0	0	0.01	0.04	0.04	0.02	0	0.02	0.02
TAT(FX)	0.01	0.02	0.02	0.01	0.01	0.03	0.04	0.02	0.01	0.02	0.02	0.02	0.02	0.02	0.02	0.02	0.03	0.03	0.02	0.05	0.03	0.04	0.03	0.01	0.02	0.02	0.01	0.02	0.02	0.01	0.03	0.03	0.02	0.02	0.02	0.06	0.03	0	0.01	0.01	0.01	0	0.01	0.03	0.04	0.02	0.01	0.02	0.02
TAT(FY)	0.01	0.02	0.02	0.01	0.01	0.04	0.04	0.02	0.01	0.02	0.02	0.02	0.02	0.02	0.02	0.02	0.03	0.03	0.02	0.04	0.03	0.04	0.04	0.01	0.01	0.01	0.01	0.01	0.01	0.01	0.03	0.04	0.01	0.02	0.01	0.06	0.03	0.01	0	0.01	0.01	0.01	0.01	0.04	0.04	0.02	0.01	0.02	0.02
TAT(FZ)	0.01	0.02	0.02	0.01	0.01	0.03	0.04	0.02	0.01	0.02	0.02	0.02	0.02	0.02	0.02	0.02	0.03	0.03	0.02	0.04	0.03	0.05	0.04	0.01	0.01	0.01	0.01	0.02	0.02	0.01	0.03	0.03	0.02	0.02	0.02	0.06	0.03	0.01	0.01	0	0.01	0	0.01	0.03	0.04	0.02	0.01	0.02	0.02
TAT(FX)+TAT(FY)+TAT(FZ)	0.01	0.02	0.02	0	0.01	0.04	0.04	0.02	0	0.02	0.01	0.02	0.02	0.02	0.02	0.02	0.03	0.03	0.02	0.05	0.03	0.05	0.04	0	0.01	0.01	0.01	0.02	0.01	0.01	0.03	0.03	0.02	0.02	0.01	0.06	0.03	0	0.01	0.01	0	0	0.01	0.04	0.04	0.02	0	0.02	0.02
sqrt(TAT(FX)+TAT(FY)+TAT(FZ))	0.01	0.02	0.01	0.01	0.01	0.03	0.04	0.02	0.01	0.02	0.02	0.02	0.02	0.01	0.02	0.02	0.03	0.03	0.02	0.04	0.03	0.04	0.03	0.01	0.01	0.01	0.01	0.02	0.02	0.01	0.03	0.03	0.02	0.02	0.02	0.06	0.03	0.01	0.01	0.01	0.01	0	0.01	0.03	0.04	0.02	0.01	0.02	0.02
TAT(FX)^2	0.01	0.02	0.02	0.01	0.01	0.04	0.04	0.02	0.01	0.02	0.02	0.02	0.02	0.02	0.02	0.02	0.03	0.03	0.02	0.05	0.03	0.04	0.03	0.01	0.02	0.02	0.01	0.02	0.02	0.01	0.03	0.04	0.02	0.02	0.02	0.06	0.03	0	0.01	0.01	0.01	0.01	0.01	0.04	0.04	0.02	0.01	0.02	0.02
TAT(FY)^2	0.01	0.02	0.02	0.01	0.01	0.04	0.04	0.02	0.01	0.02	0.02	0.02	0.02	0.02	0.02	0.02	0.03	0.03	0.02	0.04	0.03	0.04	0.03	0.01	0.01	0.01	0.01	0.01	0.01	0.01	0.04	0.04	0.01	0.02	0.01	0.06	0.04	0.01	0	0.01	0.01	0.01	0.01	0.04	0.04	0.02	0.01	0.02	0.02
TAT(FZ)^2	0.01	0.02	0.02	0.01	0.01	0.03	0.04	0.02	0.01	0.02	0.02	0.02	0.02	0.02	0.02	0.02	0.03	0.03	0.02	0.04	0.03	0.05	0.04	0.01	0.01	0.01	0.01	0.02	0.02	0.01	0.03	0.04	0.02	0.02	0.02	0.06	0.03	0.01	0.01	0	0.01	0.01	0.01	0.03	0.04	0.02	0.01	0.02	0.02
(TAT(FX)^2)+(TAT(FY)^2)+(TAT(FZ)^2)	0	0.02	0.02	0.01	0.01	0.04	0.04	0.01	0	0.02	0.02	0.02	0.02	0.02	0.02	0.02	0.03	0.03	0.02	0.04	0.03	0.05	0.04	0.01	0.01	0.01	0.01	0.01	0.01	0.01	0.03	0.04	0.01	0.02	0.01	0.06	0.03	0.01	0	0.01	0	0.01	0.01	0.04	0.04	0.01	0	0.02	0.02
sqrt((TAT(FX)^2)+(TAT(FY)^2)+(TAT(FZ)^2))	0.01	0.03	0.03	0.01	0.01	0.04	0.04	0.02	0.01	0.02	0.02	0.02	0.02	0.02	0.02	0.02	0.02	0.03	0.02	0.05	0.03	0.04	0.04	0.01	0.01	0.01	0.01	0.02	0.02	0.01	0.04	0.04	0.02	0.02	0.02	0.07	0.04	0.02	0.01	0.01	0.01	0.01	0.01	0.04	0.04	0.02	0.01	0.02	0.02
TAT(FX^2)	0.01	0.02	0.02	0.01	0.01	0.03	0.04	0.02	0.01	0.02	0.02	0.02	0.02	0.02	0.02	0.02	0.03	0.03	0.02	0.04	0.03	0.04	0.03	0.01	0.02	0.02	0.02	0.02	0.02	0.02	0.03	0.04	0.02	0.02	0.02	0.06	0.03	0.01	0.01	0.01	0.01	0.01	0.01	0.03	0.04	0.02	0.01	0.02	0.02
TAT(FY^2)	0.01	0.02	0.02	0.01	0.01	0.04	0.04	0.02	0.01	0.02	0.02	0.02	0.02	0.02	0.03	0.02	0.03	0.03	0.02	0.04	0.03	0.04	0.04	0.01	0.01	0.01	0.01	0.01	0.01	0.01	0.04	0.04	0.02	0.02	0.02	0.06	0.04	0.01	0	0.01	0.01	0.01	0.01	0.04	0.04	0.02	0.01	0.02	0.02
TAT(FZ^2)	0.01	0.03	0.02	0.01	0.02	0.03	0.04	0.02	0.01	0.02	0.02	0.02	0.02	0.02	0.02	0.02	0.03	0.03	0.02	0.04	0.03	0.05	0.03	0.01	0.02	0.02	0.01	0.02	0.02	0.02	0.03	0.04	0.02	0.02	0.02	0.06	0.03	0.01	0.01	0.01	0.01	0.01	0.02	0.03	0.04	0.02	0.01	0.02	0.02
TAT(FX^2)+TAT(FY^2)+TAT(FZ^2)	0.01	0.02	0.02	0	0.01	0.03	0.03	0.02	0	0.02	0.02	0.02	0.02	0.02	0.02	0.02	0.03	0.03	0.02	0.04	0.03	0.05	0.03	0	0.01	0.01	0.01	0.02	0.01	0.01	0.04	0.04	0.02	0.02	0.02	0.06	0.03	0.01	0	0.01	0	0.01	0.01	0.03	0.03	0.02	0	0.02	0.02
sqrt(TAT(FX^2)+TAT(FY^2)+TAT(FZ^2))	0.01	0.02	0.02	0	0.01	0.03	0.03	0.01	0	0.02	0.02	0.02	0.02	0.02	0.02	0.02	0.03	0.03	0.02	0.04	0.03	0.05	0.03	0	0.01	0.01	0.01	0.02	0.02	0.01	0.03	0.04	0.02	0.02	0.02	0.06	0.03	0.01	0.01	0.01	0	0	0.01	0.03	0.03	0.01	0	0.02	0.02
MAD(FMpost)	0.01	0.02	0.02	0.01	0	0.03	0.03	0.01	0.01	0.02	0.02	0.02	0.02	0.02	0.02	0.02	0.03	0.03	0.02	0.03	0.02	0.04	0.02	0.01	0.01	0.01	0.01	0.02	0.01	0.01	0.03	0.04	0.01	0.02	0.01	0.05	0.03	0.01	0.01	0.01	0.01	0.01	0	0.03	0.03	0.01	0.01	0.02	0.02
MAD(UFM)	0.01	0.01	0.02	0.01	0.01	0.02	0.02	0	0.01	0.02	0.02	0.02	0.02	0.02	0.02	0.03	0.04	0.03	0.02	0.02	0.02	0.03	0.01	0.01	0.02	0.02	0.02	0.02	0.02	0.02	0.03	0.04	0.02	0.02	0.02	0.03	0.02	0.01	0.01	0.01	0.01	0.01	0.01	0.02	0.02	0	0.01	0.02	0.02
[truncated: 20 more rows]
[truncated: 99 more columns]
